# Supplementary material for: G2Vec: Distributed gene representations for identification of cancer prognostic genes
Source: Sci Rep. 2018 Sep 13;8:13729. doi: 10.1038/s41598-018-32180-0 (PMC6137174; doi:10.1038/s41598-018-32180-0)
Supplement: Supplementary file 2 — Supplementary Tables [file 41598_2018_32180_MOESM2_ESM.xlsx]

## Sheet: Cover
G2Vec: Distributed gene representations for identification of cancer prognostic genes
Jonghwan Choi, Ilhwan Oh, Sangmin Seo, Jaegyoon Ahn*
Supplementary Tables
No.	Title
Table S1	Lists of biomarkers for LIHC
Table S2	List of genes in subnetworks made by good and poor L-group
Table S3	Complete lists of enriched GO terms and KEGG pathways in good and poor L-groups of LIHC
Table S4	Complete lists of enriched GO terms and KEGG pathways in good and poor L-groups of BLCA
Table S5	Complete lists of enriched GO terms and KEGG pathways in good and poor L-groups of BRCA
Table S6	Complete lists of enriched GO terms and KEGG pathways in good and poor L-groups of CESC
Table S7	Complete lists of enriched GO terms and KEGG pathways in good and poor L-groups of LAML

## Sheet: Table S1
Table S1. Lists of biomarkers for LIHC
Good L-group (50)	Poor L-group (50)
ADAM12	AIFM2
ARHGEF3	ATG10
ATG7	ATG12
BLK	CBX2
BTLA	CDCA7L
CBX3	CDKL1
CDH1	CSRNP1
COMMD9	CYTH2
DNAJC8	DAD1
EFNA1	DNAH5
EIF4E	DNAJC6
ERF	EEF1E1
ETF1	EIF3I
FOXO1	ENO1
GAN	EPHB4
GAPDH	EPHX2
GPC5	FBXO17
GPR18	GCNT3
GTF3C6	GDI2
HBEGF	GLUD1
HIST2H2BF	HAT1
ICAM4	HDAC1
INPP4B	HRG
KDELR3	ITGB3BP
LRRK2	KL
LY96	KNG1
MED18	KPNA2
MED19	KPNA4
MED8	LSM10
MRPL37	MAPK12
NEO1	MUC13
PA2G4	PER2
PES1	PRKAA2
PIP5K1B	PRKACB
POLR3H	RASGRP1
PSTPIP1	RPAP2
RSU1	RPS6KB2
SLC2A1	RRM2
SSR3	RUVBL1
STK39	SHH
STXBP3	SMPD3
TAOK3	SOD2
TMEM106C	SPP1
TP53BP2	STIM1
TPI1	TACC1
UBE2S	TOMM22
UGT1A6	TRIM36
VPS36	TUBA4B
ZNF131	TXLNA
ZNF274	ZNF593

## Sheet: Table S2
Table S2. List of genes in subnetworks made by good and poor L-group
NOTE Class 1: oncogene Class 2: biomarker Class 0: the others
Good L-group (280)	Class		Poor L-group (198)	Class
ACTB	0		AAK1	0
ADAM12	2		ACTB	0
AKT1	0		ACTG1	0
AKT2	0		ACTR2	0
AKT3	0		ACTR3	0
AQR	0		ADRB2	0
BCAS2	0		AGFG1	0
BLK	2		AMPH	0
BTLA	2		AP2A1	0
BUD31	0		AP2A2	0
CASC3	0		AP2B1	0
CBX3	2		AP2M1	0
CCAR1	0		AP2S1	0
CCNT2	0		APC	0
CD2BP2	0		APOB	0
CD3EAP	0		ARF6	0
CD79A	0		ARNT	0
CD79B	0		ARNTL	0
CDC40	0		ARPC1A	0
CDC5L	0		ARPC1B	0
CDH1	2		ARPC2	0
CEBPA	0		ARPC3	0
CEBPB	0		ARPC4	0
CHERP	0		ARPC5	0
CHUK	0		ARRB1	0
CLP1	0		ARRB2	0
COMMD9	2		ATG10	2
CPSF1	0		ATG12	2
CPSF2	0		AVPR2	0
CPSF3	0		BIN1	0
CPSF4	0		BPTF	1
CPSF7	0		CARM1	0
CRNKL1	0		CBL	0
CSTF1	0		CD3D	0
CSTF2	0		CD3G	0
CSTF2T	0		CD4	0
CSTF3	0		CDC42	0
CTNNBL1	0		CDCA7L	2
CWC15	0		CDKL1	2
CWC22	0		CLOCK	0
CWC25	0		CLTA	0
CWC27	0		CLTB	0
DDX21	0		CLTC	0
DDX23	0		CLTCL1	0
DDX42	0		CNOT1	1
DDX46	0		CREBBP	0
DDX5	0		CTCF	0
DHX15	0		CTNNB1	0
DHX16	0		CTTN	0
DHX38	0		CYTH2	2
DHX9	0		DAB2	0
DNAJC8	2		DAD1	2
EBF1	0		DNAJC6	2
EFNA1	2		DNM2	0
EFTUD2	0		DVL2	0
EGR1	0		EFNB1	0
EIF2AK2	0		EFNB2	0
EIF4A3	0		EFNB3	0
EIF4E	2		EGFR	0
ELAVL1	0		EIF3I	2
EP300	0		EIF4A1	0
ERF	2		EIF4A2	0
ETF1	2		EIF4B	0
FIP1L1	0		EIF4E	0
FLT3	1		EIF4G1	0
FOXA1	0		ENO1	2
FOXA2	0		EP300	0
FOXO1	2		EPHB1	0
FUS	0		EPHB2	0
GAB1	0		EPHB3	0
GAPDH	2		EPHB4	2
GPKOW	0		EPHB6	0
GPR18	2		EPN1	0
GRB2	0		EPN2	0
GTF2F1	0		EPS15	0
GTF2F2	0		EPS15L1	0
GTF3C6	2		FBXO17	2
H3F3A	0		FNBP1	0
HBEGF	2		FNBP1L	0
HNF4A	0		FOXA1	0
HNRNPA0	0		FOXA2	0
HNRNPA1	0		FZD4	0
HNRNPA2B1	0		GAPVD1	0
HNRNPA3	0		GCNT3	2
HNRNPC	0		GDI2	2
HNRNPD	0		GLUD1	2
HNRNPF	0		GRB2	0
HNRNPH1	0		HDAC1	2
HNRNPH2	0		HDAC3	0
HNRNPK	0		HGS	0
HNRNPL	0		HIP1	0
HNRNPM	0		HIP1R	0
HNRNPR	0		HSPA8	0
HNRNPU	0		IGF2R	0
HNRNPUL1	0		ITGB3BP	2
HRAS	0		ITSN1	1
HSPA8	0		KIAA0319	0
IKBKB	0		KL	2
INPP4B	2		LDLR	0
INPP5B	0		LDLRAP1	0
INPP5D	0		M6PR	0
INPP5E	0		MAPK12	2
INPPL1	0		MED1	0
ISY1	0		MUC13	2
ITGB1	0		NCOA3	0
JAK2	0		NCOR1	0
JUND	0		NCOR2	0
KRAS	0		NECAP1	0
LRRK2	2		NFYB	0
LSM2	0		NOTCH1	0
LSM3	0		NPAS2	0
LSM4	0		NR1D1	0
LSM5	0		OCRL	0
LSM6	0		PABPC1	0
LSM7	0		PACSIN2	0
LY96	2		PER2	2
MAGOH	0		PICALM	0
MAGOHB	0		PPARA	0
MED18	2		PPARGC1A	0
MED19	2		PPP2CA	0
MED8	2		PPP2CB	0
MYC	0		PRKAA2	2
NCBP1	0		PRKACB	2
NCBP2	0		RAB5A	0
NFATC4	1		RAC1	0
NFE2L2	1		RAC2	0
NRAS	0		RAC3	0
NUDT21	0		RBPJ	0
OCRL	0		REPS1	0
PABPN1	0		REPS2	0
PAPOLA	0		RHOA	0
PCBP1	0		RHOB	0
PCBP2	0		RHOBTB1	0
PCF11	0		RHOBTB2	0
PDGFB	0		RHOC	0
PDGFRB	0		RHOD	0
PES1	2		RHOF	0
PHF5A	0		RHOG	0
PI4K2A	0		RHOH	0
PI4K2B	0		RHOJ	0
PI4KA	0		RHOQ	0
PI4KB	0		RHOT1	0
PIK3C2A	0		RHOT2	0
PIK3C2B	0		RHOU	0
PIK3C2G	0		RHOV	0
PIK3C3	0		RORA	0
PIK3CA	0		RPAP2	2
PIK3CB	0		RPS27A	0
PIK3CD	0		RPS6KB2	2
PIK3CG	0		RRM2	2
PIK3R1	0		RUVBL1	2
PIK3R2	0		RXRA	0
PIK3R3	0		SCARB2	0
PIK3R5	0		SGIP1	0
PIKFYVE	0		SH3KBP1	0
PIP4K2A	0		SHH	2
PIP4K2B	0		SIAH1	0
PIP4K2C	0		SIAH2	0
PIP5K1A	0		SIN3A	0
PIP5K1B	2		SIN3B	0
PIP5K1C	0		SLC2A8	0
PLCB1	0		SNW1	0
PLCB2	0		SNX9	0
PLCB3	0		SOD2	2
PLCB4	0		SP1	0
PLCD1	0		SPP1	2
PLCD3	0		SREBF1	0
PLCD4	0		STAM	0
PLCE1	0		STAM2	0
PLCG1	0		STON2	0
PLCG2	0		SYNJ1	0
PLRG1	0		SYNJ2	0
POLR1A	0		SYT1	0
POLR1B	0		SYT2	0
POLR1C	0		TACC1	2
POLR1D	0		TBL1X	0
POLR1E	0		TBL1XR1	1
POLR2A	0		TCF4	0
POLR2B	0		TCF7L2	0
POLR2C	0		TF	0
POLR2D	0		TFRC	0
POLR2E	0		TGOLN2	0
POLR2F	0		TLE1	0
POLR2G	0		TRIM36	2
POLR2H	0		TRIP10	0
POLR2I	0		UBA52	0
POLR2J	0		UBB	0
POLR2K	0		UBC	0
POLR2L	0		VAMP2	0
POLR3H	2		VAMP3	0
PPIE	0		VAMP4	0
PPIH	0		VAMP7	0
PPIL1	0		VAMP8	0
PPWD1	0		WASL	0
PQBP1	0		WNT5A	0
PRCC	0		WWTR1	0
PRKCA	0		ZNF263	0
PRKCB	0		ZNF593	2
PRPF19	0
PRPF3	0
PRPF31	0
PRPF38A	0
PRPF4	0
PRPF40A	0
PRPF6	0
PRPF8	0
PTBP1	0
PTEN	1
PTK2	0
PUF60	0
RBM17	0
RBM22	0
RBM5	0
RBM8A	0
RBMX	0
RNPS1	0
ROCK1	0
ROCK2	0
SART1	0
SF1	0
SF3A1	0
SF3A2	0
SF3A3	0
SF3B1	1
SF3B2	0
SF3B5	0
SHC1	0
SLC2A1	2
SLU7	0
SMNDC1	0
SNRNP200	0
SNRNP27	0
SNRNP40	0
SNRNP70	0
SNRPA1	0
SNRPB	0
SNRPC	0
SNRPD1	0
SNRPD2	0
SNRPD3	0
SNRPE	0
SNRPF	0
SNRPG	0
SNRPN	0
SNW1	0
SRRM1	0
SRRM2	0
SRRT	0
STAT3	0
STAT5A	0
STXBP3	2
SYF2	0
SYMPK	0
SYNJ1	0
SYNJ2	0
TAF1A	0
TAF1B	0
TAF1C	0
TAF1D	0
TBP	0
TMEM55A	0
TMEM55B	0
TNF	0
TP53	0
TP53BP2	2
TRA2B	0
TWISTNB	0
TXNL4A	0
U2AF1L4	0
U2AF2	0
UPF3B	0
USP39	0
WBP11	0
WBP4	0
WDR33	0
XAB2	0
YBX1	0
ZNF131	2
ZNF274	2
ZNRD1	0

## Sheet: Table S3
Table S3. Complete lists of enriched GO terms and KEGG pathways in good and poor L-groups of LIHC
Good L-group (LIHC)						Poor L-group (LIHC)
Category	Term	Count	Genes	Pvalue (Bonferroni)		Category	Term	Count	Genes	Pvalue (Bonferroni)
GOTERM_BP	GO:0000398~mRNA splicing, via spliceosome	136	NCBP2, NCBP1, U2AF2, SNRPD3, LSM6, LSM7, RBM5, SNRPD1, SNRPD2, SART1, CTNNBL1, DDX23, DHX38, RBM8A, SRRM2, CLP1, DNAJC8, LSM5, SRRM1, LSM4, LSM3, LSM2, CCAR1, PABPN1, SNRPA1, SNRPN, MAGOH, EFTUD2, HNRNPA2B1, PTBP1, HNRNPR, HNRNPU, PCF11, AQR, SNRPB, SLU7, SNRPC, SNRPF, SNRPE, SNRPG, FUS, FIP1L1, PPIL1, XAB2, HNRNPA3, HNRNPL, HNRNPM, HNRNPK, DDX46, HNRNPF, CDC40, ISY1, HNRNPD, HNRNPC, PRPF40A, DHX…	5.49201e-192		GOTERM_BP	GO:0048013~ephrin receptor signaling pathway	28	AP2S1, ARPC4, ARPC5, ITSN1, EPHB3, EPHB4, EPHB1, EPHB2, ACTR3, ACTG1, ACTR2, CDC42, EPHB6, AP2B1, ARPC3, ARPC2, RAC1, RHOA, AP2M1, ACTB, EFNB3, EFNB1, EFNB2, ARPC1A, ARPC1B, AP2A2, AP2A1, WASL	1.3763e-28
GOTERM_BP	GO:0010467~gene expression	34	POLR2H, NCBP2, POLR2G, NCBP1, POLR2F, POLR2E, POLR2L, POLR2K, POLR2J, POLR2I, POLR2D, POLR2C, POLR2B, POLR2A, HNRNPA3, HNRNPL, HNRNPM, HNRNPK, PCBP1, HNRNPF, PCBP2, HNRNPD, HNRNPC, HNRNPA2B1, PTBP1, HNRNPA1, HNRNPR, RBMX, HNRNPA0, HNRNPU, HNRNPH2, GTF2F1, GTF2F2, HNRNPH1	3.17303e-45		GOTERM_BP	GO:0042059~negative regulation of epidermal growth factor receptor signaling pathway	21	EGFR, CLTA, GRB2, STAM2, AP2S1, CBL, EPS15L1, EPS15, CDC42, AP2B1, AP2A2, AP2A1, UBC, SH3KBP1, HGS, STAM, UBB, UBA52, EPN1, RPS27A, AP2M1	8.05123e-27
GOTERM_BP	GO:0006661~phosphatidylinositol biosynthetic process	32	SYNJ1, PIP5K1B, PIP5K1C, PI4K2B, PIP5K1A, OCRL, PTEN, PIK3C3, PIKFYVE, SYNJ2, PIK3CA, PIK3R5, INPP5E, INPP5D, PIK3R3, PIK3R1, PIK3R2, PIK3CG, PIK3C2G, PIK3CB, PIK3C2A, INPPL1, PIK3C2B, PIK3CD, PI4KA, PI4KB, PLCG2, PI4K2A, INPP4B, PIP4K2A, PIP4K2C, PIP4K2B	2.94181e-37		GOTERM_BP	GO:0006897~endocytosis	24	STON2, SNX9, LDLR, EPS15L1, CYTH2, SHH, AMPH, CDC42, FNBP1, GAPVD1, PICALM, FNBP1L, AP2A1, VAMP7, AAK1, RAB5A, SH3KBP1, NECAP1, BIN1, TRIP10, EPN1, DNM2, EPN2, SGIP1	4.80439e-17
GOTERM_BP	GO:0006369~termination of RNA polymerase II transcription	32	NCBP2, NCBP1, FIP1L1, SNRPD3, U2AF2, DHX38, RBM8A, CLP1, CDC40, NUDT21, SRRM1, PABPN1, CSTF3, CSTF2, MAGOH, RNPS1, CASC3, PCF11, EIF4A3, PAPOLA, UPF3B, MED18, CPSF7, SNRPB, SLU7, CPSF3, SNRPF, SNRPE, CSTF1, CPSF2, CPSF1, SNRPG	1.82139e-35		GOTERM_BP	GO:0051056~regulation of small GTPase mediated signal transduction	23	RHOJ, GDI2, RHOQ, ITSN1, OCRL, RHOV, RHOU, CDC42, RAC2, RAC3, RAC1, RHOA, RHOT1, RHOBTB2, RHOB, RHOBTB1, RHOT2, RHOC, RHOD, TRIP10, RHOF, RHOG, RHOH	3.95028e-16
GOTERM_BP	GO:0008380~RNA splicing	39	NCBP2, NCBP1, LSM6, SNRPD3, RBM5, SNRPD1, SNRPD2, WBP11, SF3B2, DDX23, RBM8A, PRPF8, CDC40, USP39, DHX15, SRRM1, LSM4, MAGOHB, DHX16, HNRNPC, SNRNP70, BCAS2, SNRPA1, SNRPN, EFTUD2, PTBP1, RNPS1, PRPF3, SF3A2, PRPF4, SF3A3, PRPF6, EIF4A3, SNRPB, SNRNP40, SNRPF, PUF60, PRPF38A, SNRPG	1.62303e-29		GOTERM_BP	GO:0072583~clathrin-mediated endocytosis	11	AP2A2, CLTA, AP2B1, CLTB, PICALM, FNBP1L, AP2A1, HIP1R, AP2S1, HIP1, AP2M1	1.06475e-11
GOTERM_BP	GO:0031124~mRNA 3'-end processing	26	NCBP2, NCBP1, FIP1L1, U2AF2, DHX38, RBM8A, CLP1, CDC40, NUDT21, SRRM1, PABPN1, CSTF3, CSTF2, MAGOH, RNPS1, CASC3, PCF11, EIF4A3, PAPOLA, UPF3B, CPSF7, SLU7, CPSF3, CSTF1, CPSF2, CPSF1	1.29962e-28		GOTERM_BP	GO:0060071~Wnt signaling pathway, planar cell polarity pathway	17	DVL2, WNT5A, AP2S1, CLTC, FZD4, CDC42, AP2B1, AP2A2, ARRB2, AP2A1, RAC1, UBC, RHOA, UBB, UBA52, RPS27A, AP2M1	1.51825e-11
GOTERM_BP	GO:0046854~phosphatidylinositol phosphorylation	27	PDGFB, GRB2, PIP5K1B, PIP5K1C, PI4K2B, PIP5K1A, GAB1, PIK3C3, PIKFYVE, PIK3CA, PIK3R5, PIK3R1, PIK3R2, PIK3CG, PIK3C2G, PIK3CB, PIK3C2A, PIK3C2B, PIK3CD, PI4KA, PI4KB, PI4K2A, PDGFRB, HBEGF, PIP4K2A, PIP4K2C, PIP4K2B	8.79104e-22		GOTERM_BP	GO:0044255~cellular lipid metabolic process	12	TBL1XR1, PPARA, SIN3B, HDAC3, SIN3A, RXRA, CREBBP, CARM1, TBL1X, NCOR1, NCOR2, MED1	1.61585e-09
GOTERM_BP	GO:0045815~positive regulation of gene expression, epigenetic	23	ACTB, TAF1B, POLR2H, TAF1C, POLR2F, TAF1A, POLR2E, POLR2L, POLR1E, POLR2K, POLR1D, TAF1D, POLR1A, TBP, ZNRD1, POLR1C, POLR1B, CD3EAP, SF3B1, EP300, H3F3A, DDX21, TWISTNB	7.92638e-21		GOTERM_BP	GO:0007264~small GTPase mediated signal transduction	22	RHOJ, GDI2, RHOQ, ARF6, ITSN1, RHOV, CDC42, RAC2, RAC3, RAC1, RHOA, RHOT1, RAB5A, RHOBTB2, RHOBTB1, RHOT2, RHOC, RHOD, SIAH2, RHOF, RHOG, RHOH	1.89289e-09
GOTERM_BP	GO:0006362~transcription elongation from RNA polymerase I promoter	18	TAF1B, POLR2H, TAF1C, POLR2F, TAF1A, POLR2E, POLR2L, POLR1E, POLR2K, POLR1D, TAF1D, POLR1A, ZNRD1, POLR1C, TBP, POLR1B, CD3EAP, TWISTNB	4.75848e-20		GOTERM_BP	GO:0045893~positive regulation of transcription, DNA-templated	30	WNT5A, PPARA, FOXA2, NFYB, CTCF, RORA, SHH, ARNT, CTNNB1, DAB2, NPAS2, PICALM, NR1D1, TCF4, RHOG, DVL2, TBL1XR1, CREBBP, ARNTL, FZD4, PPARGC1A, NOTCH1, BPTF, HDAC1, NCOA3, SP1, TBL1X, CLOCK, DNM2, MED1	3.05543e-09
GOTERM_BP	GO:0006363~termination of RNA polymerase I transcription	18	TAF1B, POLR2H, TAF1C, POLR2F, TAF1A, POLR2E, POLR2L, POLR1E, POLR2K, POLR1D, TAF1D, POLR1A, ZNRD1, POLR1C, TBP, POLR1B, CD3EAP, TWISTNB	1.03726e-19		GOTERM_BP	GO:0016192~vesicle-mediated transport	18	GDI2, CLTA, CLTB, AP2S1, ARF6, CLTC, AP2B1, AP2A2, FNBP1, PICALM, VAMP8, VAMP7, VAMP4, VAMP3, VAMP2, TRIP10, CLTCL1, AP2M1	3.89836e-09
GOTERM_BP	GO:0006361~transcription initiation from RNA polymerase I promoter	18	TAF1B, POLR2H, TAF1C, POLR2F, TAF1A, POLR2E, POLR2L, POLR1E, POLR2K, POLR1D, TAF1D, POLR1A, ZNRD1, POLR1C, TBP, POLR1B, CD3EAP, TWISTNB	4.4229e-19		GOTERM_BP	GO:0045944~positive regulation of transcription from RNA polymerase II promoter	40	WNT5A, PPARA, FOXA2, RHOQ, CTCF, RORA, TCF7L2, SHH, ARNT, CTNNB1, NPAS2, SIN3A, TCF4, RPS27A, EGFR, SREBF1, TBL1XR1, CD3D, RXRA, FOXA1, CREBBP, SNW1, ARNTL, WWTR1, PPARGC1A, NOTCH1, HDAC3, ADRB2, EP300, NCOA3, HDAC1, SP1, ARRB1, UBC, UBB, RBPJ, TBL1X, UBA52, CLOCK, MED1	1.73087e-08
GOTERM_BP	GO:0008543~fibroblast growth factor receptor signaling pathway	22	POLR2H, NCBP2, NCBP1, POLR2G, POLR2F, POLR2E, POLR2L, POLR2K, GRB2, POLR2J, PTBP1, POLR2I, POLR2D, HNRNPA1, POLR2C, POLR2B, POLR2A, HNRNPM, GTF2F1, HNRNPF, GTF2F2, HNRNPH1	1.9911e-16		GOTERM_BP	GO:0000122~negative regulation of transcription from RNA polymerase II promoter	34	PPARA, CNOT1, CTCF, TCF7L2, SHH, CTNNB1, SIN3B, SIN3A, NR1D1, PER2, TCF4, RPS27A, SREBF1, TBL1XR1, ZNF593, RXRA, FOXA1, CREBBP, TLE1, SNW1, WWTR1, NOTCH1, HDAC3, EP300, HDAC1, BPTF, UBC, UBB, RBPJ, TBL1X, NCOR1, UBA52, NCOR2, MED1	2.12845e-08
GOTERM_BP	GO:0006397~mRNA processing	29	U2AF2, SMNDC1, SF3B2, HNRNPL, RBM8A, PRPF8, USP39, NUDT21, LSM5, DHX15, MAGOHB, SRRM1, LSM3, SNRNP70, WDR33, BCAS2, EFTUD2, PTBP1, HNRNPA2B1, PRPF3, CASC3, SF3A2, HNRNPA1, HNRNPR, SF3A1, HNRNPA0, SF3A3, PUF60, PRPF38A	2.21831e-16		GOTERM_BP	GO:0038096~Fc-gamma receptor signaling pathway involved in phagocytosis	15	ACTB, CD3G, GRB2, ARPC4, ARPC5, ARPC1A, ACTG1, ACTR3, CDC42, ACTR2, ARPC1B, ARPC3, ARPC2, RAC1, WASL	4.43075e-07
GOTERM_BP	GO:0006370~7-methylguanosine mRNA capping	16	POLR2H, NCBP2, POLR2G, NCBP1, POLR2F, POLR2E, POLR2L, POLR2K, POLR2J, POLR2I, POLR2D, POLR2C, POLR2B, POLR2A, GTF2F1, GTF2F2	1.55287e-15		GOTERM_BP	GO:0034314~Arp2/3 complex-mediated actin nucleation	8	ACTR3, ARPC1A, ACTR2, ARPC1B, ARPC3, ARPC2, ARPC4, ARPC5	6.68246e-06
GOTERM_BP	GO:0006396~RNA processing	22	PABPN1, DHX9, CSTF3, CHERP, CRNKL1, SNRPD3, LSM7, RBM5, SNRPD1, WBP11, PRPF4, SF3A1, HNRNPU, HNRNPL, HNRNPK, HNRNPUL1, HNRNPF, HNRNPD, LSM4, SNRNP40, HNRNPH1, CSTF1	8.59557e-15		GOTERM_BP	GO:0006898~receptor-mediated endocytosis	16	EGFR, SNX9, LDLR, HIP1R, CLTC, M6PR, LDLRAP1, APOB, DAB2, CTTN, ADRB2, PICALM, IGF2R, DNAJC6, CLTCL1, DNM2	8.11041e-06
GOTERM_BP	GO:0000375~RNA splicing, via transesterification reactions	14	BCAS2, SF3B1, DDX23, PRPF8, TRA2B, SLU7, SRRM1, PRPF3, SNRNP40, PRPF4, SMNDC1, SF3A3, PRPF6, TXNL4A	3.44001e-14		GOTERM_BP	GO:0007623~circadian rhythm	11	SREBF1, EGFR, HDAC3, NPAS2, EP300, NR1D1, PER2, ARNTL, NCOR1, PPARGC1A, CLOCK	2.70722e-05
GOTERM_BP	GO:0036092~phosphatidylinositol-3-phosphate biosynthetic process	17	PIK3CG, PIK3C2G, PIK3C2A, GRB2, PIK3CB, PIK3C2B, PIK3CD, SYNJ1, PIK3C3, PIKFYVE, GAB1, PIK3CA, SYNJ2, INPP4B, PIK3R3, PIK3R1, PIK3R2	6.21011e-14		GOTERM_BP	GO:0030036~actin cytoskeleton organization	13	ARPC1A, RHOJ, CDC42, RAC2, PACSIN2, RAC3, RAC1, RHOA, CYTH2, ARPC5, TRIP10, RHOU, RHOG	6.63438e-05
GOTERM_BP	GO:0000245~spliceosomal complex assembly	14	CRNKL1, SNRPD3, SF1, SNRPD1, RBM5, SNRPD2, PRPF6, PRPF19, SF3B1, USP39, LSM4, SNRPE, SNRPG, TXNL4A	6.77129e-14		GOTERM_BP	GO:0030100~regulation of endocytosis	8	STON2, PICALM, PACSIN2, HIP1R, AP2S1, RAB5A, BIN1, HIP1	9.43083e-05
GOTERM_BP	GO:0042795~snRNA transcription from RNA polymerase II promoter	19	CCNT2, POLR2H, NCBP2, NCBP1, POLR2G, POLR2F, POLR2E, POLR2L, POLR2K, POLR2J, POLR2I, TBP, POLR2D, POLR2C, POLR2B, POLR2A, SRRT, GTF2F1, GTF2F2	7.79449e-14		GOTERM_BP	GO:0090090~negative regulation of canonical Wnt signaling pathway	14	DVL2, WNT5A, WWTR1, TCF7L2, SHH, DAB2, NOTCH1, HDAC1, UBC, UBB, SIAH2, UBA52, RPS27A, APC	0.000102215
GOTERM_BP	GO:0050434~positive regulation of viral transcription	14	POLR2H, POLR2G, POLR2F, POLR2E, POLR2L, POLR2K, GTF2F1, POLR2J, GTF2F2, POLR2I, POLR2D, POLR2C, POLR2B, POLR2A	5.02931e-13		GOTERM_BP	GO:0006928~movement of cell or subcellular component	11	ACTB, ACTR3, ACTG1, ACTR2, ARPC1B, ARPC3, ARPC2, RAC1, ARF6, ARPC5, WASL	0.000103539
GOTERM_BP	GO:0043647~inositol phosphate metabolic process	16	INPPL1, SYNJ1, OCRL, PTEN, PLCE1, PLCB3, PLCB4, PLCG1, PLCG2, PLCD3, PLCD1, INPP4B, INPP5D, PLCB1, INPP5B, PLCB2	8.38218e-13		GOTERM_BP	GO:0043161~proteasome-mediated ubiquitin-dependent protein catabolic process	15	TBL1XR1, ARNTL, CTNNB1, ARRB2, ARRB1, PPP2CB, UBC, SIAH1, UBB, SIAH2, TBL1X, UBA52, CLOCK, RPS27A, APC	0.000193914
GOTERM_BP	GO:0006283~transcription-coupled nucleotide-excision repair	18	POLR2H, POLR2G, POLR2F, POLR2E, POLR2L, POLR2K, POLR2J, POLR2I, POLR2D, POLR2C, XAB2, POLR2B, POLR2A, PRPF19, PPIE, EP300, AQR, ISY1	4.69402e-12		GOTERM_BP	GO:0045742~positive regulation of epidermal growth factor receptor signaling pathway	7	HIP1R, CBL, UBC, UBB, UBA52, RPS27A, HIP1	0.000455953
GOTERM_BP	GO:0006406~mRNA export from nucleus	19	NCBP2, NCBP1, FIP1L1, U2AF2, MAGOH, HNRNPA2B1, RNPS1, CASC3, EIF4A3, UPF3B, EIF4E, DHX38, RBM8A, CDC40, SRRM1, SLU7, CPSF3, CPSF2, CPSF1	6.90692e-11		GOTERM_BP	GO:0032922~circadian regulation of gene expression	9	PPARA, NPAS2, NR1D1, HDAC1, PER2, RORA, ARNTL, PPARGC1A, CLOCK	0.000516459
GOTERM_BP	GO:0006368~transcription elongation from RNA polymerase II promoter	18	CCNT2, POLR2H, NCBP2, POLR2G, NCBP1, POLR2F, POLR2E, POLR2L, POLR2K, POLR2J, POLR2I, TBP, POLR2D, POLR2C, POLR2B, POLR2A, GTF2F1, GTF2F2	6.97398e-11		GOTERM_BP	GO:0060070~canonical Wnt signaling pathway	10	WNT5A, DVL2, CDC42, TBL1XR1, TBL1X, FZD4, TCF7L2, SHH, CTNNB1, APC	0.000888066
GOTERM_BP	GO:0048015~phosphatidylinositol-mediated signaling	19	PIK3CG, PIK3C2G, PDGFB, PIK3C2A, GRB2, PIK3CB, PIK3C2B, PIK3CD, PI4KA, PI4KB, PTEN, AKT1, GAB1, PIK3C3, HBEGF, PIK3CA, PDGFRB, PIK3R1, PIK3R2	1.98993e-10		GOTERM_BP	GO:0006886~intracellular protein transport	15	SNX9, CLTA, CLTB, AP2S1, STAM2, CLTC, AP2B1, AP2A2, CTTN, AP2A1, RHOB, HGS, STAM, CLTCL1, AP2M1	0.00122038
GOTERM_BP	GO:0014066~regulation of phosphatidylinositol 3-kinase signaling	17	PDGFB, GRB2, PIK3CB, PIK3CD, PIP5K1B, PIP5K1C, PIP5K1A, AKT1, GAB1, HBEGF, PIK3CA, PDGFRB, PIP4K2A, PIP4K2C, PIK3R1, PIK3R2, PIP4K2B	2.14249e-10		GOTERM_BP	GO:0061418~regulation of transcription from RNA polymerase II promoter in response to hypoxia	7	EP300, CREBBP, UBC, UBB, UBA52, RPS27A, ARNT	0.00122735
GOTERM_BP	GO:0006405~RNA export from nucleus	15	NCBP2, NCBP1, MAGOH, U2AF2, RNPS1, CASC3, HNRNPA1, EIF4A3, UPF3B, EIF4E, DHX38, RBM8A, CDC40, SRRM1, SLU7	3.0025e-10		GOTERM_BP	GO:0050690~regulation of defense response to virus by virus	7	AP2A2, AP2B1, AP2A1, AP2S1, RAC1, CD4, AP2M1	0.00122735
GOTERM_BP	GO:0006378~mRNA polyadenylation	12	SYMPK, PCF11, PAPOLA, CSTF3, CSTF2, CLP1, NUDT21, CPSF4, CPSF3, CPSF2, CSTF1, CPSF1	5.31095e-10		GOTERM_BP	GO:0000289~nuclear-transcribed mRNA poly(A) tail shortening	7	EIF4G1, EIF4B, EIF4E, EIF4A2, EIF4A1, CNOT1, PABPC1	0.0015324
GOTERM_BP	GO:0006379~mRNA cleavage	9	PCF11, CSTF3, CSTF2, CLP1, CPSF3, CPSF2, CSTF1, WDR33, CPSF1	3.60317e-09		GOTERM_BP	GO:0007219~Notch signaling pathway	11	NOTCH1, EP300, FOXA1, CREBBP, UBC, SNW1, UBB, RBPJ, UBA52, RPS27A, EPN1	0.00162785
GOTERM_BP	GO:0006366~transcription from RNA polymerase II promoter	35	CCNT2, NCBP2, POLR2H, POLR2G, TAF1C, NCBP1, POLR2F, POLR2E, TAF1A, POLR2L, POLR2K, POLR2J, POLR2I, TBP, POLR2D, POLR2C, YBX1, POLR2B, POLR2A, HNRNPK, JUND, DDX21, NFATC4, MYC, EGR1, CEBPA, CEBPB, FOXA1, TP53, RBMX, EP300, GTF2F1, GTF2F2, EBF1, NFE2L2	8.22929e-09		GOTERM_BP	GO:0016197~endosomal transport	9	SNX9, PICALM, STAM2, UBC, HGS, STAM, UBB, UBA52, RPS27A	0.00164102
GOTERM_BP	GO:0000387~spliceosomal snRNP assembly	11	RBM22, SNRPD3, SNRPB, SNRPD1, LSM4, SNRPD2, SNRPC, SNRPF, SNRPE, SART1, SNRPG	2.00555e-08		GOTERM_BP	GO:0006367~transcription initiation from RNA polymerase II promoter	12	PPARA, NOTCH1, NR1D1, RXRA, CREBBP, SNW1, RORA, RBPJ, TCF4, WWTR1, PPARGC1A, MED1	0.00289169
GOTERM_BP	GO:0046856~phosphatidylinositol dephosphorylation	10	INPPL1, SYNJ1, SYNJ2, INPP5E, INPP5D, OCRL, INPP5B, PTEN, TMEM55B, TMEM55A	1.30442e-07		GOTERM_BP	GO:0016055~Wnt signaling pathway	13	WNT5A, DVL2, TLE1, FZD4, TCF7L2, CTNNB1, DAB2, UBC, UBB, PRKAA2, UBA52, RPS27A, APC	0.00344034
GOTERM_BP	GO:0007173~epidermal growth factor receptor signaling pathway	13	NRAS, PTK2, HRAS, PLCE1, KRAS, PLCG1, GRB2, PIK3C2A, GAB1, HBEGF, PIK3CA, SHC1, PIK3R1	1.47537e-07		GOTERM_BP	GO:0048260~positive regulation of receptor-mediated endocytosis	6	TF, SYNJ1, CBL, LDLRAP1, HIP1, SGIP1	0.00362326
GOTERM_BP	GO:0006367~transcription initiation from RNA polymerase II promoter	18	POLR2H, POLR2G, POLR2F, POLR2E, POLR2L, POLR2K, POLR2J, POLR2I, SNW1, TBP, POLR2D, POLR2C, POLR2B, POLR2A, HNF4A, GTF2F1, MED8, GTF2F2	9.04102e-07		GOTERM_BP	GO:0043065~positive regulation of apoptotic process	16	ITGB3BP, HIP1R, ITSN1, CTNNB1, NOTCH1, IGF2R, RAC1, UBC, RHOB, SIAH1, UBB, BIN1, UBA52, RPS27A, DNM2, APC	0.0041493
GOTERM_BP	GO:0035019~somatic stem cell population maintenance	13	POLR2H, POLR2G, POLR2F, POLR2E, POLR2L, POLR2K, POLR2J, POLR2I, POLR2D, POLR2C, POLR2B, STAT3, POLR2A	9.32236e-07		GOTERM_BP	GO:0007411~axon guidance	12	WNT5A, EFNB3, GRB2, EFNB1, EFNB2, RAC1, SIAH1, SIAH2, EPHB3, EPHB1, SHH, EPHB2	0.00448423
GOTERM_BP	GO:0006383~transcription from RNA polymerase III promoter	10	POLR2H, POLR2F, POLR3H, POLR2E, POLR2L, POLR2K, POLR1D, GTF3C6, TBP, POLR1C	3.37678e-06		GOTERM_BP	GO:0031295~T cell costimulation	9	CDC42, CD3G, CD3D, EFNB3, GRB2, EFNB1, EFNB2, RAC1, CD4	0.00593571
GOTERM_BP	GO:0031047~gene silencing by RNA	15	NCBP2, POLR2H, NCBP1, POLR2G, POLR2F, POLR2E, POLR2L, POLR2K, POLR2J, POLR2I, H3F3A, POLR2D, POLR2C, POLR2B, POLR2A	6.33704e-06		GOTERM_BP	GO:0031623~receptor internalization	7	PICALM, TFRC, ARRB2, GRB2, CLTC, LDLRAP1, DNM2	0.0170473
GOTERM_BP	GO:0051170~nuclear import	8	SNRPD3, SNRPB, SNRPD1, SNRPD2, SNRPF, SNRPE, HNRNPA1, SNRPG	1.29985e-05		GOTERM_BP	GO:1904837~beta-catenin-TCF complex assembly	7	EP300, HDAC1, CREBBP, TLE1, RUVBL1, TCF7L2, CTNNB1	0.0170473
GOTERM_BP	GO:0038128~ERBB2 signaling pathway	10	AKT1, NRAS, HRAS, KRAS, GRB2, GAB1, PIK3CA, HBEGF, SHC1, PIK3R1	1.32749e-05		GOTERM_BP	GO:0005978~glycogen biosynthetic process	6	NR1D1, PER2, UBC, UBB, UBA52, RPS27A	0.0190376
GOTERM_BP	GO:0000381~regulation of alternative mRNA splicing, via spliceosome	10	HNRNPL, RBM8A, MAGOH, TRA2B, PTBP1, RBM5, RNPS1, DDX5, RBMX, SF3A1	1.32749e-05		GOTERM_BP	GO:0048268~clathrin coat assembly	5	EPS15, AP2B1, PICALM, AP2S1, HIP1	0.0204188
GOTERM_BP	GO:0032481~positive regulation of type I interferon production	11	POLR2H, DHX9, POLR2F, POLR3H, POLR2E, EP300, POLR2L, POLR2K, POLR1D, PLCG2, POLR1C	1.39598e-05		GOTERM_BP	GO:0098609~cell-cell adhesion	14	SNX9, CBL, EPS15L1, EIF4G1, EPS15, CTTN, PICALM, GAPVD1, PACSIN2, FNBP1L, RUVBL1, HSPA8, ENO1, EPN2	0.0306419
GOTERM_BP	GO:0008334~histone mRNA metabolic process	7	NCBP2, NCBP1, SNRPD3, SNRPB, SNRPF, SNRPE, SNRPG	2.50422e-05		GOTERM_BP	GO:0045892~negative regulation of transcription, DNA-templated	19	WNT5A, ZNF263, TLE1, CTCF, SNW1, ARNTL, TCF7L2, CTNNB1, NOTCH1, HDAC3, DAB2, SIN3A, NR1D1, HDAC1, PER2, RBPJ, CLOCK, HSPA8, ENO1	0.0377364
GOTERM_BP	GO:0000389~mRNA 3'-splice site recognition	6	SF1, ISY1, SLU7, SF3A2, SF3A1, SF3A3	3.70341e-05		GOTERM_BP	GO:0048488~synaptic vesicle endocytosis	5	STON2, SYT1, SYT2, SYNJ1, ITSN1	0.0498138
GOTERM_BP	GO:0098789~pre-mRNA cleavage required for polyadenylation	6	NCBP2, NCBP1, CSTF2, CPSF4, CSTF2T, CPSF1	9.74172e-05		KEGG_PATHWAY	hsa04144:Endocytosis	44	CLTA, CLTB, LDLR, STAM2, AP2S1, CYTH2, ARF6, EPS15L1, ARPC4, ARPC5, CLTC, AMPH, CDC42, DAB2, AP2B1, ARPC3, ARPC2, RHOA, DNAJC6, STAM, HSPA8, AP2M1, EGFR, CBL, LDLRAP1, ARPC1A, EPS15, ARPC1B, AP2A2, ADRB2, TFRC, ARRB2, AP2A1, ARRB1, IGF2R, RAB5A, SH3KBP1, HGS, WASL, BIN1, CLTCL1, EPN1, DNM2, EPN2	5.09862e-25
GOTERM_BP	GO:0048026~positive regulation of mRNA splicing, via spliceosome	7	PRPF19, EIF4A3, TRA2B, SNW1, SNRNP70, RBMX, HSPA8	0.000130074		KEGG_PATHWAY	hsa05100:Bacterial invasion of epithelial cells	21	ACTB, CLTA, CLTB, CBL, ARPC4, ARPC5, CLTC, CTNNB1, ARPC1A, ACTG1, CDC42, ARPC1B, CTTN, ARPC3, ARPC2, RAC1, RHOA, WASL, CLTCL1, RHOG, DNM2	2.03171e-14
GOTERM_BP	GO:0045292~mRNA cis splicing, via spliceosome	6	NCBP2, RBM22, NCBP1, WBP11, WBP4, SART1	0.00042652		KEGG_PATHWAY	hsa05130:Pathogenic Escherichia coli infection	13	ACTB, ARPC4, ARPC5, CTNNB1, ACTG1, ARPC1A, ARPC1B, CDC42, CTTN, ARPC3, ARPC2, RHOA, WASL	9.8786e-08
GOTERM_BP	GO:0048025~negative regulation of mRNA splicing, via spliceosome	7	HNRNPK, U2AF2, TRA2B, PTBP1, HNRNPA2B1, RNPS1, RBMX	0.0012963		KEGG_PATHWAY	hsa05131:Shigellosis	14	ACTB, ARPC4, ARPC5, ACTG1, ARPC1A, CDC42, ARPC1B, CTTN, MAPK12, ARPC3, ARPC2, RAC1, WASL, RHOG	1.30836e-07
GOTERM_BP	GO:0050900~leukocyte migration	13	HRAS, ROCK1, GRB2, PIK3CB, ITGB1, NRAS, KRAS, PLCG1, PIK3CA, SHC1, INPP5D, PIK3R1, PIK3R2	0.00129951		KEGG_PATHWAY	hsa04961:Endocrine and other factor-regulated calcium reabsorption	12	AP2A2, CLTA, AP2B1, CLTB, AP2A1, KL, AP2S1, PRKACB, CLTC, CLTCL1, DNM2, AP2M1	3.44194e-07
GOTERM_BP	GO:0000244~spliceosomal tri-snRNP complex assembly	6	PRPF19, PRPF31, CD2BP2, PRPF8, PRPF3, PRPF6	0.0013039		KEGG_PATHWAY	hsa04666:Fc gamma R-mediated phagocytosis	14	RPS6KB2, ARF6, ARPC4, ARPC5, AMPH, ARPC1A, CDC42, ARPC1B, RAC2, ARPC3, ARPC2, RAC1, WASL, BIN1	4.29206e-06
GOTERM_BP	GO:0043406~positive regulation of MAP kinase activity	9	PIK3CG, HRAS, TNF, KRAS, PDGFB, FLT3, PDGFRB, PIK3R5, LRRK2	0.00818958		KEGG_PATHWAY	hsa04520:Adherens junction	13	ACTB, EGFR, CREBBP, TCF7L2, CTNNB1, ACTG1, CDC42, EP300, RAC2, RAC3, RAC1, RHOA, WASL	5.48602e-06
GOTERM_BP	GO:0008286~insulin receptor signaling pathway	10	AKT1, GRB2, PIK3C2A, GAB1, FOXO1, SHC1, PIK3R3, PIK3R1, AKT2, PIK3R2	0.00829476		KEGG_PATHWAY	hsa04310:Wnt signaling pathway	17	DVL2, WNT5A, TBL1XR1, CREBBP, FZD4, TCF7L2, CTNNB1, EP300, RAC2, RAC3, RAC1, RHOA, SIAH1, RUVBL1, PRKACB, TBL1X, APC	6.892e-06
GOTERM_BP	GO:0039694~viral RNA genome replication	5	PIK3C2G, ROCK2, PCBP1, PCBP2, PI4KA	0.0130169		KEGG_PATHWAY	hsa04721:Synaptic vesicle cycle	12	SYT1, AP2A2, CLTA, AP2B1, CLTB, AP2A1, AP2S1, VAMP2, CLTC, CLTCL1, DNM2, AP2M1	1.49299e-05
GOTERM_BP	GO:0016042~lipid catabolic process	10	PLCB3, PLCE1, PLCB4, PLCG1, PLCG2, PLCD3, PLCD4, PLCD1, PLCB1, PLCB2	0.0168566		KEGG_PATHWAY	hsa05132:Salmonella infection	13	ACTB, ARPC4, ARPC5, ACTG1, ARPC1A, ARPC1B, CDC42, ARPC3, MAPK12, ARPC2, RAC1, WASL, RHOG	3.3177e-05
GOTERM_BP	GO:0043536~positive regulation of blood vessel endothelial cell migration	6	PRKCA, AKT1, PDGFB, PLCG1, STAT5A, NFE2L2	0.0172662		KEGG_PATHWAY	hsa04919:Thyroid hormone signaling pathway	14	ACTB, RXRA, CREBBP, CTNNB1, ACTG1, HDAC3, NOTCH1, EP300, SIN3A, NCOA3, HDAC1, PRKACB, NCOR1, MED1	0.000169786
GOTERM_BP	GO:1903347~negative regulation of bicellular tight junction assembly	4	TNF, ROCK1, ROCK2, IKBKB	0.0264286		KEGG_PATHWAY	hsa04360:Axon guidance	14	CDC42, EPHB6, RAC2, EFNB3, RAC3, EFNB1, RAC1, EFNB2, RHOA, RHOD, EPHB3, EPHB4, EPHB1, EPHB2	0.000584552
KEGG_PATHWAY	hsa03040:Spliceosome	87	NCBP2, NCBP1, CHERP, CRNKL1, LSM6, U2AF2, SNRPD3, LSM7, CWC15, SNRPD1, SNRPD2, BUD31, SART1, SMNDC1, CTNNBL1, DDX23, DHX38, PLRG1, RBM8A, PCBP1, PQBP1, LSM5, LSM4, MAGOHB, LSM3, LSM2, SNRPA1, PRPF31, EFTUD2, MAGOH, PRPF3, CDC5L, PRPF4, HNRNPU, PRPF6, EIF4A3, AQR, SNRNP200, SNRPB, SLU7, SNRNP40, SNRPC, SNRPF, SNRPE, PRPF38A, SNRPG, TRA2B, PPIL1, WBP11, SF3B5, XAB2, SF3B2, HNRNPA3, PRPF19, SF3B1, H…	5.65445e-97		KEGG_PATHWAY	hsa05016:Huntington's disease	17	CLTA, CLTB, AP2S1, CREBBP, CLTC, PPARGC1A, SOD2, AP2B1, AP2A2, EP300, SIN3A, SP1, HDAC1, AP2A1, CLTCL1, HIP1, AP2M1	0.000645128
KEGG_PATHWAY	hsa04070:Phosphatidylinositol signaling system	46	SYNJ1, PIP5K1B, PIP5K1C, PI4K2B, PIP5K1A, OCRL, PTEN, PLCB3, PLCB4, PIKFYVE, PIK3C3, PLCD3, PLCD4, SYNJ2, PIK3CA, PLCD1, PIK3R5, INPP5E, INPP5D, PIK3R3, PLCB1, PLCB2, INPP5B, PIK3R1, PIK3R2, PRKCA, PIK3CG, PIK3C2G, PIK3CB, PIK3C2A, INPPL1, PIK3C2B, PIK3CD, PI4KA, PI4KB, TMEM55B, PRKCB, TMEM55A, PLCE1, PLCG1, PLCG2, PI4K2A, INPP4B, PIP4K2A, PIP4K2C, PIP4K2B	4.08534e-39		KEGG_PATHWAY	hsa05205:Proteoglycans in cancer	16	ACTB, WNT5A, EGFR, GRB2, CBL, RPS6KB2, FZD4, CTNNB1, EIF4B, ACTG1, CDC42, CTTN, MAPK12, RAC1, RHOA, PRKACB	0.00470538
KEGG_PATHWAY	hsa00562:Inositol phosphate metabolism	38	SYNJ1, PIP5K1B, PIP5K1C, PI4K2B, PIP5K1A, OCRL, PTEN, PLCB3, PLCB4, PIK3C3, PIKFYVE, PLCD3, PLCD4, SYNJ2, PIK3CA, PLCD1, INPP5E, INPP5D, PLCB1, PLCB2, INPP5B, PIK3CG, PIK3C2G, PIK3CB, PIK3C2A, INPPL1, PIK3C2B, PIK3CD, PI4KA, PI4KB, PLCE1, PLCG1, PLCG2, PI4K2A, INPP4B, PIP4K2A, PIP4K2C, PIP4K2B	2.07378e-34		KEGG_PATHWAY	hsa04710:Circadian rhythm	7	NPAS2, NR1D1, PER2, RORA, ARNTL, PRKAA2, CLOCK	0.00811249
KEGG_PATHWAY	hsa03020:RNA polymerase	20	POLR2H, POLR2G, POLR2F, POLR2E, POLR3H, POLR2L, POLR1E, POLR2K, POLR1D, POLR2J, POLR2I, POLR1A, ZNRD1, POLR1C, POLR1B, POLR2D, POLR2C, POLR2B, POLR2A, TWISTNB	1.88312e-18		KEGG_PATHWAY	hsa04810:Regulation of actin cytoskeleton	16	ACTB, EGFR, ARPC4, ARPC5, ARPC1A, ACTG1, CDC42, ARPC1B, RAC2, ARPC3, ARPC2, RAC3, RAC1, RHOA, WASL, APC	0.00878477
KEGG_PATHWAY	hsa04919:Thyroid hormone signaling pathway	32	HRAS, FOXO1, AKT1, PLCB3, KRAS, PLCB4, SLC2A1, PLCD3, PLCD4, PIK3CA, PIK3R5, PLCD1, PLCB1, PIK3R3, PLCB2, MYC, PIK3R1, AKT3, PIK3R2, AKT2, ACTB, PRKCA, PIK3CG, PIK3CB, PIK3CD, TP53, PRKCB, NRAS, PLCE1, EP300, PLCG1, PLCG2	3.01039e-18		KEGG_PATHWAY	hsa04330:Notch signaling pathway	8	DVL2, NOTCH1, EP300, HDAC1, CREBBP, SNW1, RBPJ, NCOR2	0.0125359
KEGG_PATHWAY	hsa03015:mRNA surveillance pathway	28	NCBP2, NCBP1, FIP1L1, RBM8A, CLP1, NUDT21, MAGOHB, SRRM1, WDR33, PABPN1, SYMPK, CSTF3, CSTF2, MAGOH, RNPS1, CASC3, ETF1, CSTF2T, PCF11, EIF4A3, PAPOLA, UPF3B, CPSF7, CPSF4, CPSF3, CSTF1, CPSF2, CPSF1	8.366e-17
KEGG_PATHWAY	hsa05169:Epstein-Barr virus infection	38	POLR2H, POLR2G, POLR2F, POLR2E, POLR2L, POLR2K, POLR2J, POLR2I, TBP, POLR2D, POLR2C, POLR2B, POLR2A, AKT1, PIK3CA, PIK3R5, PIK3R3, MYC, CHUK, AKT3, HSPA8, PIK3R1, PIK3R2, AKT2, PIK3CG, POLR3H, POLR1D, PIK3CB, PIK3CD, TP53, SNW1, POLR1C, STAT3, EP300, PLCG1, PLCG2, IKBKB, EIF2AK2	1.07774e-16
KEGG_PATHWAY	hsa05214:Glioma	24	PRKCA, PIK3CG, HRAS, PDGFB, GRB2, PIK3CB, PIK3CD, TP53, PTEN, PRKCB, AKT1, NRAS, KRAS, PLCG1, PLCG2, PDGFRB, PIK3CA, PIK3R5, SHC1, PIK3R3, AKT3, PIK3R1, AKT2, PIK3R2	4.49064e-16
KEGG_PATHWAY	hsa05221:Acute myeloid leukemia	22	CEBPA, PIK3CG, HRAS, FLT3, GRB2, PIK3CB, STAT5A, PIK3CD, STAT3, AKT1, NRAS, KRAS, PIK3CA, PIK3R5, IKBKB, PIK3R3, MYC, CHUK, AKT3, PIK3R1, AKT2, PIK3R2	3.50735e-15
KEGG_PATHWAY	hsa04012:ErbB signaling pathway	25	HRAS, GRB2, STAT5A, AKT1, PTK2, KRAS, GAB1, PIK3CA, PIK3R5, SHC1, PIK3R3, MYC, PIK3R1, AKT3, AKT2, PIK3R2, PIK3CG, PRKCA, PIK3CB, PIK3CD, PRKCB, NRAS, PLCG1, PLCG2, HBEGF	5.72875e-14
KEGG_PATHWAY	hsa04662:B cell receptor signaling pathway	22	PIK3CG, HRAS, GRB2, PIK3CB, INPPL1, PIK3CD, AKT1, NRAS, KRAS, PLCG2, PIK3CA, CD79B, PIK3R5, CD79A, INPP5D, IKBKB, PIK3R3, CHUK, AKT3, PIK3R1, AKT2, PIK3R2	4.96492e-13
KEGG_PATHWAY	hsa05223:Non-small cell lung cancer	20	PRKCA, PIK3CG, HRAS, GRB2, PIK3CB, PIK3CD, TP53, PRKCB, AKT1, NRAS, KRAS, PLCG1, PLCG2, PIK3CA, PIK3R5, PIK3R3, PIK3R1, AKT3, AKT2, PIK3R2	1.16485e-12
KEGG_PATHWAY	hsa05213:Endometrial cancer	19	PIK3CG, HRAS, GRB2, PIK3CB, PIK3CD, TP53, CDH1, PTEN, AKT1, NRAS, KRAS, PIK3CA, PIK3R5, PIK3R3, MYC, AKT3, PIK3R1, AKT2, PIK3R2	4.04832e-12
KEGG_PATHWAY	hsa04664:Fc epsilon RI signaling pathway	21	PRKCA, PIK3CG, HRAS, TNF, GRB2, PIK3CB, PIK3CD, PRKCB, AKT1, NRAS, KRAS, PLCG1, PLCG2, PIK3CA, PIK3R5, INPP5D, PIK3R3, PIK3R1, AKT3, AKT2, PIK3R2	4.96492e-12
KEGG_PATHWAY	hsa05215:Prostate cancer	23	PIK3CG, HRAS, PDGFB, GRB2, PIK3CB, PIK3CD, TP53, FOXO1, PTEN, AKT1, NRAS, EP300, KRAS, PDGFRB, PIK3CA, PIK3R5, IKBKB, PIK3R3, CHUK, AKT3, PIK3R1, AKT2, PIK3R2	1.0159e-11
KEGG_PATHWAY	hsa05220:Chronic myeloid leukemia	21	PIK3CG, HRAS, GRB2, PIK3CB, STAT5A, PIK3CD, TP53, AKT1, NRAS, KRAS, PIK3CA, PIK3R5, SHC1, IKBKB, PIK3R3, MYC, CHUK, AKT3, PIK3R1, AKT2, PIK3R2	1.67089e-11
KEGG_PATHWAY	hsa05230:Central carbon metabolism in cancer	20	PIK3CG, HRAS, FLT3, PIK3CB, PIK3CD, TP53, PTEN, AKT1, NRAS, KRAS, SLC2A1, PIK3CA, PDGFRB, PIK3R5, PIK3R3, MYC, AKT3, PIK3R1, AKT2, PIK3R2	1.85802e-11
KEGG_PATHWAY	hsa05205:Proteoglycans in cancer	32	HRAS, TNF, GRB2, ITGB1, AKT1, PTK2, KRAS, GAB1, PIK3CA, PIK3R5, PIK3R3, MYC, PIK3R1, AKT3, PIK3R2, AKT2, ACTB, PRKCA, PIK3CG, ROCK1, PIK3CB, ROCK2, PIK3CD, TP53, DDX5, STAT3, PRKCB, NRAS, PLCE1, PLCG1, PLCG2, HBEGF	7.65743e-11
KEGG_PATHWAY	hsa04370:VEGF signaling pathway	19	PRKCA, PIK3CG, HRAS, PIK3CB, PIK3CD, PRKCB, AKT1, NRAS, PTK2, KRAS, PLCG1, PLCG2, PIK3CA, PIK3R5, PIK3R3, PIK3R1, AKT3, AKT2, PIK3R2	9.53455e-11
KEGG_PATHWAY	hsa04071:Sphingolipid signaling pathway	25	PRKCA, PIK3CG, HRAS, TNF, ROCK1, PIK3CB, ROCK2, PIK3CD, TP53, PTEN, PRKCB, AKT1, NRAS, PLCB3, PLCB4, KRAS, PIK3CA, PIK3R5, PIK3R3, PLCB1, PLCB2, AKT3, PIK3R1, PIK3R2, AKT2	1.40068e-10
KEGG_PATHWAY	hsa05231:Choline metabolism in cancer	23	PRKCA, PIK3CG, HRAS, PDGFB, GRB2, PIK3CB, PIK3CD, PIP5K1B, PIP5K1C, PIP5K1A, PRKCB, AKT1, NRAS, KRAS, PLCG1, PDGFRB, PIK3CA, PIK3R5, PIK3R3, AKT3, PIK3R1, AKT2, PIK3R2	2.13415e-10
KEGG_PATHWAY	hsa05161:Hepatitis B	27	HRAS, TNF, GRB2, STAT5A, PTEN, AKT1, KRAS, PIK3CA, PIK3R5, NFATC4, PIK3R3, MYC, PIK3R1, AKT3, CHUK, PIK3R2, AKT2, PRKCA, PIK3CG, PIK3CB, PIK3CD, TP53, STAT3, PRKCB, NRAS, EP300, IKBKB	2.15917e-10
KEGG_PATHWAY	hsa05211:Renal cell carcinoma	19	PIK3CG, HRAS, PDGFB, GRB2, PIK3CB, PIK3CD, AKT1, NRAS, EP300, KRAS, GAB1, SLC2A1, PIK3CA, PIK3R5, PIK3R3, AKT3, PIK3R1, AKT2, PIK3R2	3.21077e-10
KEGG_PATHWAY	hsa04915:Estrogen signaling pathway	22	PIK3CG, HRAS, GRB2, PIK3CB, PIK3CD, AKT1, NRAS, PLCB3, PLCB4, KRAS, HBEGF, PIK3CA, PIK3R5, SHC1, PLCB1, PIK3R3, PLCB2, AKT3, HSPA8, PIK3R1, AKT2, PIK3R2	1.22857e-09
KEGG_PATHWAY	hsa04917:Prolactin signaling pathway	19	PIK3CG, HRAS, GRB2, PIK3CB, STAT5A, PIK3CD, STAT3, AKT1, NRAS, KRAS, PIK3CA, JAK2, PIK3R5, SHC1, PIK3R3, AKT3, PIK3R1, AKT2, PIK3R2	1.67377e-09
KEGG_PATHWAY	hsa05218:Melanoma	19	PIK3CG, HRAS, PDGFB, PIK3CB, PIK3CD, TP53, CDH1, PTEN, AKT1, NRAS, KRAS, PIK3CA, PDGFRB, PIK3R5, PIK3R3, AKT3, PIK3R1, AKT2, PIK3R2	1.67377e-09
KEGG_PATHWAY	hsa04666:Fc gamma R-mediated phagocytosis	20	PRKCA, PIK3CG, PIK3CB, INPPL1, PIK3CD, PIP5K1B, PIP5K1C, PIP5K1A, PRKCB, AKT1, PLCG1, PLCG2, PIK3CA, PIK3R5, INPP5D, PIK3R3, AKT3, PIK3R1, AKT2, PIK3R2	3.86861e-09
KEGG_PATHWAY	hsa04150:mTOR signaling pathway	17	PRKCA, PIK3CG, TNF, PIK3CB, PIK3CD, PTEN, PRKCB, AKT1, EIF4E, PIK3CA, PIK3R5, IKBKB, PIK3R3, PIK3R1, AKT3, AKT2, PIK3R2	6.10981e-09
KEGG_PATHWAY	hsa05200:Pathways in cancer	42	HRAS, PDGFB, GRB2, STAT5A, FOXO1, CDH1, PTEN, ITGB1, AKT1, PTK2, PLCB3, PLCB4, KRAS, SLC2A1, PIK3CA, PIK3R5, PIK3R3, PLCB1, PLCB2, MYC, CHUK, AKT3, PIK3R1, PIK3R2, AKT2, PRKCA, PIK3CG, CEBPA, ROCK1, PIK3CB, FLT3, ROCK2, PIK3CD, TP53, STAT3, PRKCB, NRAS, EP300, PLCG1, PLCG2, PDGFRB, IKBKB	6.65276e-09
KEGG_PATHWAY	hsa04722:Neurotrophin signaling pathway	22	PIK3CG, HRAS, ZNF274, GRB2, PIK3CB, PIK3CD, TP53, AKT1, NRAS, KRAS, PLCG1, PLCG2, GAB1, PIK3CA, PIK3R5, SHC1, IKBKB, PIK3R3, AKT3, PIK3R1, AKT2, PIK3R2	5.70861e-08
KEGG_PATHWAY	hsa04066:HIF-1 signaling pathway	20	PRKCA, PIK3CG, PIK3CB, PIK3CD, STAT3, PRKCB, AKT1, EP300, EIF4E, PLCG1, PLCG2, SLC2A1, PIK3CA, PIK3R5, PIK3R3, GAPDH, PIK3R1, AKT3, AKT2, PIK3R2	6.67291e-08
KEGG_PATHWAY	hsa04062:Chemokine signaling pathway	27	HRAS, GRB2, AKT1, PTK2, PLCB3, KRAS, PLCB4, PIK3CA, PIK3R5, SHC1, PLCB1, PIK3R3, PLCB2, PIK3R1, AKT3, CHUK, PIK3R2, AKT2, PIK3CG, ROCK1, ROCK2, PIK3CB, PIK3CD, STAT3, NRAS, JAK2, IKBKB	7.22356e-08
KEGG_PATHWAY	hsa04725:Cholinergic synapse	21	PRKCA, PIK3CG, HRAS, PIK3CB, PIK3CD, PRKCB, AKT1, NRAS, PLCB3, PLCB4, KRAS, PIK3CA, PIK3R5, JAK2, PLCB1, PIK3R3, PLCB2, PIK3R1, AKT3, AKT2, PIK3R2	8.95164e-08
KEGG_PATHWAY	hsa00240:Pyrimidine metabolism	20	POLR2H, POLR2G, POLR2F, POLR2E, POLR3H, POLR2L, POLR1E, POLR2K, POLR1D, POLR2J, POLR2I, POLR1A, ZNRD1, POLR1C, POLR1B, POLR2D, POLR2C, POLR2B, POLR2A, TWISTNB	1.93455e-07
KEGG_PATHWAY	hsa04015:Rap1 signaling pathway	28	HRAS, PDGFB, EFNA1, CDH1, ITGB1, AKT1, PLCB3, KRAS, PLCB4, PIK3CA, PIK3R5, PLCB1, PIK3R3, PLCB2, PIK3R1, AKT3, PIK3R2, AKT2, ACTB, PRKCA, PIK3CG, PIK3CB, PIK3CD, PRKCB, NRAS, PLCE1, PLCG1, PDGFRB	2.21286e-07
KEGG_PATHWAY	hsa05222:Small cell lung cancer	18	PIK3CG, PIK3CB, PIK3CD, TP53, PTEN, ITGB1, AKT1, PTK2, PIK3CA, PIK3R5, IKBKB, PIK3R3, MYC, CHUK, PIK3R1, AKT3, AKT2, PIK3R2	3.51213e-07
KEGG_PATHWAY	hsa05212:Pancreatic cancer	16	PIK3CG, PIK3CB, PIK3CD, TP53, STAT3, AKT1, KRAS, PIK3CA, PIK3R5, IKBKB, PIK3R3, CHUK, AKT3, PIK3R1, AKT2, PIK3R2	3.96059e-07
KEGG_PATHWAY	hsa04660:T cell receptor signaling pathway	19	PIK3CG, HRAS, TNF, GRB2, PIK3CB, PIK3CD, AKT1, NRAS, KRAS, PLCG1, PIK3CA, PIK3R5, IKBKB, PIK3R3, CHUK, PIK3R1, AKT3, AKT2, PIK3R2	1.13428e-06
KEGG_PATHWAY	hsa04210:Apoptosis	15	PIK3CG, TNF, PIK3CB, PIK3CD, TP53, AKT1, PIK3CA, PIK3R5, PIK3R3, IKBKB, PIK3R1, AKT3, CHUK, AKT2, PIK3R2	1.86647e-06
KEGG_PATHWAY	hsa05160:Hepatitis C	21	PIK3CG, HRAS, TNF, GRB2, PIK3CB, PIK3CD, TP53, STAT3, AKT1, NRAS, KRAS, PIK3CA, PIK3R5, EIF2AK2, IKBKB, PIK3R3, CHUK, PIK3R1, AKT3, AKT2, PIK3R2	2.36923e-06
KEGG_PATHWAY	hsa04068:FoxO signaling pathway	21	PIK3CG, HRAS, GRB2, PIK3CB, PIK3CD, FOXO1, PTEN, STAT3, AKT1, NRAS, EP300, KRAS, PIK3CA, PIK3R5, IKBKB, PIK3R3, CHUK, AKT3, PIK3R1, AKT2, PIK3R2	2.70275e-06
KEGG_PATHWAY	hsa04014:Ras signaling pathway	27	HRAS, PDGFB, EFNA1, GRB2, AKT1, KRAS, GAB1, PIK3CA, PIK3R5, SHC1, PIK3R3, PIK3R1, AKT3, CHUK, PIK3R2, AKT2, PRKCA, PIK3CG, PIK3CB, PIK3CD, PRKCB, NRAS, PLCE1, PLCG1, PLCG2, PDGFRB, IKBKB	4.89205e-06
KEGG_PATHWAY	hsa05142:Chagas disease (American trypanosomiasis)	18	PIK3CG, TNF, PIK3CB, PIK3CD, AKT1, PLCB3, PLCB4, PIK3CA, PIK3R5, IKBKB, PLCB1, PIK3R3, PLCB2, PIK3R1, AKT3, CHUK, AKT2, PIK3R2	8.5485e-06
KEGG_PATHWAY	hsa04611:Platelet activation	20	ACTB, PIK3CG, ROCK1, ROCK2, PIK3CB, PIK3CD, ITGB1, AKT1, PLCB3, PLCB4, PLCG2, PIK3CA, PIK3R5, PLCB1, PIK3R3, PLCB2, PIK3R1, AKT3, AKT2, PIK3R2	8.90933e-06
KEGG_PATHWAY	hsa05145:Toxoplasmosis	19	PIK3CG, TNF, LY96, PIK3CB, PIK3CD, ITGB1, STAT3, AKT1, PIK3CA, JAK2, PIK3R5, IKBKB, PIK3R3, CHUK, HSPA8, PIK3R1, AKT3, AKT2, PIK3R2	1.03322e-05
KEGG_PATHWAY	hsa05164:Influenza A	23	ACTB, PRKCA, PIK3CG, PABPN1, TNF, PIK3CB, PIK3CD, PRKCB, AKT1, EP300, HNRNPUL1, PIK3CA, JAK2, PIK3R5, CPSF4, EIF2AK2, IKBKB, PIK3R3, HSPA8, PIK3R1, AKT3, AKT2, PIK3R2	1.12332e-05
KEGG_PATHWAY	hsa05210:Colorectal cancer	14	PIK3CG, PIK3CB, PIK3CD, TP53, AKT1, KRAS, PIK3CA, PIK3R5, PIK3R3, MYC, AKT3, PIK3R1, PIK3R2, AKT2	1.6329e-05
KEGG_PATHWAY	hsa04810:Regulation of actin cytoskeleton	25	HRAS, PDGFB, PIP5K1B, PIP5K1C, PIP5K1A, ITGB1, PTK2, KRAS, PIKFYVE, PIK3CA, PIK3R5, PIK3R3, PIK3R1, PIK3R2, ACTB, PIK3CG, ROCK1, PIK3CB, ROCK2, PIK3CD, NRAS, PDGFRB, PIP4K2A, PIP4K2C, PIP4K2B	2.15309e-05
KEGG_PATHWAY	hsa04910:Insulin signaling pathway	20	PIK3CG, HRAS, GRB2, PIK3CB, INPPL1, PIK3CD, FOXO1, AKT1, NRAS, EIF4E, KRAS, PIK3CA, PIK3R5, SHC1, IKBKB, PIK3R3, AKT3, PIK3R1, AKT2, PIK3R2	2.37151e-05
KEGG_PATHWAY	hsa04921:Oxytocin signaling pathway	21	ACTB, PRKCA, PIK3CG, HRAS, ROCK1, ROCK2, PIK3CB, PIK3CD, PRKCB, NRAS, PLCB3, KRAS, PLCB4, PIK3CA, PIK3R5, NFATC4, PLCB1, PIK3R3, PLCB2, PIK3R1, PIK3R2	4.50325e-05
KEGG_PATHWAY	hsa04510:Focal adhesion	24	ACTB, PRKCA, PIK3CG, HRAS, ROCK1, PDGFB, ROCK2, GRB2, PIK3CB, PIK3CD, ITGB1, PTEN, PRKCB, AKT1, PTK2, PIK3CA, PDGFRB, PIK3R5, SHC1, PIK3R3, AKT3, PIK3R1, AKT2, PIK3R2	5.6243e-05
KEGG_PATHWAY	hsa05166:HTLV-I infection	27	HRAS, TNF, PDGFB, STAT5A, TBP, AKT1, KRAS, SLC2A1, PIK3CA, PIK3R5, NFATC4, PIK3R3, MYC, CHUK, AKT3, PIK3R1, PIK3R2, AKT2, EGR1, PIK3CG, PIK3CB, PIK3CD, TP53, NRAS, EP300, PDGFRB, IKBKB	6.17128e-05
KEGG_PATHWAY	hsa04960:Aldosterone-regulated sodium reabsorption	11	PRKCA, PIK3CG, KRAS, PIK3CB, PIK3CD, PIK3CA, PIK3R5, PIK3R3, PIK3R1, PRKCB, PIK3R2	6.96836e-05
KEGG_PATHWAY	hsa04931:Insulin resistance	17	PIK3CG, TNF, PIK3CB, PIK3CD, FOXO1, PTEN, STAT3, AKT1, SLC2A1, PIK3CA, PIK3R5, IKBKB, PIK3R3, PIK3R1, AKT3, AKT2, PIK3R2	8.69209e-05
KEGG_PATHWAY	hsa04650:Natural killer cell mediated cytotoxicity	18	PRKCA, PIK3CG, HRAS, TNF, GRB2, PIK3CB, PIK3CD, PRKCB, NRAS, KRAS, PLCG1, PLCG2, PIK3CA, PIK3R5, SHC1, PIK3R3, PIK3R1, PIK3R2	9.31344e-05
KEGG_PATHWAY	hsa04750:Inflammatory mediator regulation of TRP channels	16	PRKCA, PIK3CG, PIK3CB, PIK3CD, PRKCB, PLCB3, PLCB4, PLCG1, PLCG2, PIK3CA, PIK3R5, PLCB1, PIK3R3, PLCB2, PIK3R1, PIK3R2	0.000129865
KEGG_PATHWAY	hsa04973:Carbohydrate digestion and absorption	11	PIK3CG, AKT1, PIK3CB, PIK3CD, PIK3CA, PIK3R5, PIK3R3, AKT3, PIK3R1, AKT2, PIK3R2	0.000147591
KEGG_PATHWAY	hsa05100:Bacterial invasion of epithelial cells	14	ACTB, PIK3CG, PIK3CB, PIK3CD, CDH1, ITGB1, PTK2, GAB1, PIK3CA, PIK3R5, SHC1, PIK3R3, PIK3R1, PIK3R2	0.000268727
KEGG_PATHWAY	hsa04670:Leukocyte transendothelial migration	17	ACTB, PRKCA, PIK3CG, ROCK1, PIK3CB, ROCK2, PIK3CD, ITGB1, PRKCB, PTK2, PLCG1, PLCG2, PIK3CA, PIK3R5, PIK3R3, PIK3R1, PIK3R2	0.000294682
KEGG_PATHWAY	hsa05162:Measles	18	PIK3CG, PIK3CB, STAT5A, PIK3CD, TP53, STAT3, AKT1, PIK3CA, JAK2, PIK3R5, EIF2AK2, PIK3R3, CHUK, HSPA8, PIK3R1, AKT3, AKT2, PIK3R2	0.000321428
KEGG_PATHWAY	hsa05146:Amoebiasis	16	PRKCA, PIK3CG, TNF, PIK3CB, PIK3CD, PRKCB, PTK2, PLCB3, PLCB4, PIK3CA, PIK3R5, PIK3R3, PLCB1, PLCB2, PIK3R1, PIK3R2	0.000362641
KEGG_PATHWAY	hsa04550:Signaling pathways regulating pluripotency of stem cells	18	PIK3CG, HRAS, GRB2, PIK3CB, PIK3CD, STAT3, AKT1, NRAS, KRAS, PIK3CA, JAK2, PIK3R5, PIK3R3, MYC, AKT3, PIK3R1, AKT2, PIK3R2	0.000658796
KEGG_PATHWAY	hsa00230:Purine metabolism	20	POLR2H, POLR2G, POLR2F, POLR2E, POLR3H, POLR2L, POLR1E, POLR2K, POLR1D, POLR2J, POLR2I, POLR1A, ZNRD1, POLR1C, POLR1B, POLR2D, POLR2C, POLR2B, POLR2A, TWISTNB	0.00103132
KEGG_PATHWAY	hsa04380:Osteoclast differentiation	17	PIK3CG, TNF, GRB2, PIK3CB, PIK3CD, AKT1, PLCG2, JUND, PIK3CA, PIK3R5, IKBKB, PIK3R3, PIK3R1, AKT3, CHUK, AKT2, PIK3R2	0.00118606
KEGG_PATHWAY	hsa04668:TNF signaling pathway	15	PIK3CG, TNF, CEBPB, PIK3CB, PIK3CD, AKT1, PIK3CA, PIK3R5, IKBKB, PIK3R3, PIK3R1, AKT3, CHUK, AKT2, PIK3R2	0.00181852
KEGG_PATHWAY	hsa04620:Toll-like receptor signaling pathway	15	PIK3CG, TNF, LY96, PIK3CB, PIK3CD, AKT1, PIK3CA, PIK3R5, IKBKB, PIK3R3, PIK3R1, AKT3, CHUK, AKT2, PIK3R2	0.00181852
KEGG_PATHWAY	hsa04923:Regulation of lipolysis in adipocytes	11	PIK3CG, AKT1, PIK3CB, PIK3CD, PIK3CA, PIK3R5, PIK3R3, AKT3, PIK3R1, AKT2, PIK3R2	0.00235989
KEGG_PATHWAY	hsa04930:Type II diabetes mellitus	10	PIK3CG, TNF, PIK3CB, PIK3CD, PIK3CA, PIK3R5, IKBKB, PIK3R3, PIK3R1, PIK3R2	0.00425834
KEGG_PATHWAY	hsa04630:Jak-STAT signaling pathway	17	PIK3CG, GRB2, PIK3CB, STAT5A, PIK3CD, STAT3, AKT1, EP300, PIK3CA, JAK2, PIK3R5, PIK3R3, MYC, PIK3R1, AKT3, AKT2, PIK3R2	0.00434951
KEGG_PATHWAY	hsa04151:PI3K-Akt signaling pathway	28	HRAS, PDGFB, EFNA1, GRB2, ITGB1, PTEN, AKT1, PTK2, KRAS, PIK3CA, PIK3R5, PIK3R3, MYC, CHUK, PIK3R1, AKT3, PIK3R2, AKT2, PRKCA, PIK3CG, PIK3CB, PIK3CD, TP53, NRAS, EIF4E, PDGFRB, JAK2, IKBKB	0.00526438
KEGG_PATHWAY	hsa04022:cGMP-PKG signaling pathway	18	PIK3CG, ROCK1, ROCK2, PIK3CB, PIK3CD, AKT1, PLCB3, PLCB4, PIK3CA, PIK3R5, NFATC4, PLCB1, PIK3R3, PLCB2, PIK3R1, AKT3, AKT2, PIK3R2	0.00642714
KEGG_PATHWAY	hsa05203:Viral carcinogenesis	20	PIK3CG, HRAS, GRB2, PIK3CB, STAT5A, PIK3CD, TP53, SNW1, TBP, STAT3, NRAS, EP300, HNRNPK, KRAS, PIK3CA, PIK3R5, EIF2AK2, PIK3R3, PIK3R1, PIK3R2	0.00905616
KEGG_PATHWAY	hsa05016:Huntington's disease	19	POLR2H, POLR2G, POLR2F, POLR2E, POLR2L, POLR2K, POLR2J, POLR2I, TP53, TBP, POLR2D, POLR2C, POLR2B, POLR2A, PLCB3, PLCB4, EP300, PLCB1, PLCB2	0.0122628
KEGG_PATHWAY	hsa04261:Adrenergic signaling in cardiomyocytes	16	PRKCA, PIK3CG, PIK3CB, PIK3CD, AKT1, PLCB3, PLCB4, PIK3CA, PIK3R5, PLCB1, PIK3R3, PLCB2, PIK3R1, AKT3, AKT2, PIK3R2	0.0177779
KEGG_PATHWAY	hsa04914:Progesterone-mediated oocyte maturation	12	PIK3CG, AKT1, KRAS, PIK3CB, PIK3CD, PIK3CA, PIK3R5, PIK3R3, AKT3, PIK3R1, AKT2, PIK3R2	0.0241383
KEGG_PATHWAY	hsa04540:Gap junction	12	PRKCA, NRAS, PLCB3, HRAS, KRAS, PLCB4, PDGFB, GRB2, PDGFRB, PLCB1, PLCB2, PRKCB	0.0267484
KEGG_PATHWAY	hsa04152:AMPK signaling pathway	14	PIK3CG, PIK3CB, PIK3CD, FOXO1, ELAVL1, AKT1, HNF4A, PIK3CA, PIK3R5, PIK3R3, AKT3, PIK3R1, PIK3R2, AKT2	0.0354566
KEGG_PATHWAY	hsa04623:Cytosolic DNA-sensing pathway	10	POLR2H, POLR2F, POLR3H, POLR2E, POLR2L, POLR2K, POLR1D, POLR1C, IKBKB, CHUK	0.0429608

## Sheet: Table S4
Table S4. Complete lists of enriched GO terms and KEGG pathways in good and poor L-groups of BLCA
Good L-group (BLCA)						Poor L-group (BLCA)
Category	Term	Count	Genes	Pvalue (Bonferroni)		Category	Term	Count	Genes	Pvalue (Bonferroni)
GOTERM_BP	GO:0000086~G2/M transition of mitotic cell cycle	81	CEP72, CEP76, CEP78, AURKA, LATS1, CEP70, OFD1, PRKAR2B, NDE1, CEP250, DYNLL1, ACTR1A, CEP290, PRKACA, CDK5RAP2, TUBG1, TUBA1A, PLCB1, DYNC1H1, RPS27A, PPP2R1A, CDK1, HSP90AA1, CCNH, TPX2, CDK7, PCM1, DCTN3, CEP152, MARK4, DCTN1, DCTN2, FGFR1OP, UBC, TUBA4A, FBXL7, HAUS7, UBB, HAUS8, MAPRE1, UBA52, DYNC1I2, HAUS4, HAUS3, HAUS6, SDCCAG8, HAUS5, NEK2, HAUS2, HAUS1, CETN2, CEP164, AKAP9, HMMR, TUBB,…	3.22102e-74		GOTERM_BP	GO:0000398~mRNA splicing, via spliceosome	139	NCBP2, NCBP1, U2AF2, SNRPD3, LSM6, LSM7, RBM5, SNRPD1, SNRPD2, SART1, CTNNBL1, DDX23, DHX38, RBM8A, SRRM2, CLP1, DNAJC8, LSM5, SRRM1, LSM4, LSM3, LSM2, CCAR1, PABPN1, SNRPA1, SNRPN, MAGOH, EFTUD2, HNRNPA2B1, PTBP1, HNRNPR, HNRNPU, PCF11, AQR, SNRPB, SNRPA, SLU7, SNRPC, SNRPF, SNRPE, SNRPG, FUS, FIP1L1, PPIL1, SNRPB2, XAB2, HNRNPA3, HNRNPL, HNRNPM, HNRNPK, DDX46, HNRNPF, CDC40, ISY1, HNRNPD, HNRNP…	1.88948e-104
GOTERM_BP	GO:0000165~MAPK cascade	83	HRAS, NRTN, PDGFB, EFNA1, PDGFA, DLG4, CSF2RB, SHC1, FRS3, PAK1, SHC3, SHC2, MYC, FRS2, RPS27A, CSF2RA, EGFR, RET, IRS2, BRAF, ARTN, IRS1, NCAM1, MAPK1, MAPK3, UBC, PDGFRA, PDGFRB, PEBP1, UBB, UBA52, SPTB, FGFR2, CSF2, FGFR1, FGFR4, FGFR3, ERBB4, GRB2, ERBB3, ERBB2, KITLG, AKAP9, KIT, RASAL2, PTK2, KRAS, PTK2B, SOS1, MAP3K1, TEK, IL2RG, EGF, RASA1, RASA2, IL2RB, IL2RA, MAP2K1, SPTBN5, MAP2K2, GRI…	8.44376e-49		GOTERM_BP	GO:0007062~sister chromatid cohesion	79	ITGB3BP, MAD1L1, XPO1, KNTC1, RANGAP1, AURKB, KIF2C, NDE1, CDCA8, RAD21, SEH1L, INCENP, NUP37, RANBP2, CDCA5, STAG2, STAG1, KIF2A, ZW10, NUP133, DSN1, NUP85, PPP1CC, NDEL1, MAD2L1, RCC2, ZWINT, NSL1, CLIP1, BUB1B, NUP107, MAPRE1, NUP43, NUP98, NUP160, B9D2, AHCTF1, SPC24, SPC25, RPS27, CENPA, BUB1, CLASP1, PAFAH1B1, SKA2, SKA1, CLASP2, ZWILCH, BUB3, NUDC, ERCC6L, CENPO, CENPN, CENPM, CENPL, PDS5B…	5.82554e-68
GOTERM_BP	GO:0048013~ephrin receptor signaling pathway	48	HRAS, EFNA1, AP2S1, EFNA3, ARPC4, ARPC5, EPHB3, ITSN1, EPHB4, SRC, SDC2, EPHB1, EPHB2, ACTR3, ACTR2, CDC42, PTK2, AP2B1, EPHB6, ARPC3, TIAM1, ARPC2, RAC1, RHOA, PAK1, RASA1, AP2M1, ACTB, VAV3, EFNB3, LYN, EFNB1, GRIN1, EFNB2, VAV2, PTPN11, ARPC1A, NTRK3, NCK2, AP2A2, FYN, AP2A1, NTRK1, NCK1, EFNA5, EFNA4, WASL, CRK	2.12201e-40		GOTERM_BP	GO:0000086~G2/M transition of mitotic cell cycle	88	CEP72, CEP76, BTRC, CEP78, AURKA, CEP70, OFD1, PRKAR2B, NDE1, CEP250, CDKN2B, DYNLL1, ACTR1A, CEP290, PRKACA, CDK5RAP2, TUBG1, TUBA1A, PLCB1, DYNC1H1, RPS27A, CUL1, PPP2R1A, CDK1, HSP90AA1, CCNH, TPX2, SKP1, CDK7, PCM1, DCTN3, CEP152, MARK4, PPP1CB, DCTN1, CDK2, DCTN2, FGFR1OP, UBC, TUBA4A, HAUS7, UBB, HAUS8, MAPRE1, UBA52, DYNC1I2, HAUS4, HAUS3, HAUS6, SDCCAG8, HAUS5, NEK2, FOXM1, HAUS2, HAUS1, …	1.75636e-65
GOTERM_BP	GO:0043547~positive regulation of GTPase activity	95	HRAS, NRTN, PDGFB, PDGFA, ITSN1, IQGAP1, RAB3IP, DLG4, CSF2RB, SHC1, FRS3, PLCB1, SHC3, ARHGAP8, SHC2, FRS2, CSF2RA, EGFR, RET, IRS2, PLXNB1, ARTN, IRS1, NCAM1, NCK2, GNAQ, FNBP1L, ARRB1, JUN, NCK1, PDGFRA, PDGFRB, SPTB, FGFR2, SNX9, CSF2, FGFR1, FGFR4, FGFR3, AGFG1, ERBB4, GRB2, ERBB3, ERBB2, KITLG, AKAP9, KIT, OCRL, FAM13A, ITGB1, ADCYAP1, AMPH, RASAL2, PTK2, SOS1, TEK, SOS2, RAC1, IL2RG, EGF, …	3.90742e-31		GOTERM_BP	GO:0045944~positive regulation of transcription from RNA polymerase II promoter	211	MEF2C, HRAS, STAT5B, EDN1, XRCC6, RORA, CITED1, CITED2, CTNNB1, APP, SIN3A, FOXF1, SERPINE1, STAG1, NODAL, TAF4B, RXRA, PPARGC1A, LILRB1, JUN, MAPK3, VEGFA, NFKBIA, FOXH1, LEO1, AGRN, TCF3, IKZF3, SUB1, SMAD7, TP53BP1, CREBBP, SMAD4, SMAD3, SKI, SMAD2, SMAD1, DDX5, USF1, WDR61, ETS1, ARF4, PARP1, TCF12, KLF4, CCNT2, PPARA, HNF1A, PPARG, CCNT1, SPI1, TP63, YBX1, GLI1, WBP2, NOD2, HSF1, FGF1, TOP2A…	1.14852e-54
GOTERM_BP	GO:0018108~peptidyl-tyrosine phosphorylation	52	FGFR2, CSF2, FGFR1, FGFR4, FGFR3, PDGFB, FGR, ERBB4, ERBB3, STAT5A, ERBB2, STAT5B, KIT, EPHB3, EPHB4, EPHB1, SRC, EPHB2, BTK, PTK2, PTK2B, TEK, ZAP70, CSF2RB, EGF, INSR, MAP2K7, CSF2RA, CSF1R, EGFR, PTPN6, RET, HSP90AA1, FLT1, MAP2K1, LYN, MAP2K2, HCK, FLT4, MAP2K4, MET, AXL, KDR, NTRK3, FYN, FGFR1OP, NTRK1, PDGFRA, PDGFRB, JAK2, JAK3, IL3RA	1.02508e-30		GOTERM_BP	GO:0016032~viral process	100	XPO1, IL6ST, BTRC, TBP, MMP1, GBF1, RAE1, H2AFX, NUP37, NUP35, CUL1, SYK, NUP133, RAN, RBL1, NUPL2, MAPK1, EP300, AAAS, MAPK3, PDGFRA, NUP43, GRB2, NFKBIA, RBX1, HNRNPK, NUP50, NPM1, NUP54, TAF1, CREBBP, SNW1, NXF1, KAT5, HNRNPA1, EPHA2, KDR, EIF4E, NUP62, HDAC1, PLCG1, TLN1, CCNT1, NUP188, DAXX, DYNLL1, PAK2, SEH1L, COPB1, RHOA, SHC1, RANBP2, ZYX, TPR, SP100, LYN, NUP88, DDB1, TP53, NUP85, UBE2I…	6.2968e-41
GOTERM_BP	GO:0007169~transmembrane receptor protein tyrosine kinase signaling pathway	42	NRTN, ERBB4, FGR, ERBB3, ERBB2, KIT, BTK, IGF1R, GAB2, TEK, ZAP70, CD4, CSK, SHC3, INSR, SHC2, BLNK, CSF1R, SHC4, SYK, EGFR, RET, FLT1, NTF3, LYN, CD3E, PIK3CB, HCK, FLT4, MET, AHI1, KDR, TYK2, NTRK3, DOK1, DOK2, FYN, NTRK1, LCK, JAK1, GFRA2, LCP2	2.78099e-29		GOTERM_BP	GO:0006406~mRNA export from nucleus	58	NCBP2, NCBP1, U2AF2, NUP188, DHX38, RAE1, RBM8A, SEH1L, SRRM1, NUP37, RANBP2, TPR, NUP35, NUP133, NUP88, MAGOH, HNRNPA2B1, NUP85, NUPL2, SARNP, EIF4A3, AAAS, NUP205, THOC6, SLU7, THOC7, THOC5, NUP107, CPSF3, THOC2, THOC3, NUP43, CPSF2, CPSF1, THOC1, NXT1, FIP1L1, NUP98, NUP160, NUP93, NUP214, POM121, NUP210, NUP50, CDC40, NUP54, POM121C, NUP153, RNPS1, NXF1, CASC3, NUP155, SLBP, UPF3B, EIF4E, NUP…	4.19467e-38
GOTERM_BP	GO:0048010~vascular endothelial growth factor receptor signaling pathway	37	PGF, BCAR1, ITGB3, SRC, CDC42, PTK2, PAK2, PTK2B, ITGAV, RAC1, RHOA, PIK3CA, SHC2, PIK3R1, PIK3R2, ACTB, HSP90AA1, VAV3, FLT1, PIK3CB, FLT4, AXL, MAPK11, VAV2, VAV1, KDR, PRKD1, NCK2, SH2D2A, PRKD2, MAPK12, FYN, MAPK13, MAPK14, NCK1, VEGFA, CRK	1.69347e-28		GOTERM_BP	GO:0051301~cell division	104	ITGB3BP, SEPT2, KNTC1, AURKA, CD2AP, CDCA8, RAD21, NUP37, CDCA5, STAG2, STAG1, RAN, PPP1CC, MARK4, PPP1CB, PPP1CA, MAD2L1, RCC2, ZWINT, NEK9, NUP43, GNAI3, GNAI1, NEK2, ARF6, CEP164, SPC24, SPC25, TUBB, CDC40, CLASP1, SKA2, CLASP2, SKA1, HELLS, NUDC, ERCC6L, CKAP5, NUF2, NDC80, CDC20, PMF1, NEDD1, SMC1A, CCNT2, MAD1L1, CLTA, BCAR1, CCNT1, CLTC, KIF2C, CDC42, NDE1, SEH1L, TPR, TUBA1A, KIF2A, ZW10,…	1.90892e-37
GOTERM_BP	GO:0014066~regulation of phosphatidylinositol 3-kinase signaling	38	FGFR2, FGFR1, FGFR4, FGFR3, PDGFB, ERBB4, GRB2, ERBB3, PDGFA, ERBB2, PIP5K1B, KITLG, PIP5K1C, KIT, PIP5K1A, AKT1, GAB1, PIK3CA, EGF, FRS2, PIK3R1, PIK3R2, EGFR, IRS2, PIK3CB, PIK3CD, IRS1, VAV1, PTPN11, MAPK1, FYN, LCK, MAPK3, PDGFRA, PDGFRB, PIP4K2A, PIP4K2C, PIP4K2B	2.84478e-28		GOTERM_BP	GO:0045893~positive regulation of transcription, DNA-templated	122	MEF2C, BTRC, XRCC6, TGFB3, RORC, FOXO1, TBP, FOXO3, RORA, CITED1, TGFB1, CITED2, CTNNB1, DAB2, CDKN2A, SMARCD3, GATA3, FOXF1, CEP290, INSR, CIITA, RET, RAN, RELA, ARID1A, PPARGC1A, AHR, MAPK1, HIF1A, JUN, MAPK3, SMARCA5, NFE2L1, COL1A1, SMARCA1, SMARCA2, SMARCA4, DEAF1, ERBB4, TFE3, SOX2, SRC, ARNT, FOXH1, NPM1, HNRNPD, RUNX1, RUNX2, TCF3, RUNX3, DVL2, MAP2K1, MAP2K2, TGFBR1, TP53BP1, CREBBP, SMA…	1.21508e-33
GOTERM_BP	GO:0006368~transcription elongation from RNA polymerase II promoter	39	CCNT2, POLR2H, POLR2G, POLR2F, POLR2E, POLR2L, POLR2K, ELL, POLR2J, CCNT1, POLR2I, POLR2D, POLR2C, POLR2B, POLR2A, TCEA1, SUPT4H1, SUPT5H, ERCC3, ERCC2, TAF1, SSRP1, CCNK, CCNH, GTF2H4, GTF2H3, CDK9, GTF2H5, CDK7, GTF2H2, GTF2H1, MNAT1, GTF2F1, GTF2F2, TCEB2, SUPT16H, TCEB3, TCEB1, CTDP1	1.21028e-27		GOTERM_BP	GO:0016925~protein sumoylation	57	RANGAP1, NUP188, AURKB, CDCA8, RAD21, CDKN2A, SEH1L, RAE1, INCENP, NUP37, RANBP2, TPR, NUP35, TOP2A, STAG2, STAG1, NUP133, SP100, EGR2, NUP88, TP53, NUP85, UBE2I, NUPL2, AAAS, PIAS4, PIAS3, NUP205, NUP107, NUP43, NUP98, NUP160, PML, NUP93, CETN2, SUMO3, SUMO2, NUP214, SUMO1, POM121, HNRNPK, NUP210, NUP50, HNRNPC, NUP54, POM121C, NUP153, TP53BP1, BIRC5, NUP155, BRCA1, SMC3, NUP62, SP3, PCNA, PARP1…	6.25753e-32
GOTERM_BP	GO:0006468~protein phosphorylation	81	CCNT2, PDGFB, CCNT1, AURKA, AURKB, LATS1, LATS2, BTK, AKT1, CCNE1, PDPK1, PAK2, AAK1, PIK3C3, PIK3CA, PRKACA, RARA, PAK1, CSK, AKT3, CHUK, SYK, PIK3CG, PRKCA, RET, CCNK, LYN, BRAF, CCNH, PIK3CD, PIM1, CDK9, CDK7, PRKCE, CDK4, MARK4, STK4, GTF2H2, GAK, PRKCB, MAP4K3, TYK2, PRKD1, MAP4K4, PRKD2, MAPK1, MAPK3, LCK, MAPK9, BUB1B, MAPK8, PRKD3, MAP3K11, FGFR1, FGR, NEK2, ERBB2, EPHB6, PTK2B, MAP3K1, Z…	1.29295e-27		GOTERM_BP	GO:0007067~mitotic nuclear division	81	ITGB3BP, CLTA, SEPT2, KNTC1, AURKA, AURKB, CLTC, CD2AP, OFD1, KIF2C, RAD21, INCENP, NUP37, TPR, CDCA5, STAG2, STAG1, ZW10, CDK1, CCNK, NUP88, RAN, TPX2, UBE2I, DCTN3, MARK4, DCTN1, CDK2, DCTN2, RCC2, NSL1, CLIP1, BUB1B, NEK9, HAUS7, WASL, HAUS8, MAPRE1, RUVBL1, NUP43, NEK6, HAUS4, HAUS3, HAUS6, HAUS5, NEK2, USP9X, HAUS2, HAUS1, CETN2, CEP164, NR3C1, SPC24, SPC25, BUB1, PAFAH1B1, SKA2, SKA1, ZWILC…	1.45108e-31
GOTERM_BP	GO:0048015~phosphatidylinositol-mediated signaling	41	FGFR2, FGFR1, FGFR4, FGFR3, PDGFB, ERBB4, GRB2, ERBB3, PDGFA, ERBB2, KITLG, KIT, PTEN, AKT1, IGF1R, PDPK1, GAB2, GAB1, PIK3C3, RHOA, PIK3CA, OGT, EGF, FRS2, PIK3R1, PIK3R2, CSF1R, PIK3CG, EGFR, IRS2, PIK3CB, PIK3CD, IGF1, IRS1, VAV1, PTPN11, FYN, NTRK1, LCK, PDGFRA, PDGFRB	5.66555e-26		GOTERM_BP	GO:0007077~mitotic nuclear envelope disassembly	36	NUP98, NUP160, NUP93, NUP188, BANF1, NUP214, POM121, RAE1, SEH1L, NUP210, NUP50, NUP37, NUP54, RANBP2, POM121C, TPR, NUP35, PRKCA, CDK1, NUP133, NUP153, NUP88, NUP85, NUPL2, NUP155, PRKCB, CCNB1, CCNB2, AAAS, NUP62, PLK1, NUP205, NEK9, NUP107, NUP43, NEK6	2.45049e-30
GOTERM_BP	GO:0007156~homophilic cell adhesion via plasma membrane adhesion molecules	48	PCDHA7, PCDHGA8, PCDHB15, PCDHB14, PCDHGC5, PCDHB13, PCDHGA6, CDH1, PCDHB12, PCDHB11, CDH3, PCDHGA3, PCDHB10, ITGB1, PCDHGA2, DCHS1, CDH5, PCDHGA1, PCDH1, FAT3, PCDHB16, FAT1, FAT2, CDH23, RET, PCDHB7, PCDHGA11, PCDHB8, PCDHB5, PIK3CB, PCDHB6, CDHR1, PCDHB3, PCDH10, PCDHB4, PCDHGB7, PCDH9, CELSR3, PCDHB2, PCDH12, CELSR2, PCDH7, CELSR1, PCDHGB3, PCDH18, CDH13, CDH15, CDH17	1.3595e-25		GOTERM_BP	GO:0008543~fibroblast growth factor receptor signaling pathway	46	NCBP2, POLR2H, FGFR2, FGFR1, POLR2G, NCBP1, FGF18, FGFR4, POLR2F, FGFR3, POLR2E, FGF7, POLR2L, POLR2K, GRB2, FGF9, POLR2J, FGF17, POLR2I, POLR2D, POLR2C, IQGAP1, POLR2B, POLR2A, HNRNPM, CEP57, CTGF, HNRNPF, FRS3, FGF1, FRS2, FGF2, RPS27A, KLB, CBL, PTBP1, HNRNPA1, PTPN11, MAPK1, GTF2F1, GTF2F2, MAPK3, UBC, UBB, HNRNPH1, UBA52	1.47843e-28
GOTERM_BP	GO:0046854~phosphatidylinositol phosphorylation	38	FGFR2, FGFR1, FGFR4, FGFR3, PDGFB, ERBB4, GRB2, ERBB3, PDGFA, ERBB2, PIP5K1B, KITLG, PIP5K1C, KIT, PIP5K1A, GAB1, PIK3C3, PIK3CA, PIK3R5, EGF, FRS2, PIK3R1, PIK3R2, PIK3CG, EGFR, IRS2, PIK3CB, PIK3CD, IRS1, VAV1, PTPN11, FYN, LCK, PDGFRA, PDGFRB, PIP4K2A, PIP4K2C, PIP4K2B	1.24718e-24		GOTERM_BP	GO:0006369~termination of RNA polymerase II transcription	41	NCBP2, NCBP1, FIP1L1, SNRPD3, U2AF2, DHX38, RBM8A, CLP1, CDC40, NUDT21, SRRM1, PABPN1, CSTF3, CSTF2, MAGOH, RNPS1, CASC3, SLBP, SARNP, PCF11, EIF4A3, PAPOLA, UPF3B, POLDIP3, CPSF7, SNRPB, THOC6, THOC7, SLU7, ZC3H11A, THOC5, CPSF3, THOC2, SNRPF, THOC3, SNRPE, CSTF1, CPSF2, CPSF1, THOC1, SNRPG	3.14986e-28
GOTERM_BP	GO:0006370~7-methylguanosine mRNA capping	25	POLR2H, POLR2G, POLR2F, POLR2E, POLR2L, POLR2K, POLR2J, POLR2I, POLR2D, POLR2C, POLR2B, POLR2A, ERCC3, SUPT5H, ERCC2, CCNH, GTF2H4, GTF2H3, CDK7, GTF2H5, GTF2H2, GTF2H1, MNAT1, GTF2F1, GTF2F2	6.76282e-24		GOTERM_BP	GO:0007179~transforming growth factor beta receptor signaling pathway	48	CCL2, USP9X, COL3A1, PML, TGFB3, ITGB5, FKBP1A, ITGB1, SRC, CITED1, PXN, TGFB1, TGFB2, CITED2, FOXH1, FOS, PTK2, ZFYVE9, RHOA, ZYX, SKIL, USP15, RPS27A, F11R, SMAD9, SMAD7, CREB1, SMAD6, TGFBR1, SMAD5, TGFBR2, CBL, SMAD4, SMAD3, SKI, SMAD2, SMAD1, ARRB2, CGN, ID1, JUN, COL1A2, UBC, TGFBRAP1, UBB, SMURF1, PARP1, UBA52	4.76237e-28
GOTERM_BP	GO:0046777~protein autophosphorylation	48	FGFR2, FGFR1, FGFR4, FGFR3, ERBB4, FGR, NEK2, ERBB2, AURKA, KIT, AURKB, EPHB3, EPHB4, SRC, EPHB1, AKT1, IGF1R, PTK2, PDPK1, PAK2, PTK2B, AAK1, TEK, CDK12, PRKACA, PAK1, CSK, INSR, SYK, CSF1R, EGFR, TAF1, FLT1, LYN, FLT4, HCK, PIM1, STK4, KDR, PRKD1, NTRK3, PRKD2, NTRK1, GSK3B, PDGFRA, PDGFRB, JAK2, MAP3K11	8.78808e-24		GOTERM_BP	GO:0075733~intracellular transport of virus	36	XPO1, NUP98, NUP160, NUP93, NUP188, NUP214, POM121, RAE1, SEH1L, NUP210, NUP50, NUP37, NUP54, RANBP2, POM121C, TPR, NUP35, KPNB1, RPS27A, NUP133, NUP153, RAN, NUP88, NUP85, NUPL2, NUP155, AAAS, NUP62, NUP205, UBC, KPNA5, NUP107, UBB, KPNA2, NUP43, UBA52	1.57678e-26
GOTERM_BP	GO:0030168~platelet activation	40	GNA13, F2RL3, GNA12, ITGB3, SRC, AKT1, PDPK1, RAC2, RAC1, RHOA, PIK3CA, FCER1G, PIK3R5, GNG2, PIK3R1, SYK, PRKCA, PIK3CG, PTPN6, VAV3, LYN, PIK3CB, AXL, RAF1, PRKCE, VAV2, VAV1, PRKCB, PTPN11, LAT, MAPK1, ARRB2, GNAQ, FYN, GNB1, ARRB1, PLCG2, LCK, MAPK3, LCP2	3.1827e-23		GOTERM_BP	GO:0010467~gene expression	35	POLR2H, NCBP2, POLR2G, NCBP1, POLR2F, POLR2E, POLR2L, POLR2K, POLR2J, POLR2I, POLR2D, POLR2C, POLR2B, POLR2A, HNRNPA3, HNRNPL, HNRNPM, HNRNPK, PCBP1, HNRNPF, PCBP2, HNRNPD, FAS, HNRNPC, HNRNPA2B1, PTBP1, HNRNPA1, HNRNPR, RBMX, HNRNPA0, HNRNPU, HNRNPH2, GTF2F1, GTF2F2, HNRNPH1	1.92391e-26
GOTERM_BP	GO:0042059~negative regulation of epidermal growth factor receptor signaling pathway	25	CLTA, GRB2, STAM2, AP2S1, EPS15L1, CDC42, AP2B1, STAM, EGF, RPS27A, AP2M1, EGFR, PTPRJ, PTPN2, CBL, EPS15, AP2A2, AP2A1, SH3KBP1, UBC, HGS, UBB, UBA52, SH3GL2, EPN1	1.96013e-22		GOTERM_BP	GO:0000122~negative regulation of transcription from RNA polymerase II promoter	135	MEF2C, XPO1, EDN1, FOXO1, CNOT1, AURKB, FOXO3, TGFB1, CITED2, CTNNB1, SIN3B, SIN3A, GATA3, FOXF1, DDX20, RPS27A, CIITA, NODAL, RXRA, RELA, HNRNPA2B1, RELB, RBL1, ARID1A, JUNB, EP300, PIAS4, TRIM33, VEGFA, SPDEF, TGIF1, TGIF2, TFAP2C, PAF1, SMARCA2, UBA52, SMARCA4, FGFR2, FGFR1, CAV1, STRAP, SOX2, ATF2, FOXH1, VDR, UBE2D3, DRAP1, JUND, SKIL, TRAF6, UBE2D1, TCF3, RUNX3, TCF7, SMAD7, CREBBP, SMAD4, …	2.1105e-26
GOTERM_BP	GO:0038095~Fc-epsilon receptor signaling pathway	47	HRAS, GRB2, NFKB1, BTK, MAP3K7, FOS, PDPK1, KRAS, GAB2, PAK2, MAP3K1, SOS1, RAC1, PIK3CA, FCER1G, SHC1, PAK1, NFATC3, MAP2K7, CHUK, RPS27A, PIK3R1, PIK3R2, SYK, VAV3, LYN, PIK3CB, RELA, MAP2K4, MAPK10, VAV2, VAV1, LAT, MAPK1, NRAS, PLCG1, JUN, PLCG2, MAPK3, IKBKG, UBC, MAPK9, MAPK8, UBB, IKBKB, UBA52, LCP2	4.36828e-22		GOTERM_BP	GO:0006409~tRNA export from nucleus	29	NUP98, NUP160, NUP93, NUP188, NUP214, POM121, SEH1L, RAE1, NUP210, NUP50, NUP37, NUP54, RANBP2, POM121C, TPR, NUP35, XPOT, NUP133, NUP153, RAN, NUP88, NUP85, NUPL2, NUP155, AAAS, NUP62, NUP205, NUP107, NUP43	4.43894e-26
GOTERM_BP	GO:0007165~signal transduction	120	GNA13, F2RL3, HRAS, PGF, TNFSF14, CD2AP, IQGAP1, PGR, RARA, STAM, FRS3, OGT, MAP2K7, EGFR, RET, IRS2, PLXNB1, PIK3CB, PIK3CD, STK4, IRS1, MAPK1, NPC1, HIF1A, ARRB2, ARRB1, PDGFRB, SH3GL2, TRAF2, GNAI2, ERBB4, ERBB3, ERBB2, OCRL, SRC, RASAL2, NPHP4, RAC2, TEK, EGF, TRAF3, CSF1R, NPHP1, NTF3, MAP2K1, CREBBP, MET, MAP2K4, SPHK1, VAV2, LAT, PLCG1, RAP1A, HGS, CLTCL1, PPARG, NFKB1, PIP5K1A, AKT1, PAK2…	2.8096e-20		GOTERM_BP	GO:0030198~extracellular matrix organization	66	VTN, APP, FOXF1, SERPINE1, FGF2, COL11A1, COL10A1, F11R, BGN, COL1A2, COL1A1, ITGA2B, ITGAL, TNC, ITGAE, COL3A1, ITGB4, ITGA11, ITGB5, ITGA10, CDH1, COL2A1, ITGB2, ITGB3, ITGB1, ITGAM, COL9A1, PTK2, COL9A2, COL9A3, COL7A1, ITGAX, ITGB8, ITGAV, ITGB7, COL6A3, ITGB6, COL6A2, COL6A1, AGRN, COL8A1, COL8A2, FN1, COL4A4, COL4A3, COL4A2, COL4A1, COL13A1, ITGA1, ITGA2, ITGA3, ITGA4, COL5A3, COL16A1, COL5…	6.15848e-26
GOTERM_BP	GO:0008543~fibroblast growth factor receptor signaling pathway	31	FGFR2, POLR2H, FGFR1, POLR2G, FGFR4, POLR2F, FGFR3, POLR2E, POLR2L, POLR2K, GRB2, POLR2J, POLR2I, POLR2D, POLR2C, POLR2B, IQGAP1, POLR2A, CEP57, FRS3, FRS2, RPS27A, CBL, PTPN11, MAPK1, GTF2F1, GTF2F2, MAPK3, UBC, UBB, UBA52	1.95507e-18		GOTERM_BP	GO:0006366~transcription from RNA polymerase II promoter	110	MEF2C, NCBP2, NCBP1, LMO4, STAT5B, TBP, FOXO3, FOXO4, CBFB, RAD21, GATA3, FOXF1, STAG1, TAF4B, RELA, GRHL3, JUNB, AHR, EP300, HIF1A, ARRB2, ARRB1, JUN, NFE2L1, TFAP2C, DEAF1, SOX2, SRF, ATF1, ATF2, FOXH1, HNRNPK, JUND, RUNX1, RUNX2, RUNX3, DVL2, TAF1, IKZF3, EPAS1, SUB1, SMAD4, SMAD2, SMAD1, PMF1, USF1, RBMX, ATF4, SALL4, ATF3, ETS1, GTF2F1, GTF2F2, PARP1, NCOR1, TCF12, KLF4, CCNT2, ZBTB32, TAF1C…	6.75663e-26
GOTERM_BP	GO:0038096~Fc-gamma receptor signaling pathway involved in phagocytosis	37	FGR, GRB2, CD247, ARPC4, ARPC5, SRC, ACTR3, ACTR2, CDC42, PTK2, ARPC3, ARPC2, RAC1, PIK3CA, PAK1, PIK3R1, PIK3R2, SYK, ACTB, HSP90AA1, VAV3, CD3G, LYN, PIK3CB, HCK, PRKCE, VAV2, VAV1, ARPC1A, MAPK1, PLCG1, FYN, NCK1, PLCG2, MAPK3, WASL, CRK	2.97889e-18		GOTERM_BP	GO:0031124~mRNA 3'-end processing	35	NCBP2, NCBP1, FIP1L1, U2AF2, DHX38, RBM8A, CLP1, CDC40, NUDT21, SRRM1, PABPN1, CSTF3, CSTF2, MAGOH, RNPS1, CASC3, SARNP, PCF11, EIF4A3, PAPOLA, UPF3B, POLDIP3, CPSF7, THOC6, SLU7, THOC7, ZC3H11A, THOC5, CPSF3, THOC2, THOC3, CSTF1, CPSF2, CPSF1, THOC1	1.72538e-25
GOTERM_BP	GO:0050852~T cell receptor signaling pathway	39	HRAS, BCAR1, CD247, NFKB1, PTEN, MAP3K7, PDPK1, PAK2, IFNG, ZAP70, PIK3CA, CD4, PAK1, CSK, CHUK, RPS27A, PIK3R1, PIK3R2, PTPRJ, CD3G, CD3D, PIK3CB, CD3E, RELA, PIK3CD, LAT, MAPK1, PRKD2, PLCG1, FYN, NCK1, PLCG2, LCK, IKBKG, UBC, UBB, IKBKB, UBA52, LCP2	1.00565e-17		GOTERM_BP	GO:0010827~regulation of glucose transport	29	NUP98, NUP160, NUP93, NUP188, NUP214, GCKR, POM121, SEH1L, RAE1, NUP210, NUP50, NUP37, NUP54, RANBP2, POM121C, TPR, NUP35, NUP133, NUP153, NUP88, NUP85, NUPL2, NUP155, AAAS, GCK, NUP62, NUP205, NUP107, NUP43	2.74511e-25
GOTERM_BP	GO:0008284~positive regulation of cell proliferation	68	HRAS, PDGFB, PGF, IL6ST, PDGFA, EDN1, PTEN, GAB2, ASH2L, TIAM1, IFNG, SHC1, RARA, PAK1, PDGFD, MYC, INSR, DLG1, SHC4, EGFR, AR, IRS2, RARG, LYN, RELA, EFNB2, CDK4, MARK4, IRS1, SUZ12, MAPK1, FGFR1OP, VEGFA, PDGFRA, PDGFRB, FGFR2, CSF2, AVPR2, FGFR1, FGFR4, FGFR3, GNAI2, ERBB4, KIT, ITGB1, ADCYAP1, IGF1R, PTK2, KRAS, RAC2, PTK2B, ITGAV, EGF, CSF1R, PTPN6, TAF1, FLT1, NTF3, SPHK2, FLT4, HCK, IGF1, …	1.20876e-17		GOTERM_BP	GO:0007229~integrin-mediated signaling pathway	46	ITGB3BP, ITGAL, FGR, BCAR1, ITGAE, COL3A1, ITGA11, ITGB4, ITGB5, ITGA10, ITGB2, ITGB3, ITGB1, SRC, ITGAM, ITGBL1, PTK2, DAB2, ITGAX, PTK2B, ITGB8, CTGF, ITGAV, ITGB7, ITGB6, ZYX, SYK, VAV3, HCK, ITGA1, ITGA2, ITGA3, ITGA4, COL16A1, MYH9, VAV1, PTPN11, ITGA9, ITGA6, RCC2, LAMA5, ITGA5, ITGB1BP1, ITGA8, ITGA7, ITGA2B	5.80772e-24
GOTERM_BP	GO:0051301~cell division	58	CCNT2, CLTA, SEPT2, BCAR1, CCNT1, AURKA, CLTC, CD2AP, LATS1, LATS2, CCNE1, CDC42, NDE1, RAD21, TUBA1A, CDK1, CCNK, ANAPC4, TPX2, CDK7, PRKCE, PPP1CC, CDK4, MARK4, MAD2L1, CCND3, BUB1B, HAUS7, FBXL7, MAPRE1, HAUS8, WASL, CTDP1, HAUS4, HAUS3, HAUS6, GNAI3, HAUS5, GNAI2, NEK2, GNAI1, HAUS2, HAUS1, CETN2, CEP164, ARF6, TUBB, CLASP1, BUB3, PARD6A, CKAP5, CDC20, CEP63, CENPJ, CCNB1, NEDD1, CCNB2, SMC1A	3.1097e-17		GOTERM_BP	GO:1900034~regulation of cellular response to heat	40	NUP98, NUP160, NUP93, NUP188, HSPA1B, NUP214, POM121, HSF1, RAE1, SEH1L, NUP210, NUP50, NUP37, NUP54, RANBP2, POM121C, TPR, NUP35, CAMK2A, HSPA8, NUP133, NUP153, HSP90AA1, NUP88, CREBBP, NUP85, NUPL2, NUP155, SIRT1, YWHAE, ATM, MAPK1, AAAS, EP300, NUP62, GSK3B, NUP205, MAPK3, NUP107, NUP43	3.03249e-23
GOTERM_BP	GO:0038128~ERBB2 signaling pathway	22	EGFR, HRAS, HSP90AA1, ERBB4, ERBB3, GRB2, ERBB2, STUB1, SRC, AKT1, NRAS, KRAS, SOS1, GAB1, UBC, PIK3CA, SHC1, UBB, EGF, UBA52, PIK3R1, RPS27A	7.29335e-17		GOTERM_BP	GO:0006405~RNA export from nucleus	34	NXT1, NCBP2, NCBP1, NUP98, U2AF2, NUP188, NUP214, POM121, DHX38, RBM8A, CDC40, SRRM1, POM121C, TPR, MAGOH, RNPS1, CASC3, NXF1, NUP155, HNRNPA1, SARNP, EIF4A3, EIF4E, UPF3B, NUP62, POLDIP3, THOC6, SLU7, THOC7, ZC3H11A, THOC5, THOC2, THOC3, THOC1	4.92151e-22
GOTERM_BP	GO:0030335~positive regulation of cell migration	42	HRAS, PDGFB, FGR, PDGFA, BCAR1, EDN1, KIT, IGF1R, PTK2, DAB2, TIAM1, PTK2B, ITGAV, PAK1, PDGFD, INSR, PIK3R1, AKT2, CSF1R, PRKCA, EGFR, IRS2, RET, F10, FLT1, NTF3, LYN, SPHK1, PIK3CD, SMAD3, IGF1, KDR, NTRK3, MAPK1, CDH13, ITGA6, FGFR1OP, VEGFA, PDGFRA, PDGFRB, JAK2, MAPRE1	8.01612e-17		GOTERM_BP	GO:0010628~positive regulation of gene expression	71	MEF2C, E2F1, HRAS, FGF9, GJA1, CTCF, CITED1, TGFB1, CITED2, TGFB2, CDC42, SPRY2, ACTG2, APOB, ANK2, CTGF, POU5F1, ANK3, MYC, CDK1, AR, ACTA1, ROCK2, ACTA2, PIK3CB, PIK3CD, TP53, LEF1, TLE1, HNRNPU, LILRB1, INHBA, HIF1A, ARRB2, NCOA3, PIAS3, VEGFA, MAPK9, MAPK8, LIMS1, CAV1, FGFR4, ERBB3, TNC, ERBB2, CTCFL, KIT, HSPA1B, CDH3, VDR, KRAS, DDX3X, TMED2, ITGB8, HNRNPD, FN1, IL6, ACTC1, MAP2K1, TGFBR1,…	9.5595e-22
GOTERM_BP	GO:0006283~transcription-coupled nucleotide-excision repair	28	POLR2H, POLR2G, POLR2F, POLR2E, POLR2L, POLR2K, POLR2J, POLR2I, POLR2D, POLR2C, POLR2B, POLR2A, TCEA1, ERCC3, RPS27A, ERCC2, CCNH, GTF2H4, GTF2H3, CDK7, GTF2H5, GTF2H2, GTF2H1, MNAT1, EP300, UBC, UBB, UBA52	2.4909e-16		GOTERM_BP	GO:0000165~MAPK cascade	71	MEF2C, FGF18, HRAS, FGF7, FGF9, FGF17, TGFB1, MEN1, SHC1, FRS3, FGF1, FGF2, MYC, FRS2, RPS27A, PABPN1, EGFR, RET, IRS2, ACTN2, IRS1, NCAM1, MAPK1, MAPK3, UBC, PDGFRA, PDGFRB, UBB, UBA52, SPTB, FGFR2, FGFR1, CAV1, FGFR4, CCL2, FGFR3, ERBB4, GRB2, ERBB3, ERBB2, AKAP9, KIT, RBX1, PTK2, KRAS, PTK2B, SOS1, TEK, IL2RG, CAMK2A, RASA1, IL2RB, IL2RA, MAP2K1, SPTBN5, KLB, MAP2K2, SPTBN4, RAF1, MAPK11, SMAD…	9.5595e-22
GOTERM_BP	GO:0007173~epidermal growth factor receptor signaling pathway	25	HRAS, REPS2, GRB2, BCAR1, IQGAP1, SRC, PTK2, PDPK1, KRAS, PTK2B, SOS1, GAB1, PIK3CA, SHC1, SHC3, EGF, CSK, PIK3R1, EGFR, CBL, PTPN11, EPS15, NRAS, NCK2, PLCG1	3.20705e-16		GOTERM_BP	GO:0030168~platelet activation	47	GNA13, GNA14, GNA15, GNA11, GNA12, COL3A1, ITGB3, SRF, SRC, PDPK1, RAC2, RAC1, RHOA, PIK3CA, PIK3R5, PIK3R1, SYK, PRKCA, PIK3CG, PTPN6, IL6, VAV3, LYN, PIK3CB, PRKCH, ACTN1, RAF1, PRKCE, VAV2, PRKCD, VAV1, FLNA, PRKCB, PTPN11, MAPK1, PRKCQ, ARRB2, GNAQ, FYN, GNB1, ARRB1, PLCG2, LCK, MAPK3, COL1A2, COL1A1, LCP2	1.26779e-21
GOTERM_BP	GO:0045944~positive regulation of transcription from RNA polymerase II promoter	100	HRAS, EDN1, STAT5B, FOXO1, REST, CTNNB1, PGR, RAD21, IFNG, RARA, OGT, SUPT5H, RPS27A, EGFR, RARG, CD3D, RELA, YY1, RXRA, PPARGC1A, EP300, HIF1A, ARRB1, JUN, VEGFA, MAPK3, TFAP2A, PIAS2, UBA52, FGFR2, WNT5A, MEIS1, ADCYAP1, TAF1, MAFB, SMAD7, GRIN1, CREBBP, MET, SMAD3, USF1, BRCA1, HDAC3, ITGA6, ETS1, IKBKG, IKBKB, CCNT2, PPARA, PPARG, CCNT1, CTCF, NFKB1, AKT1, FOS, ASH2L, MYC, CHUK, EGR1, AR, CCN…	8.77434e-16		GOTERM_BP	GO:0031047~gene silencing by RNA	44	NCBP2, POLR2H, POLR2G, NCBP1, POLR2F, NUP98, POLR2E, POLR2L, NUP160, POLR2K, POLR2J, POLR2I, NUP93, NUP188, POLR2D, POLR2C, POLR2B, POLR2A, NUP214, POM121, RAE1, SEH1L, NUP210, NUP50, NUP37, POM121C, RANBP2, NUP54, TPR, NUP35, NUP133, NUP153, NUP88, RAN, NUP85, IPO8, NUPL2, NUP155, AAAS, NUP62, NUP205, H3F3A, NUP107, NUP43	2.1126e-19
GOTERM_BP	GO:0006367~transcription initiation from RNA polymerase II promoter	37	POLR2H, POLR2G, PPARA, POLR2F, POLR2E, POLR2L, POLR2K, POLR2J, POLR2I, PPARG, POLR2D, POLR2C, POLR2B, POLR2A, PGR, RARA, ERCC3, ERCC2, TAF1, AR, RARG, CCNH, RXRA, CREBBP, GTF2H4, GTF2H3, CDK9, GTF2H5, CDK7, PPARGC1A, GTF2H2, GTF2H1, MNAT1, GTF2F1, GTF2F2, THRAP3, NCOA6	2.03882e-15		GOTERM_BP	GO:0008284~positive regulation of cell proliferation	92	FGF18, HRAS, E2F3, FGF7, FGF9, IL6ST, FGF17, EDN1, FASLG, CXCR3, TGFB1, GLI1, TGFB2, CSNK2A1, CTGF, SHC1, YAP1, FGF1, FGF2, INSR, MYC, FOSL1, CCAR1, EGFR, AR, IRS2, LYN, RELA, LEF1, IL6R, CDK4, MARK4, IRS1, CDK2, EIF4G1, PTHLH, MAPK1, CRKL, CCND2, FGFR1OP, ITGB1BP1, VEGFA, PDGFRA, ADAM17, PDGFRB, VIP, FGFR2, FGFR1, FGFR4, FGFR3, ERBB4, TNC, FOXM1, KIT, ITGB1, TIMP1, IGF1R, PTK2, KRAS, RAC2, PTK2B…	1.95873e-18
GOTERM_BP	GO:0050434~positive regulation of viral transcription	19	POLR2H, POLR2G, POLR2F, POLR2E, POLR2L, POLR2K, POLR2J, CCNT1, POLR2I, CDK9, POLR2D, POLR2C, POLR2B, POLR2A, GTF2F1, GTF2F2, SUPT4H1, SUPT5H, CTDP1	2.12286e-15		GOTERM_BP	GO:0048010~vascular endothelial growth factor receptor signaling pathway	34	CCL2, BCAR1, ITGB3, SRC, PXN, ACTG1, SHB, CDC42, PTK2, PAK2, PTK2B, ITGAV, RAC1, RHOA, PIK3CA, PIK3R1, PIK3R2, ACTB, HSP90AA1, VAV3, FLT1, ROCK1, PIK3CB, ROCK2, FLT4, MAPK11, VAV2, VAV1, KDR, MAPK12, FYN, MAPK14, VEGFA, CRK	4.34056e-17
GOTERM_BP	GO:0038083~peptidyl-tyrosine autophosphorylation	21	FGR, LYN, ERBB4, HCK, SRC, KDR, BTK, TYK2, IGF1R, PTK2, FYN, PTK2B, LCK, MAPK3, ZAP70, JAK1, JAK2, JAK3, CSK, INSR, SYK	8.36993e-15		GOTERM_BP	GO:0008380~RNA splicing	50	NCBP2, NCBP1, LSM6, SNRPD3, RBM5, SNRPD1, SNRPD2, WBP11, SF3B4, SF3B3, SF3B2, DDX23, RBM8A, PRPF8, CDC40, USP39, DHX15, SRRM1, LSM4, MAGOHB, DHX16, HNRNPC, SNRNP70, BCAS2, PPP2R1A, SNRPA1, SNRPN, EFTUD2, PTBP1, SAP18, PRPF3, RNPS1, SF3A2, PPARGC1A, PRPF4, SF3A3, PRPF6, EIF4A3, SNRPB, THOC6, THOC7, SNRNP40, THOC5, THOC2, SNRPF, THOC3, PUF60, THOC1, PRPF38A, SNRPG	1.68093e-16
GOTERM_BP	GO:0006366~transcription from RNA polymerase II promoter	67	CCNT2, STAT5B, CCNT1, CTCF, NFKB1, REST, FOS, RAD21, ASH2L, SUPT5H, MYC, EGR1, CCNK, EGR2, CCNH, RELA, TP53, GTF2H4, CDK9, GTF2H3, GTF2H5, CDK7, GTF2H2, GTF2H1, HIF1A, EP300, ARRB2, ARRB1, JUN, TFAP2A, CTDP1, POLR2H, POLR2G, POLR2F, POLR2E, POLR2L, ELL, POLR2K, POLR2J, POLR2I, POLR2D, MEIS1, POLR2C, POLR2B, POLR2A, TCEA1, SUPT4H1, ERCC3, NFATC3, ERCC2, DVL2, SSRP1, TAF1, CEBPB, MAFB, CREB1, USF1,…	9.13096e-15		GOTERM_BP	GO:0048015~phosphatidylinositol-mediated signaling	40	FGFR2, FGFR1, FGF18, FGFR4, FGFR3, FGF7, ERBB4, GRB2, ERBB3, FGF9, FGF17, ERBB2, KIT, IGF1R, PDPK1, GAB1, PIK3C3, RHOA, PIK3CA, FGF1, FRS2, FGF2, PIK3R1, PIK3R2, PIK3CG, EGFR, IRS2, KLB, PIK3CB, PIK3C2A, PIK3CD, IGF1, IRS1, VAV1, PTPN11, FYN, NTRK1, LCK, PDGFRA, PDGFRB	1.92844e-16
GOTERM_BP	GO:0000187~activation of MAPK activity	31	WNT5A, EFNA1, LPAR3, LPAR1, KIT, MAP3K7, SHC1, EGF, FRS2, INSR, SHC2, RPS27A, CDK1, NTF3, MAP2K1, MAP2K2, PIK3CB, IGF1, MAPK11, MAPK10, PTPN11, NTRK3, MAPK1, ARRB1, MAPK14, IKBKG, MAPK3, UBC, UBB, UBA52, MAP3K11	1.09846e-14		GOTERM_BP	GO:0043066~negative regulation of apoptotic process	87	IL6ST, MMP9, STAT5B, TP63, FOXO1, AURKA, CITED2, SPRY2, CASP3, DAB2, SIN3A, PAK2, FAS, MYC, RPS27A, IHH, EGFR, CDK1, SOCS3, DDB1, RELA, TP53, LEF1, FLNA, MAD2L1, PSEN1, CCND2, PSEN2, VEGFA, UBC, THOC6, PDGFRB, MAPK8, UBB, UBA52, LIMS2, XIAP, ERBB4, BLK, FHL2, NFKBIA, SRC, TIMP1, IGF1R, PTK2, HNRNPK, DDX3X, PTK2B, BCL2, TEK, NPM1, DAD1, AATF, TRAF6, PIK3R1, IL2RB, IL6, ACTC1, SMAD6, FLT4, HCK, CBL…	2.52676e-16
GOTERM_BP	GO:0007411~axon guidance	36	WNT5A, HRAS, EFNA1, GRB2, EFNA3, EPHB3, EPHB1, EPHB2, PTK2, KRAS, SOS1, RAC1, CSF1R, SPTBN5, EFNB3, CREB1, EFNB1, SPTBN4, PTPRA, EFNB2, ARTN, NCAM1, MAPK1, NRAS, FYN, NTRK1, MAPK3, SPTBN2, MAPK8IP3, SPTBN1, EFNA5, EFNA4, NGFR, GFRA3, SPTB, SPTAN1	7.53418e-14		GOTERM_BP	GO:0006468~protein phosphorylation	87	CCNT2, CCNT1, AURKA, AURKB, TGFB1, TGFB2, CSNK2A2, PDPK1, APP, CSNK2A1, PAK2, HSF1, PIK3C3, PIK3CA, PRKACA, PRKACB, CSK, SYK, PIK3CG, PRKCA, CTBP1, RET, CCNK, LYN, ROCK1, ROCK2, CCNH, PIK3CD, CDK8, CDK9, PRKCH, CCNC, CDK7, PRKCE, CDK4, MARK4, PRKCD, PRKCB, MAPK1, CCND1, MAPK3, LCK, NEK9, MAPK9, BUB1B, MAPK8, NEK6, FGFR1, CCL2, FGR, STK11, NEK2, ERBB2, PTK2B, BUB1, CAMK2A, RUNX3, PIK3R1, TAF1, SMA…	2.92383e-16
GOTERM_BP	GO:0035556~intracellular signal transduction	57	ADCY1, EDN1, ITSN1, LATS2, BTK, AKT1, PRKAR2B, PLCB3, PDPK1, PLCB4, SHC1, PLCB1, PLCB2, SHC2, AKT3, SHC4, SYK, AKT2, PRKCA, PLXNB1, PRKCE, STK4, PRKCB, MAP4K3, TYK2, PRKD1, PRKD2, MAP4K4, PRKD3, LCP2, GNAI2, KIT, SRC, RAC3, RAC1, PLCD3, ZAP70, RASA1, RASA2, BLNK, DVL2, PTPN6, SPHK1, RAF1, MAPK11, YWHAE, LAT, PLCG1, MAPK13, FYN, MAPK14, GSK3B, PLCG2, ARAF, JAK1, JAK2, JAK3	1.20222e-13		GOTERM_BP	GO:0014066~regulation of phosphatidylinositol 3-kinase signaling	34	FGFR2, FGFR1, FGF18, FGFR4, FGFR3, FGF7, ERBB4, GRB2, ERBB3, FGF9, ERBB2, FGF17, KIT, GAB1, PIK3CA, FGF1, FRS2, FGF2, PIK3R1, PIK3R2, EGFR, IRS2, KLB, PIK3CB, PIK3CD, IRS1, VAV1, PTPN11, MAPK1, FYN, LCK, MAPK3, PDGFRA, PDGFRB	9.27125e-16
GOTERM_BP	GO:0016477~cell migration	37	FGFR1, FGFR4, ERBB4, FGR, EFNA1, BCAR1, ITGB3, PIP5K1A, ARPC5, EPHB3, PTEN, ITGB1, SDC2, NDE1, PDPK1, TIAM1, PAK4, FAT1, ITGAV, RHOA, CSK, CDK1, FLT1, PIK3CB, PLXNB1, VAV2, TYK2, NCK2, SDC1, PLCG1, FYN, GSK3B, SH3KBP1, JAK1, PDGFRB, JAK2, JAK3	1.46117e-13		GOTERM_BP	GO:0030574~collagen catabolic process	31	MMP9, COL3A1, MMP7, COL2A1, MMP3, MMP2, MMP1, COL7A1, COL6A3, COL6A2, COL6A1, COL12A1, COL11A2, COL8A1, COL11A1, COL8A2, COL10A1, COL4A4, COL4A3, COL4A2, COL4A1, COL13A1, COL15A1, MMP14, COL5A3, COL5A2, COL5A1, COL4A6, COL4A5, COL1A2, COL1A1	1.12806e-15
GOTERM_BP	GO:0031295~T cell costimulation	26	GRB2, CD247, TNFSF14, SRC, AKT1, CDC42, PDPK1, PAK2, RAC1, PIK3CA, CD4, PAK1, CSK, PIK3R1, PTPN6, CD3G, LYN, EFNB3, CD3D, CD3E, EFNB1, EFNB2, VAV1, PTPN11, FYN, LCK	4.04676e-13		GOTERM_BP	GO:0036092~phosphatidylinositol-3-phosphate biosynthetic process	27	FGFR2, FGFR1, FGF18, FGFR4, FGFR3, FGF7, FGF9, GRB2, FGF17, GAB1, PIK3C3, PIK3CA, FGF1, PIK3R3, FRS2, FGF2, PIK3R1, PIK3R2, PIK3CG, IRS2, KLB, PIK3CB, PIK3C2A, PIK3CD, IRS1, ATM, PTPN11	5.23868e-15
GOTERM_BP	GO:0043552~positive regulation of phosphatidylinositol 3-kinase activity	18	FLT1, FGFR3, VAV3, FGR, LYN, ERBB4, PDGFB, KIT, VAV2, IRS1, SRC, CDC42, PTK2, PTK2B, RAC1, TEK, PDGFRA, PDGFRB	4.04676e-13		GOTERM_BP	GO:0050900~leukocyte migration	41	ITGAL, CAV1, HRAS, GRB2, MMP9, ITGB2, L1CAM, ITGB3, ITGB1, MMP1, SRC, ITGAM, APOB, KRAS, ITGAX, SOS1, ITGAV, TEK, PIK3CA, SHC1, YES1, PIK3R1, PIK3R2, FN1, F11R, PTPN6, LYN, ROCK1, PIK3CB, ITGA3, ITGA4, MYH9, PTPN11, NRAS, ITGA6, PLCG1, FYN, ITGA5, LCK, COL1A2, COL1A1	7.56785e-15
GOTERM_BP	GO:0043066~negative regulation of apoptotic process	60	IL6ST, STAT5B, FOXO1, NFKB1, AURKA, PTEN, AKT1, CASP3, DAB2, PAK2, RARA, MYC, RPS27A, EGFR, CDK1, RARG, BRAF, SOCS3, RELA, TP53, PIM1, MAP4K4, MAD2L1, VEGFA, UBC, TFAP2A, PDGFRB, MAPK8, NGFR, UBB, UBA52, WNT5A, ERBB4, XIAP, SRC, IGF1R, PTK2, PTK2B, TEK, PIK3R1, CSF1R, IL2RB, SPHK2, FLT4, HCK, SPHK1, CBL, ALMS1, SMAD3, IGF1, AHI1, RAF1, STAT3, KDR, MNAT1, HDAC3, PLK1, GSK3B, ARAF, IKBKB	4.04676e-13		GOTERM_BP	GO:0046854~phosphatidylinositol phosphorylation	36	FGFR2, FGFR1, FGF18, FGFR4, FGFR3, FGF7, ERBB4, GRB2, ERBB3, FGF9, FGF17, ERBB2, KIT, GAB1, PIK3C3, PIK3CA, PIK3R5, FGF1, FRS2, FGF2, PIK3R1, PIK3R2, PIK3CG, EGFR, IRS2, KLB, PIK3CB, PIK3C2A, PIK3CD, IRS1, VAV1, PTPN11, FYN, LCK, PDGFRA, PDGFRB	1.02824e-14
GOTERM_BP	GO:0008283~cell proliferation	52	HRAS, BCAR1, AURKB, PTEN, AKT1, DAB2, PICALM, PAK4, GAB1, GNG2, MYC, SYK, EGFR, CDK1, AR, IRS2, TP53, TPX2, PIM1, CDK9, CDK7, DCTN2, PRKD1, SH2D2A, GNB1, BUB1B, FBXL7, MAPRE1, BIN1, MAP3K11, ERBB4, GNAI2, ERBB2, KITLG, SRC, RAC1, ERCC2, CSF1R, PTPN6, IL2RA, SPHK2, MET, ITGA2, IGF1, RAF1, STAT3, EPS15, MNAT1, PLK1, H3F3A, RAP1B, LRP2	3.64209e-12		GOTERM_BP	GO:0000387~spliceosomal snRNP assembly	21	RBM22, STRAP, SNUPN, SNRPD3, SNRPD1, SNRPD2, SART1, SMN1, PRMT5, SNRPB, LSM4, GEMIN8, DDX20, SNRPC, GEMIN6, SNRPF, GEMIN7, SNRPE, GEMIN4, GEMIN5, SNRPG	1.15109e-14
GOTERM_BP	GO:0007067~mitotic nuclear division	42	HAUS4, SNX9, HAUS3, CLTA, HAUS6, SEPT2, HAUS5, NEK2, HAUS2, HAUS1, CETN2, CEP164, AURKA, AURKB, CLTC, CD2AP, LATS1, LATS2, OFD1, RAD21, PAFAH1B1, CDK1, CCNK, CKAP5, ANAPC4, TPX2, CDC20, DCTN3, CEP63, MARK4, DCTN1, DCTN2, NEDD1, CCNB2, PLK1, BUB1B, HAUS7, FBXL7, MAPRE1, HAUS8, WASL, CLTCL1	6.8795e-12		GOTERM_BP	GO:0007173~epidermal growth factor receptor signaling pathway	28	HRAS, GRB2, BCAR1, TGFB1, PXN, IQGAP1, SRC, PTK2, PDPK1, KRAS, PTK2B, SOS1, GAB1, PIK3CA, SHC1, CSK, PIK3R1, EGFR, PIK3C2A, CBL, PTPN11, RPS6KA5, NRAS, PLCG1, ARF4, ADAM17, AREG, ABL1	2.83313e-14
GOTERM_BP	GO:0010628~positive regulation of gene expression	43	AVPR2, CSF2, KDM6A, FGFR4, HRAS, PDGFB, LDLR, ERBB3, ERBB2, CTCF, HSPA1B, KIT, CDH3, CDC42, APOB, KRAS, GSN, IFNG, MYC, CDK1, AR, BRAF, MAP2K1, CD3E, PIK3CB, PIK3CD, TP53, SMAD3, ITGA3, MAPK11, PARK2, STAT3, BRCA1, NTRK3, HIF1A, NCOA3, ARRB2, MAPK14, VEGFA, TFAP2A, MAPK9, HGS, MAPK8	1.01169e-11		GOTERM_BP	GO:0018108~peptidyl-tyrosine phosphorylation	45	FGFR2, FGFR1, FGF18, FGFR4, FGFR3, FGF7, ERBB4, FGR, ERBB3, FGF9, STAT5A, FGF17, ERBB2, STAT5B, KIT, SRC, PTK2, IL12RB1, PTK2B, TEK, FGF1, FGF2, INSR, EGFR, PTPN6, RET, HSP90AA1, FLT1, LYN, MAP2K1, MAP2K2, FLT4, HCK, MET, PRKCD, EPHA2, KDR, FYN, NTRK1, FGFR1OP, PDGFRA, PDGFRB, JAK2, JAK3, ABL1	4.1681e-14
GOTERM_BP	GO:0018105~peptidyl-serine phosphorylation	30	PDGFB, SRC, LATS2, AKT1, PDPK1, PAK2, TTBK2, PRKACA, AKT3, SYK, AKT2, PRKCA, TAF1, CDK1, PRKCE, STK4, PRKCB, PRKD1, PRKD2, MAPK1, CSNK1D, MAPK12, CSNK1E, MAPK13, PLK1, GSK3B, MAPK14, MAPK3, MAPK8, PRKD3	1.09263e-11		GOTERM_BP	GO:0043552~positive regulation of phosphatidylinositol 3-kinase activity	21	FLT1, FGFR3, VAV3, FGR, LYN, ERBB4, KIT, VAV2, IRS1, TGFB1, SRC, CDC42, PTK2, NOD2, PTK2B, SH3GLB1, RAC1, TEK, PDGFRA, PDGFRB, FGF2	2.57582e-13
GOTERM_BP	GO:0036092~phosphatidylinositol-3-phosphate biosynthetic process	20	PIK3CG, FGFR2, FGFR1, FGFR4, IRS2, FGFR3, GRB2, PIK3CB, PIK3CD, SYNJ1, IRS1, PTPN11, GAB1, PIK3C3, PIK3CA, SYNJ2, PIK3R3, FRS2, PIK3R1, PIK3R2	2.22572e-11		GOTERM_BP	GO:0035019~somatic stem cell population maintenance	29	POLR2H, POLR2G, POLR2F, POLR2E, POLR2L, POLR2K, POLR2J, POLR2I, SOX2, SPI1, KIT, POLR2D, POLR2C, POLR2B, POLR2A, POU5F1, YAP1, FGF2, BCL9, EPAS1, SMAD4, RAF1, SKI, SMAD2, STAT3, SALL4, PBX1, KLF4, LRP5	5.18696e-13
GOTERM_BP	GO:0006661~phosphatidylinositol biosynthetic process	21	PIK3CG, PIK3CB, PIK3CD, SYNJ1, PIP5K1B, PIP5K1C, PIP5K1A, OCRL, PTEN, PLCG2, PIK3C3, PIK3CA, SYNJ2, PIK3R5, INPP5E, PIP4K2A, PIK3R3, PIP4K2C, PIK3R1, PIK3R2, PIP4K2B	6.07014e-11		GOTERM_BP	GO:0006368~transcription elongation from RNA polymerase II promoter	33	CCNT2, POLR2H, NCBP2, POLR2G, NCBP1, POLR2F, POLR2E, POLR2L, POLR2K, POLR2J, CCNT1, POLR2I, CDC73, TBP, POLR2D, POLR2C, POLR2B, POLR2A, LEO1, TAF1, SSRP1, CCNK, CCNH, TAF4B, CDK9, CDK7, MNAT1, GTF2F1, GTF2F2, TCEB2, THOC7, PAF1, TCEB1	5.18696e-13
GOTERM_BP	GO:0070374~positive regulation of ERK1 and ERK2 cascade	34	FGFR2, FGFR4, HRAS, FGFR3, PDGFB, ERBB4, PDGFA, PTEN, SRC, ADCYAP1, PTK2B, TEK, PDGFD, ARHGAP8, CSF1R, PRKCA, EGFR, BRAF, MAP2K1, MAP2K2, FLT4, KDR, PTPN11, PRKD2, ARRB2, ARRB1, JUN, NTRK1, MAPK3, VEGFA, PDGFRA, RAP1A, PDGFRB, RAP1B	8.61961e-11		GOTERM_BP	GO:0048013~ephrin receptor signaling pathway	33	HRAS, APH1A, MMP9, APH1B, MMP2, SDC2, SRC, ACTG1, ACTR2, CDC42, PTK2, RAC1, RHOA, PSENEN, YES1, RASA1, ACTB, VAV3, LYN, ROCK1, ROCK2, MYL12A, VAV2, EPHA2, PTPN11, NCSTN, AP2A2, FYN, AP2A1, NTRK1, PSEN2, WASL, CRK	5.18696e-13
GOTERM_BP	GO:0050900~leukocyte migration	28	HRAS, GRB2, ITGB2, ITGB3, ITGB1, SRC, ITGAM, APOB, KRAS, SOS1, ITGAV, TEK, PIK3CA, FCER1G, SHC1, PIK3R1, PIK3R2, PTPN6, LYN, PIK3CB, ITGA3, PTPN11, NRAS, DOK2, ITGA6, PLCG1, FYN, LCK	3.50854e-10		GOTERM_BP	GO:0008283~cell proliferation	71	XRCC5, HRAS, NBN, BCAR1, AURKB, CITED1, TGFB2, CITED2, KIF2C, DAB2, PAK4, PRMT5, GAB1, YAP1, FGF1, MYC, CUL1, SYK, EGFR, CDK1, AR, IRS2, CYP1A1, TP53, TPX2, CDK9, CDK7, RBBP7, DCTN2, CHRM5, CHRM4, CHRM3, GNB1, BUB1B, MAPRE1, ERBB4, ERBB2, UBE2V2, TCF7L2, SRC, SRRT, RPS27, BCL2, RAC1, BUB1, NUDC, TFDP1, KAT2A, COL4A3, PTPN6, IL2RA, PDS5B, MET, SMAD4, CENPF, ITGA2, IGF1, RAF1, SKI, STAT3, MNAT1, PL…	5.18696e-13
GOTERM_BP	GO:0002223~stimulatory C-type lectin receptor signaling pathway	26	HRAS, NFKB1, SRC, MAP3K7, PDPK1, KRAS, PAK2, FCER1G, PRKACA, PAK1, RPS27A, CHUK, SYK, LYN, RELA, CREBBP, RAF1, NRAS, EP300, FYN, IKBKG, PLCG2, UBC, UBB, IKBKB, UBA52	4.92086e-10		GOTERM_BP	GO:0006367~transcription initiation from RNA polymerase II promoter	43	POLR2H, E2F2, PPARA, POLR2G, E2F3, POLR2F, POLR2E, POLR2L, POLR2K, POLR2J, PPARG, POLR2I, RORC, TBP, NR3C1, RORA, POLR2D, POLR2C, POLR2B, POLR2A, VDR, CTGF, YAP1, TAF1, AR, KAT2B, CCNH, TAF4B, RXRA, CREBBP, ESR1, CDK8, CDK9, SNW1, CCNC, CDK7, WWTR1, PPARGC1A, MNAT1, MED15, GTF2F1, GTF2F2, NCOA6	1.03739e-12
GOTERM_BP	GO:0006361~transcription initiation from RNA polymerase I promoter	16	POLR2H, POLR2F, POLR2E, POLR2L, POLR2K, CCNH, GTF2H4, GTF2H3, CDK7, GTF2H5, GTF2H2, GTF2H1, MNAT1, MAPK3, ERCC3, ERCC2	9.6839e-10		GOTERM_BP	GO:0007160~cell-matrix adhesion	33	ITGAL, COL3A1, ITGA11, ITGB4, ITGA10, ITGB5, VTN, ITGB2, ITGB3, SRF, ITGB1, PXN, CTNNB1, VCL, COL17A1, ITGB8, CTGF, ITGB7, ITGAV, RAC1, ITGB6, ZYX, COL13A1, ITGA1, ITGA2, ITGA3, ITGA4, COL5A3, ITGA6, ITGB1BP1, ITGA8, ITGA7, ITGA2B	1.55609e-12
GOTERM_BP	GO:0001934~positive regulation of protein phosphorylation	28	HRAS, ERBB4, ERBB2, ITGB3, AKT1, DAB2, PTK2, KRAS, TEK, RAC1, PAK1, INSR, CSF1R, AKT2, DVL2, EGFR, FLT4, STK4, KDR, NTRK3, HDAC3, CCND3, CSNK1D, ARRB1, NTRK1, VEGFA, MAPK3, EFNA5	9.88624e-10		GOTERM_BP	GO:0035987~endodermal cell differentiation	19	COL4A2, NODAL, MMP9, ITGB5, VTN, ITGB2, ITGA4, MMP14, MMP2, INHBA, COL7A1, ITGA5, ITGAV, ITGA7, COL12A1, COL6A1, COL8A1, COL11A1, FN1	4.14957e-12
GOTERM_BP	GO:0043406~positive regulation of MAP kinase activity	20	EGFR, PIK3CG, FGFR1, HRAS, FLT1, PDGFB, PDGFA, ERBB2, EDN1, KITLG, KIT, IQGAP1, SRC, KRAS, VEGFA, PDGFRB, PIK3R5, PDGFD, CSK, EGF	1.1513e-09		GOTERM_BP	GO:1904837~beta-catenin-TCF complex assembly	23	TCF7, CREBBP, TLE3, TLE4, LEF1, TLE1, CDC73, TLE2, KAT5, TCF7L2, TCF7L1, CTNNB1, MEN1, EP300, HDAC1, PYGO1, PYGO2, LEO1, RUVBL1, MYC, TERT, BCL9, SMARCA4	7.26175e-12
GOTERM_BP	GO:0016339~calcium-dependent cell-cell adhesion via plasma membrane cell adhesion molecules	15	CDH13, PCDHB5, CDH17, PCDHB6, PCDHB16, PCDHB3, PCDHB4, PCDHB14, PCDHB2, PCDH12, PCDHB13, PCDHB11, PCDHB10, DCHS1, CDH23	1.15292e-09		GOTERM_BP	GO:0006888~ER to Golgi vesicle-mediated transport	43	COPZ2, ARFGAP1, COPA, COPZ1, BET1, RAB1B, COPB2, TMED7, ANK1, GBF1, TMED2, DYNLL1, ANK2, COL7A1, TMED3, ANK3, FOLR1, COPB1, SEC22B, TMED10, DYNC1H1, KDELR1, ZW10, SPTBN5, SPTBN4, TMED9, DCTN3, DCTN1, DCTN2, CD55, COPG2, CD59, ARF4, ARCN1, USO1, SPTBN2, SPTBN1, AREG, YKT6, COPE, DYNC1I2, SPTB, SPTAN1	9.85523e-12
GOTERM_BP	GO:0006294~nucleotide-excision repair, preincision complex assembly	15	CCNH, GTF2H4, GTF2H3, CETN2, CDK7, GTF2H5, GTF2H2, GTF2H1, MNAT1, UBC, UBB, ERCC3, UBA52, RPS27A, ERCC2	2.15085e-09		GOTERM_BP	GO:0030335~positive regulation of cell migration	46	HRAS, FGR, BCAR1, EDN1, KIT, TGFB1, GLI1, IGF1R, PTK2, DAB2, PTK2B, FOXF1, ITGAV, NUMB, FGF1, INSR, PIK3R1, CCAR1, PRKCA, EGFR, IRS2, RET, FLT1, MYO1C, LYN, ACTN4, TGFBR1, SPHK1, PIK3CD, SMAD3, LEF1, IGF1, MMP14, KDR, MAPK1, ITGA6, ITGA5, RRAS2, FGFR1OP, VEGFA, PDGFRA, PDGFRB, ADAM17, JAK2, COL1A1, MAPRE1	1.76357e-11
GOTERM_BP	GO:0072583~clathrin-mediated endocytosis	13	CLTA, CLTB, HIP1R, AP2S1, PIP5K1C, GAK, AP2B1, AP2A2, PICALM, FNBP1L, AP2A1, HIP1, AP2M1	3.17266e-09		GOTERM_BP	GO:0006357~regulation of transcription from RNA polymerase II promoter	76	HNF1A, STAT5A, STAT5B, FOXO3, BUD31, CITED1, CBFB, FOS, RAD21, SMARCD2, SMARCD3, SMARCD1, CTDSP1, SPIB, FOSL1, RBL1, RELB, ARID1A, RB1, CDC5L, HLTF, JUNB, AHR, PRKCB, INHBA, SMARCE1, MED15, VEGFA, SMARCAL1, SMARCA5, NFE2L1, TFAP2C, RUVBL1, SMARCA2, SRCAP, SMARCA4, DEAF1, LITAF, FHL2, TCF7L2, TCF7L1, ATF1, ATF2, STAT6, HNRNPK, SMARCB1, JUND, TFDP2, RUNX2, CHD4, RUNX3, TFDP1, KAT2A, IKZF3, TCF7, SU…	3.47526e-11
GOTERM_BP	GO:0006915~apoptotic process	61	HIP1R, RBM5, FOXO1, TNFSF14, NFKB1, PTEN, MAP3K7, CASP3, DAB2, RAD21, CASP9, DYNLL1, PAK2, TIAM1, CASP7, PAK4, IFNG, OGT, PAK1, MAP2K7, SHC4, AKT2, PPP2R1A, CDK1, TP53, TPX2, PIM1, PRKCE, STK4, PRKCB, PRKD1, MAPK1, EP300, ARRB1, MAPK3, SH3KBP1, BUB1B, EFNA5, FGFR2, POLR2G, XIAP, SAV1, ITGB2, PTK2B, PPP2CA, MAP3K1, TCTN3, ERCC3, PPP2R2B, TRAF3, ERCC2, HIP1, PTPN6, IL2RA, MAP2K4, RAF1, STAT1, BRCA1…	3.20585e-09		GOTERM_BP	GO:0043065~positive regulation of apoptotic process	60	ITGB3BP, RBM5, TGFB3, FASLG, FOXO1, FOXO3, TGFB1, CTNNB1, CTNNBL1, CDKN2A, PSENEN, FAS, DDX20, TOP2A, FOSL1, RPS27A, TP53, FADD, CDK4, SLIT2, LILRB1, NCOA1, PSEN1, IGF2R, PSEN2, SPDEF, UBC, PDGFRB, MAPK8, UBB, GADD45B, UBA52, ERBB4, APH1A, APH1B, ITGB1, SRC, DDX3X, SOS1, RAC1, SOS2, BCL6, TRAF6, IL6, VAV3, CREB1, SAP18, TRIO, RNPS1, VAV2, SIRT1, VAV1, ATM, NCSTN, ATF4, ITGA6, DUSP1, ABL1, APBB1, …	4.14957e-11
GOTERM_BP	GO:0042795~snRNA transcription from RNA polymerase II promoter	21	CCNT2, POLR2H, POLR2G, POLR2F, CCNK, POLR2E, POLR2L, POLR2K, ELL, POLR2J, CCNT1, POLR2I, CDK9, CDK7, POLR2D, POLR2C, POLR2B, POLR2A, SP1, GTF2F1, GTF2F2	3.4616e-09		GOTERM_BP	GO:0007059~chromosome segregation	27	NEK2, USP9X, CTCF, NR3C1, SPC25, NDE1, DDX3X, INCENP, SKA2, SKA1, CDK5RAP2, TOP2A, PPP2R1A, CENPN, DSN1, NUF2, CENPF, UBE2I, CENPE, NDC80, PMF1, BRCA1, MIS12, NDEL1, NEK9, CENPT, NEK6	1.27081e-10
GOTERM_BP	GO:0006362~transcription elongation from RNA polymerase I promoter	15	POLR2H, POLR2F, POLR2E, POLR2L, POLR2K, CCNH, GTF2H4, GTF2H3, CDK7, GTF2H5, GTF2H2, GTF2H1, MNAT1, ERCC3, ERCC2	3.89177e-09		GOTERM_BP	GO:0006283~transcription-coupled nucleotide-excision repair	28	POLR2H, POLR2G, POLR2F, POLR2E, POLR2L, POLR2K, POLR2J, POLR2I, POLR2D, POLR2C, XAB2, POLR2B, POLR2A, RBX1, PRPF19, ISY1, RPS27A, CCNH, DDB1, CDK7, MNAT1, PPIE, EP300, AQR, UBC, PCNA, UBB, UBA52	1.56646e-10
GOTERM_BP	GO:0043065~positive regulation of apoptotic process	42	ERBB4, TRPV1, HIP1R, SAV1, RBM5, FOXO1, REST, LPAR1, ITSN1, LATS1, ITGB1, LATS2, SRC, CTNNB1, AKT1, TIAM1, SOS1, RAC1, SOS2, ERCC3, RPS27A, RARG, VAV3, CREB1, GRIN1, NF1, TP53, VAV2, CDK4, VAV1, STK4, NTRK3, ITGA6, IGF2R, UBC, PDGFRB, MAPK8, UBB, NGFR, BIN1, UBA52, DNM2	5.06291e-09		GOTERM_BP	GO:0051170~nuclear import	15	SNUPN, SNRPD3, SNRPD1, SNRPD2, HNRNPA1, SMN1, SNRPB, DDX20, GEMIN6, SNRPF, SNRPE, GEMIN7, GEMIN4, SNRPG, GEMIN5	2.25633e-10
GOTERM_BP	GO:0045893~positive regulation of transcription, DNA-templated	57	PPARA, PDGFB, PPARG, FOXO1, NFKB1, CTCF, REST, CTNNB1, FOS, CCNE1, DAB2, PICALM, CEP290, RARA, CDK5RAP2, PLCB1, MYC, INSR, EGR1, AR, RET, EGR2, RELA, TP53, CDK7, PPARGC1A, MAPK1, HIF1A, NCOA3, JUN, MAPK3, NCOA6, TFAP2A, PIAS2, WNT5A, ERBB4, CDH1, SRC, EGF, NFATC3, ERCC2, DVL2, MAP2K1, MAP2K2, CREB1, CREBBP, SMAD3, IGF1, STAT1, FZD4, STAT3, BRCA1, SP1, ETS1, THRAP3, IKBKB, DNM2	6.46875e-09		GOTERM_BP	GO:0038083~peptidyl-tyrosine autophosphorylation	21	FGR, LYN, ERBB4, HCK, BLK, SRC, KDR, IGF1R, PTK2, FYN, PTK2B, LCK, MAPK3, JAK1, JAK2, JAK3, ABL1, CSK, YES1, INSR, SYK	2.48455e-10
GOTERM_BP	GO:0006363~termination of RNA polymerase I transcription	15	POLR2H, POLR2F, POLR2E, POLR2L, POLR2K, CCNH, GTF2H4, GTF2H3, CDK7, GTF2H5, GTF2H2, GTF2H1, MNAT1, ERCC3, ERCC2	6.84874e-09		GOTERM_BP	GO:0006890~retrograde vesicle-mediated transport, Golgi to ER	29	ARFGAP1, COPZ2, COPA, KIF4B, KIF4A, COPZ1, RAB1B, KIF2C, TMED7, COPB2, GBF1, TMED2, TMED3, COPB1, SEC22B, TMED10, KDELR1, KIF2A, ZW10, KDELR3, KDELR2, KIF18A, CENPE, TMED9, COPG2, ARCN1, ARF4, SURF4, COPE	3.662e-10
GOTERM_BP	GO:0007229~integrin-mediated signaling pathway	24	VAV3, FGR, BCAR1, HCK, ITGB4, ITGA2, ITGB2, ITGA3, ITGB3, ITGB1, VAV1, ITGAM, SRC, PTPN11, PRKD1, LAT, PTK2, DAB2, ITGA6, PTK2B, CDH17, ITGAV, FCER1G, SYK	8.17648e-09		GOTERM_BP	GO:0038095~Fc-epsilon receptor signaling pathway	43	HRAS, GRB2, BTRC, NFKBIA, FOS, PDPK1, KRAS, PAK2, SOS1, RAC1, PIK3CA, SHC1, TRAF6, UBE2D1, RPS27A, PIK3R1, CUL1, PIK3R2, SYK, FCER1A, VAV3, LYN, PIK3CB, RELA, SKP1, MAPK10, VAV2, VAV1, UBE2N, MAPK1, PRKCQ, NRAS, PLCG1, JUN, PLCG2, MAPK3, UBC, MAPK9, MAPK8, UBB, UBA52, LCP2, CALM1	5.44112e-10
GOTERM_BP	GO:0014068~positive regulation of phosphatidylinositol 3-kinase signaling	20	PTPN6, FGFR1, FLT1, FGR, ERBB4, PDGFB, PLXNB1, ERBB3, PDGFA, CBL, IGF1, KIT, KDR, PTK2, FYN, TEK, PDGFRA, PDGFRB, JAK2, PDGFD	8.18255e-09		GOTERM_BP	GO:0006370~7-methylguanosine mRNA capping	19	POLR2H, NCBP2, NCBP1, POLR2G, POLR2F, POLR2E, POLR2L, POLR2K, CCNH, POLR2J, POLR2I, CDK7, POLR2D, POLR2C, POLR2B, POLR2A, MNAT1, GTF2F1, GTF2F2	6.34365e-10
GOTERM_BP	GO:0060071~Wnt signaling pathway, planar cell polarity pathway	23	WNT5A, DVL2, PARD6A, AP2S1, CELSR3, CELSR2, CELSR1, CLTC, FZD4, CDC42, AP2B1, AP2A2, ARRB2, AP2A1, TIAM1, RAC1, RHOA, UBC, SMURF2, UBB, UBA52, RPS27A, AP2M1	1.32285e-08		GOTERM_BP	GO:0008285~negative regulation of cell proliferation	68	HRAS, CHERP, RBM5, TGFB3, FOXO4, TGFB1, TGFB2, CTNNB1, MEN1, SPRY2, CDKN2A, HSF1, CDKN2B, GATA3, NOS3, DDX20, CSK, FOSL1, FGF2, CUL1, AR, CTBP1, RBBP4, CTBP2, LYN, TP53, RB1, HMGA1, PTHLH, INHBA, JUN, ITGB1BP1, SMARCA2, ERBB4, STK11, PML, CDC73, SRF, VDR, SMARCB1, PTK2B, NPM1, BCL6, CEBPA, COL4A3, PTPN6, IL6, KAT2B, PDS5B, MAP2K1, SMAD6, CSNK2B, ITGA1, SMAD4, RAF1, SMAD2, SKI, SMAD1, FOXP3, STAT3…	1.27755e-09
GOTERM_BP	GO:0051225~spindle assembly	14	HAUS4, HAUS3, HAUS6, TUBB, HDAC3, HAUS5, CSNK1D, NEK2, CEP192, HAUS2, HAUS1, HAUS7, HAUS8, CEP63	1.53575e-08		GOTERM_BP	GO:0051225~spindle assembly	17	HAUS4, HAUS3, HAUS6, HAUS5, NEK2, CEP192, HAUS2, HAUS1, CEP63, HDAC3, TUBB, CSNK1D, HAUS7, HAUS8, NCOR1, CHD4, NEK6	2.53124e-09
GOTERM_BP	GO:0001525~angiogenesis	35	FGFR2, FGFR1, PDGFA, PGF, EFNA1, EPHB3, PTEN, EPHB4, MEIS1, EPHB1, EPHB2, PTK2, PTK2B, ITGAV, TEK, PLCD3, PIK3CA, SHC1, EGF, SYK, PRKCA, PIK3CG, VAV3, FLT1, VAV2, KDR, PRKD1, HOXB3, SH2D2A, PRKD2, HIF1A, PKNOX1, JUN, MAPK14, VEGFA	1.98834e-08		GOTERM_BP	GO:0016055~Wnt signaling pathway	43	XIAP, BTRC, PPM1A, CTNND1, CDC73, TCF7L2, TCF7L1, CTNNB1, RBX1, CSNK2A2, DAB2, AES, CSNK2A1, DDX3X, LEO1, RPS27A, CUL1, DVL2, TCF7, DDB1, TLE3, CSNK2B, TLE4, LEF1, TLE1, TLE2, SKP1, MARK4, CSNK1D, PIAS4, WDR61, CSNK1E, GSK3B, PLCG2, PYGO1, LRP6, UBC, PYGO2, PAF1, GRK5, UBB, UBA52, LRP5	3.23459e-09
GOTERM_BP	GO:0007020~microtubule nucleation	12	TUBGCP4, TUBGCP3, NDE1, TUBGCP6, TUBGCP5, CSNK1D, AKAP9, CLASP1, TUBG1, TUBG2, TUBGCP2, CENPJ	2.20435e-08		GOTERM_BP	GO:1901796~regulation of signal transduction by p53 class mediator	34	NBN, STK11, PML, TP63, TBP, AURKA, AURKB, TTC5, CSNK2A2, CSNK2A1, PRMT5, RPS27A, CHD4, SSRP1, TAF1, RBBP4, TAF4B, TP53, CSNK2B, TPX2, MAPK11, RBBP7, KAT5, BRCA1, ATM, RAD50, CDK2, EP300, HDAC2, HDAC1, MAPK14, UBC, UBB, UBA52	6.66836e-09
GOTERM_BP	GO:0042384~cilium assembly	26	IQCB1, SEPT2, KIF24, B9D1, TMEM216, B9D2, CEP164, OCRL, FBF1, RAB3IP, ACTR2, TTBK2, CEP290, TCTN2, SCLT1, RAB8A, PCNT, RPGRIP1L, AHI1, CELSR3, ALMS1, PCM1, TMEM67, MKS1, FNBP1L, CC2D2A	2.64573e-08		GOTERM_BP	GO:0045892~negative regulation of transcription, DNA-templated	77	XRCC5, E2F1, BTRC, XRCC6, PPARG, SPI1, TP63, FOXO1, CTCF, DAXX, CITED1, TGFB1, CITED2, CTNNB1, MEN1, DAB2, AES, CDKN2A, SIN3A, GATA3, PLCB1, CIITA, CTBP1, SP100, CTBP2, RELA, TP53, LEF1, TLE1, UBE2I, RB1, TLE2, HMGA1, AHR, SMARCE1, TRIM33, PIAS4, JUN, SMARCA2, SMARCA4, DEAF1, LIMS1, FOXM1, PML, FHL2, TCF7L2, SRC, VDR, SUMO1, TFDP2, BCL6, RUNX1, TRAF6, RUNX2, HSPA8, CEBPA, CEBPB, SMAD4, CENPF, BIR…	8.07662e-09
GOTERM_BP	GO:0007265~Ras protein signal transduction	20	HRAS, GRAP, GRB2, NF1, TP53, IGF1, MAPK11, PRKD1, DOK1, NRAS, LAT, DOK2, KRAS, GNB1, JUN, MAPK14, SOS1, SHC1, SHC3, SHC2	3.52202e-08		GOTERM_BP	GO:0007020~microtubule nucleation	14	AKAP9, CENPJ, TUBGCP2, TUBGCP4, TUBGCP3, NDE1, TUBGCP6, TUBGCP5, NDEL1, CSNK1D, CLASP1, CLASP2, TUBG1, TUBG2	9.32149e-09
GOTERM_BP	GO:0060271~cilium morphogenesis	27	IQCB1, SEPT2, KIF24, B9D1, TMEM216, B9D2, CEP164, OCRL, FBF1, ACTR3, OFD1, TTBK2, DYNLL1, GSN, TCTN3, CEP290, TCTN1, TCTN2, SCLT1, RAB8A, RPGRIP1L, AHI1, PCM1, TMEM67, MKS1, CC2D2A, DNM2	3.60186e-08		GOTERM_BP	GO:0042493~response to drug	56	XRCC5, XPO1, PPARG, GNA12, TGFB1, B2M, TGFB2, CTNNB1, FOS, CASP3, GATA3, MYC, FOSL1, CDK1, RET, HSP90AA1, LYN, CYP1A1, RELA, CDK9, CDK4, PPARGC1A, JUNB, INHBA, CCND1, JUN, LCK, TGIF1, ADAM17, COL1A1, CDH1, CDH3, SRC, PTK2B, BCL2, JUND, DAD1, IL6, ACTC1, VAV3, CREB1, TGFBR2, ITGA2, CENPF, ITGA3, DPYSL2, STAT1, STAT3, CCNB1, TJP1, CDKN1A, HDAC2, HDAC1, FYN, NTRK1, ABL1	1.19715e-08
GOTERM_BP	GO:0006897~endocytosis	27	STON2, SNX9, HRAS, LDLR, EPS15L1, AMPH, CDC42, PICALM, AAK1, NECAP1, TRIP10, SGIP1, PIK3CG, FNBP1, NPC1, CSNK1D, CSNK1E, FNBP1L, AP2A1, VAMP7, SH3KBP1, RAB5A, BIN1, LRP2, EPN1, DNM2, EPN2	6.04566e-08		GOTERM_BP	GO:0006606~protein import into nucleus	23	NUP133, NUP153, FGF9, RAN, NUP88, SNUPN, NUP93, NUP85, NUP188, IPO8, NUP155, STAT3, NUP214, POM121, NUP62, RAE1, NUP50, KPNA5, NUP107, POM121C, TPR, KPNA2, KPNB1	1.49592e-08
GOTERM_BP	GO:0045740~positive regulation of DNA replication	16	EGFR, CDK1, CSF2, HRAS, PDGFB, PDGFA, MAP2K4, KITLG, IGF1, CDC42, IGF1R, JUN, RAC1, PDGFRA, SHC1, INSR	6.68278e-08		GOTERM_BP	GO:0038128~ERBB2 signaling pathway	19	EGFR, HRAS, HSP90AA1, ERBB4, ERBB3, GRB2, ERBB2, SRC, NRAS, KRAS, SOS1, GAB1, UBC, PIK3CA, SHC1, UBB, UBA52, RPS27A, PIK3R1	1.50629e-08
GOTERM_BP	GO:0033138~positive regulation of peptidyl-serine phosphorylation	19	WNT5A, NTF3, BRAF, RAF1, AKAP9, STK4, LATS1, NTRK3, AKT1, PRKD1, CDC42, PRKD2, ARRB2, ARRB1, GSK3B, ARAF, VEGFA, PIK3CA, PAK1	3.33609e-07		GOTERM_BP	GO:0046777~protein autophosphorylation	40	FGFR2, FGFR1, FGFR4, FGFR3, ERBB4, FGR, NEK2, STK11, ERBB2, AURKA, AURKB, KIT, SRC, IGF1R, PTK2, PDPK1, PAK2, PTK2B, TEK, PRKACA, CSK, CAMK2A, INSR, SYK, EGFR, TAF1, FLT1, LYN, FLT4, HCK, ATM, KDR, NTRK1, GSK3B, PDGFRA, PDGFRB, JAK2, GRK5, ABL1, NEK6	1.56942e-08
GOTERM_BP	GO:0014065~phosphatidylinositol 3-kinase signaling	13	PIK3CG, ERBB3, PIK3CB, ERBB2, PIK3CD, NF1, EDN1, IGF1, IRS1, IGF1R, PIK3R5, PIK3R1, PIK3R2	3.41924e-07		GOTERM_BP	GO:0007165~signal transduction	137	ITGB3BP, GNA13, FGF18, GNA14, HRAS, FGF17, GNA11, BTRC, RANGAP1, CD2AP, IQGAP1, SHB, CSNK2A1, ANK1, ANK2, ANK3, GATA3, FRS3, PRKACB, FAS, EGFR, RET, IRS2, ROCK1, PIK3CB, RAN, PIK3CD, FADD, IRS1, JUP, LILRB1, MAPK1, HIF1A, ARRB2, ARRB1, PDGFRB, TGFBRAP1, NEK6, SH3GL2, SH3GL1, ITGAL, CCL2, LITAF, ERBB4, ERBB3, ERBB2, SRC, PXN, VDR, NPHP4, IL12RB1, HNRNPK, RAC2, TEK, NPM1, AGRN, RUNX1, NPHP1, EPAS1,…	1.64193e-08
GOTERM_BP	GO:0051297~centrosome organization	14	HAUS4, PARD6A, HAUS3, SDCCAG8, HAUS6, HAUS5, CKAP5, HAUS2, HAUS1, PCM1, PLK1, HAUS7, CDK5RAP2, HAUS8	3.54734e-07		GOTERM_BP	GO:0042795~snRNA transcription from RNA polymerase II promoter	25	CCNT2, NCBP2, POLR2H, NCBP1, POLR2G, POLR2F, CCNK, POLR2E, POLR2L, POLR2K, POLR2J, CCNT1, POLR2I, CDK9, TBP, CDK7, POLR2D, POLR2C, POLR2B, POLR2A, PHAX, SRRT, SP1, GTF2F1, GTF2F2	1.99288e-08
GOTERM_BP	GO:0000717~nucleotide-excision repair, DNA duplex unwinding	12	GTF2H4, UBC, GTF2H3, CETN2, UBB, GTF2H5, ERCC3, UBA52, RPS27A, GTF2H2, GTF2H1, ERCC2	4.24581e-07		GOTERM_BP	GO:0007155~cell adhesion	72	ITGB3BP, BCAR1, VTN, L1CAM, CXCR3, VCL, CTNNB1, APP, ROBO1, CTGF, COL12A1, ZYX, PRKCA, F11R, SYMPK, ACTN2, CTNNA1, PRKCE, JUP, NCAM1, ADAM17, COL1A1, PARVB, PARVA, ITGA2B, ITGAL, CCL2, TNC, ITGAE, ITGB4, ITGA11, ITGA10, ITGB5, CTNND1, ARF6, ITGB2, ITGB3, CDH3, PXN, ITGAM, ITGBL1, SORBS3, COL7A1, ITGAX, ITGB8, ITGB7, FAT1, ITGAV, COL6A3, ITGB6, RAC1, COL6A2, COL6A1, AATF, COL8A1, FN1, COL4A3, RPSA…	2.12136e-08
GOTERM_BP	GO:0016192~vesicle-mediated transport	27	CLTA, CLTB, AP2S1, SPTBN4, AHI1, ARF6, PARK2, CLTC, NCK2, AP2A2, AP2B1, FNBP1, PICALM, VAMP8, ACTR1A, NCK1, VAMP7, SPTBN2, VAMP4, MAPK8IP3, RAB11A, GOSR2, VAMP3, VAMP2, TRIP10, CLTCL1, AP2M1	4.84821e-07		GOTERM_BP	GO:0006915~apoptotic process	82	ITGB3BP, MEF2C, RBM5, FASLG, TP63, FOXO1, GJA1, CXCR3, DAXX, CITED1, SMNDC1, CTNNBL1, CSNK2A2, PAK6, SHB, CASP3, DAB2, CSNK2A1, RAD21, CDKN2A, PAK2, DYNLL1, CXCR4, CASP7, PAK4, CASP8, FAS, CUL1, CCAR1, PPP2R1A, CDK1, TP53, TPX2, ESPL1, FADD, RB1, PRKCE, PRKCD, AHR, PRKCB, MAPK1, EP300, ARRB1, MAPK3, SH3KBP1, THOC6, BUB1B, GADD45B, NEK6, THOC1, FGFR2, POLR2G, XIAP, LITAF, PML, NFKBIA, ITGB2, NR3C1…	4.37416e-08
GOTERM_BP	GO:0043410~positive regulation of MAPK cascade	20	FGFR2, FGFR1, AR, HRAS, FGFR3, FLT1, PDGFB, PDGFA, FLT4, IGF1, LPAR1, KIT, PRKCE, KDR, CTNNB1, SORBS3, ADRB2, GPR37, NGFR, INSR	5.65733e-07		GOTERM_BP	GO:0043044~ATP-dependent chromatin remodeling	15	ACTB, RBBP4, ARID1A, HDAC2, SMARCE1, SMARCD2, HDAC1, SMARCB1, SMARCC1, SMARCC2, SMARCA5, HNRNPC, SMARCA1, CHD4, SMARCA4	4.43516e-08
GOTERM_BP	GO:0050690~regulation of defense response to virus by virus	13	AP2A2, AP2B1, PAK2, FYN, AP2A1, AP2S1, HCK, LCK, RAC1, CD247, CD4, AP2M1, B2M	5.77616e-07		GOTERM_BP	GO:0002223~stimulatory C-type lectin receptor signaling pathway	30	HRAS, BTRC, NFKBIA, SRC, PDPK1, KRAS, PAK2, PRKACA, PRKACB, TRAF6, UBE2D1, CUL1, RPS27A, SYK, LYN, RELA, CREBBP, RELB, RAF1, SKP1, PRKCD, UBE2N, RPS6KA5, NRAS, EP300, FYN, PLCG2, UBC, UBB, UBA52	5.57043e-08
GOTERM_BP	GO:0048008~platelet-derived growth factor receptor signaling pathway	13	PTPRJ, PDGFB, PDGFA, BCAR1, GAB1, PDGFRA, PDGFRB, JAK2, PDGFD, PTEN, SRC, IQGAP1, PTPN11	9.51179e-07		GOTERM_BP	GO:0019083~viral transcription	31	NUP98, NUP160, NUP93, NUP188, NUP214, RPS27, POM121, SEH1L, RAE1, NUP210, NUP50, NUP37, NUP54, RANBP2, POM121C, TPR, NUP35, RPS27A, RPSA, NUP133, NUP153, NUP88, NUP85, NUPL2, NUP155, AAAS, NUP62, NUP205, NUP107, NUP43, UBA52	5.79871e-08
GOTERM_BP	GO:0016032~viral process	38	POLR2E, IL6ST, GRB2, CCNT1, CD247, DYNLL1, PAK2, RHOA, IL2RG, SHC1, ERCC3, PIK3R1, HSPA8, DLG1, ERCC2, SYK, PARD6A, TAF1, IL2RB, LYN, CREB1, HCK, CREBBP, TP53, YWHAE, STAT3, KDR, MAPK1, EP300, PLCG1, SP1, FYN, LCK, MAPK3, PDGFRA, TCEB1, BIN1, DYNC1I2	1.17801e-06		GOTERM_BP	GO:0038096~Fc-gamma receptor signaling pathway involved in phagocytosis	33	FGR, GRB2, SRC, ACTG1, ACTR2, CDC42, PTK2, RAC1, PIK3CA, YES1, PIK3R1, PIK3R2, SYK, ACTB, HSP90AA1, VAV3, LYN, MYO1C, PIK3CB, HCK, PRKCE, VAV2, PRKCD, WAS, VAV1, MAPK1, PLCG1, FYN, PLCG2, MAPK3, WASL, ABL1, CRK	7.15059e-08
GOTERM_BP	GO:0006461~protein complex assembly	23	PPP2R1A, CDK1, TRAF2, REPS2, IL2RB, CD3G, CD3E, CREBBP, TP53, PPARGC1A, TUBGCP2, CD2AP, CCNB1, TUBGCP4, MNAT1, PICALM, PTK2B, MAPK3, DLG4, TCEB2, VAMP3, VAMP2, WASL	1.67328e-06		GOTERM_BP	GO:0001525~angiogenesis	45	FGFR2, FGFR1, FGF18, CAV1, CCL2, FGF9, CXCR3, RORA, MMP2, TGFB2, SHB, PTK2, CTGF, PTK2B, ITGAV, TEK, SERPINE1, PIK3CA, SHC1, NOS3, FGF1, COL8A1, COL8A2, FN1, SYK, PRKCA, PIK3CG, COL4A2, VAV3, FLT1, EPAS1, COL15A1, VAV2, MMP14, MYH9, SIRT1, NCL, KDR, HIF1A, LAMA5, ITGA5, ID1, JUN, MAPK14, VEGFA	9.85626e-08
GOTERM_BP	GO:0032869~cellular response to insulin stimulus	19	RAB8A, IRS2, PPARG, FOXO1, STAT1, USF1, IRS1, SRC, AKT1, PDPK1, YWHAG, SP1, PAK1, VAMP2, MYC, INSR, PIK3R1, AKT2, PIK3R2	1.82931e-06		GOTERM_BP	GO:0006378~mRNA polyadenylation	16	SYMPK, CSTF3, CSTF2, CDC73, PCF11, PAPOLA, APP, CLP1, NUDT21, LEO1, CPSF4, PAF1, CPSF3, CPSF2, CSTF1, CPSF1	1.01136e-07
GOTERM_BP	GO:0008286~insulin receptor signaling pathway	19	IRS2, GRB2, PTPN2, BCAR1, PTPRA, FOXO1, IRS1, SLC2A8, AKT1, IGF1R, SOS1, GAB1, SHC1, PTPN1, PIK3R3, INSR, PIK3R1, AKT2, PIK3R2	2.29431e-06		GOTERM_BP	GO:0050434~positive regulation of viral transcription	16	POLR2H, POLR2G, POLR2F, POLR2E, POLR2L, POLR2K, POLR2J, POLR2I, CCNT1, CDK9, POLR2D, POLR2C, POLR2B, POLR2A, GTF2F1, GTF2F2	1.97015e-07
GOTERM_BP	GO:0001938~positive regulation of endothelial cell proliferation	18	PRKCA, WNT5A, PDGFB, PGF, FLT4, STAT5A, NF1, ITGB3, KDR, AKT1, PRKD1, CDH13, PRKD2, HIF1A, JUN, TEK, VEGFA, THBS4	2.30334e-06		GOTERM_BP	GO:0000375~RNA splicing, via transesterification reactions	15	BCAS2, PRPF3, SF3B4, PRPF4, SF3B3, SMNDC1, SF3A3, PRPF6, SF3B1, DDX23, PRPF8, SLU7, SRRM1, SNRNP40, TXNL4A	2.14037e-07
GOTERM_BP	GO:0051092~positive regulation of NF-kappaB transcription factor activity	24	WNT5A, TRAF2, AR, RELA, SPHK1, NFKB1, TRIM25, ITGB2, HSPA1B, AGER, PRKCB, BTK, MAP3K7, PRKD1, PRKD2, KRAS, NTRK1, IKBKG, UBC, UBB, IKBKB, UBA52, CHUK, RPS27A	4.53674e-06		GOTERM_BP	GO:0043547~positive regulation of GTPase activity	80	FGF18, HRAS, FGF7, FGF9, FGF17, RANGAP1, IQGAP1, RAB3IP, GBF1, SHC1, FRS3, FGF1, PLCB1, FGF2, FRS2, EGFR, F11R, RET, IRS2, ACTN2, GRHL3, IRS1, NCAM1, NDEL1, GNAQ, ARRB1, JUN, ACAP1, PDGFRA, PDGFRB, SPTB, ARFGAP1, FGFR2, FGFR1, LIMS1, FGFR4, CCL2, FGFR3, ERBB4, GRB2, ERBB3, ERBB2, AKAP9, KIT, ITGB1, CCL22, PTK2, SOS1, TEK, SOS2, RAC1, IL2RG, AGRN, CAMK2A, RASA1, PIK3R2, DVL2, IL2RB, IL2RA, VAV3, S…	2.35372e-07
GOTERM_BP	GO:0010467~gene expression	15	POLR2H, POLR2G, POLR2F, POLR2E, POLR2L, POLR2K, POLR2J, POLR2I, POLR2D, POLR2C, POLR2B, POLR2A, LAT, GTF2F1, GTF2F2	6.80438e-06		GOTERM_BP	GO:0050852~T cell receptor signaling pathway	35	HRAS, STK11, BCAR1, BTRC, NFKBIA, SHB, PDPK1, PAK2, GATA3, PIK3CA, CSK, TRAF6, UBE2D1, RPS27A, PIK3R1, CUL1, PIK3R2, PIK3CB, RELA, PIK3CD, SKP1, FOXP3, WAS, UBE2N, MAPK1, PRKCQ, PLCG1, PSEN1, FYN, PLCG2, LCK, UBC, UBB, UBA52, LCP2	2.61797e-07
GOTERM_BP	GO:0042493~response to drug	37	ADCY1, PGF, PPARG, GNA12, CDH1, CDH3, PTEN, SRC, CTNNB1, B2M, FOS, CASP3, PTK2B, IFNG, MYC, CHUK, CDK1, RET, GNAO1, HSP90AA1, VAV3, LYN, CREB1, RELA, CDK9, ITGA2, ITGA3, CDK4, STAT1, PPARGC1A, STAT3, CCNB1, NPC1, FYN, JUN, NTRK1, LCK	6.93708e-06		GOTERM_BP	GO:0016477~cell migration	38	FGFR1, FGFR4, ERBB4, FGR, BCAR1, ITGB3, ITGB1, TGFB1, SDC2, TGFB2, NDE1, PDPK1, CTGF, PAK4, ITGAV, FAT1, RHOA, CSK, CDK1, FLT1, PIK3CB, VAV2, EPHA2, COL5A1, JUP, NDEL1, PLCG1, LAMA5, FYN, ITGB1BP1, GSK3B, ARF4, SH3KBP1, JAK1, PDGFRB, JAK2, JAK3, ABL1	2.90499e-07
GOTERM_BP	GO:0035019~somatic stem cell population maintenance	17	POLR2H, POLR2G, POLR2F, POLR2E, POLR2L, BRAF, POLR2K, POLR2J, POLR2I, RAF1, KIT, POLR2D, POLR2C, POLR2B, STAT3, POLR2A, PBX1	7.47381e-06		GOTERM_BP	GO:0006338~chromatin remodeling	26	HNF1A, TP63, DAXX, SMARCD2, SMARCD3, SMARCB1, GATA3, SMARCD1, MYC, KAT2A, KAT2B, RBBP4, ESR1, ARID1A, RB1, FOXP3, HDAC2, SMARCE1, HDAC1, SMARCC1, SMARCC2, SMARCA5, RUVBL1, SMARCA1, SMARCA2, SMARCA4	4.31679e-07
GOTERM_BP	GO:0006928~movement of cell or subcellular component	19	ACTB, GNA13, MAP2K1, IGF1, ARF6, ARPC5, STAT3, TPM3, ACTR3, ACTR2, TUBB, ARPC3, ARPC2, MAPK14, PAK4, RAC1, IFNG, JAK2, WASL	1.23613e-05		GOTERM_BP	GO:0000245~spliceosomal complex assembly	15	PRPF19, SF3B1, CRNKL1, SNRPD3, USP39, RBM5, SNRPD1, LSM4, SNRPD2, GEMIN6, SNRPE, SMN1, PRPF6, TXNL4A, SNRPG	4.36216e-07
GOTERM_BP	GO:0090307~mitotic spindle assembly	13	TUBGCP4, OFD1, TUBGCP3, TUBGCP6, TUBGCP5, XIAP, NEK2, RHOA, TPX2, RAB11A, CLASP1, CLTC, TUBGCP2	1.79232e-05		GOTERM_BP	GO:0042059~negative regulation of epidermal growth factor receptor signaling pathway	17	EGFR, CLTA, GRB2, CBL, ITGA1, CDC42, SPRY2, CBLC, AP2A2, NUP62, AP2A1, UBC, SH3KBP1, UBB, UBA52, SH3GL2, RPS27A	8.14996e-07
GOTERM_BP	GO:0007416~synapse assembly	16	WNT5A, DBNL, PCDHB5, PCDHB6, PCDHB3, PCDHB4, PCDHB2, PCDHB14, CDH1, PCDHB13, PCDHB11, PTEN, PCDHB10, SHANK3, PCDHB16, SPTBN2	2.42661e-05		GOTERM_BP	GO:0090307~mitotic spindle assembly	17	XIAP, NEK2, TPX2, BIRC5, CLTC, TUBGCP2, FLNA, TUBGCP4, OFD1, TUBGCP3, TUBGCP6, TUBGCP5, RHOA, RAB11A, CLASP1, KPNB1, KIF2A	8.14996e-07
GOTERM_BP	GO:0019886~antigen processing and presentation of exogenous peptide antigen via MHC class II	19	CLTA, AP2S1, CLTC, DCTN3, DCTN1, DCTN2, AP2B1, AP2A2, DYNLL1, AP2A1, ACTR1A, SPTBN2, SEC13, FCER1G, DYNC1H1, SH3GL2, DYNC1I2, DNM2, AP2M1	3.83735e-05		GOTERM_BP	GO:0007169~transmembrane receptor protein tyrosine kinase signaling pathway	27	ERBB4, FGR, ERBB3, ERBB2, BLK, KIT, IGF1R, TEK, CSK, YES1, INSR, SYK, EGFR, RET, FLT1, LYN, PIK3CB, HCK, FLT4, MET, AHI1, KDR, FYN, NTRK1, LCK, JAK1, LCP2	1.03298e-06
GOTERM_BP	GO:0007179~transforming growth factor beta receptor signaling pathway	19	PARD6A, PDGFB, SMAD7, CREB1, CBL, SMAD3, ITGB1, SRC, CDH5, MAP3K7, FOS, PTK2, ARRB2, JUN, RHOA, UBC, UBB, UBA52, RPS27A	3.83735e-05		GOTERM_BP	GO:0030512~negative regulation of transforming growth factor beta receptor signaling pathway	22	CAV1, SMAD7, STRAP, SMAD6, TGFBR1, TGFBR2, PPM1A, TGFB3, SMAD3, SMAD2, SKI, SIRT1, TGFB1, PDPK1, UBC, ADAM17, SMURF2, UBB, SMURF1, SKIL, UBA52, RPS27A	1.1204e-06
GOTERM_BP	GO:0050731~positive regulation of peptidyl-tyrosine phosphorylation	18	NTF3, PDGFB, EFNA1, CD3E, TP53, KITLG, IGF1, ITGB3, SRC, PAK2, ARRB2, PTK2B, VEGFA, CD4, EFNA5, JAK2, THBS4, SYK	3.92939e-05		GOTERM_BP	GO:0018105~peptidyl-serine phosphorylation	31	TBK1, SRC, PDPK1, PAK2, TTBK2, BCL2, PRKACA, CAMK2A, SYK, PRKCA, TAF1, CDK1, TGFBR1, TGFBR2, PRKCH, PRKCE, PRKCD, ATM, CDK2, PRKCB, PRKCQ, MAPK1, CSNK1D, MAPK12, CSNK1E, PLK1, GSK3B, MAPK14, MAPK3, MAPK8, NEK6	1.12691e-06
GOTERM_BP	GO:0051090~regulation of sequence-specific DNA binding transcription factor activity	11	MAPK1, FOS, MAPK14, JUN, HCK, MAPK3, MAPK9, MAPK8, MAPK11, MAPK10, SYK	4.54267e-05		GOTERM_BP	GO:0045740~positive regulation of DNA replication	18	EGFR, CDK1, IL6, HRAS, TGFB3, IGF1, ATF1, GLI1, CDC42, IGF1R, JUN, NPM1, RAC1, PCNA, PDGFRA, SHC1, AREG, INSR	1.3231e-06
GOTERM_BP	GO:0001701~in utero embryonic development	27	GNA13, FGFR2, FGFR1, KDM6A, ELL, B9D1, EDN1, GNA12, OCRL, ITGB1, CTNNB1, APOB, TCTN1, MYC, INPP5B, ERCC2, AR, C2CD3, RXRA, RPGRIP1L, SMAD3, CCNB1, CCNB2, PLCG1, VEGFA, MAPK8IP3, EPN1	4.68023e-05		GOTERM_BP	GO:0043406~positive regulation of MAP kinase activity	21	MEF2C, PIK3CG, EGFR, FGFR1, FGF18, HRAS, FLT1, ERBB2, EDN1, KIT, IQGAP1, SRC, TGFB1, KRAS, PSEN1, VEGFA, PDGFRB, PIK3R5, FGF1, CSK, FGF2	1.546e-06
GOTERM_BP	GO:0070911~global genome nucleotide-excision repair	12	GTF2H4, UBC, GTF2H3, CETN2, UBB, GTF2H5, ERCC3, UBA52, RPS27A, GTF2H2, GTF2H1, ERCC2	5.46806e-05		GOTERM_BP	GO:0071407~cellular response to organic cyclic compound	21	CEBPA, SMAD9, CCL2, CEBPB, CYP1A1, BTRC, SMAD5, NFKBIA, STAT1, STAT3, TGFB1, CCNB1, CASP3, NOD2, ITGA6, PAK2, RAE1, FOXF1, PAK4, CASP8, RAP1B	1.546e-06
GOTERM_BP	GO:0060397~JAK-STAT cascade involved in growth hormone signaling pathway	9	MAPK1, LYN, STAT5A, MAPK3, STAT5B, JAK2, PTPN1, JAK3, STAT3	8.2837e-05		GOTERM_BP	GO:0061418~regulation of transcription from RNA polymerase II promoter in response to hypoxia	15	EPAS1, CREBBP, RBX1, ARNT, UBE2D3, EP300, HIF1A, VEGFA, UBC, TCEB2, UBB, TCEB1, UBE2D1, UBA52, RPS27A	1.60329e-06
GOTERM_BP	GO:0051403~stress-activated MAPK cascade	10	MAP3K7, IKBKG, UBC, NFKB1, UBB, IKBKB, MAP2K7, UBA52, RPS27A, CHUK	0.000120301		GOTERM_BP	GO:1902895~positive regulation of pri-miRNA transcription from RNA polymerase II promoter	13	SMAD6, RELA, SPI1, SMAD3, SMAD1, SRF, STAT3, TGFB1, FOS, HIF1A, JUN, TERT, SMARCA4	1.79115e-06
GOTERM_BP	GO:0048661~positive regulation of smooth muscle cell proliferation	15	FGFR2, EGFR, PDGFB, EDN1, IGF1, ITGA2, STAT1, PPARGC1A, AKT1, MNAT1, CDH13, JUN, PDGFRB, PDGFD, MYC	0.000159808		GOTERM_BP	GO:0007507~heart development	38	MEF2C, PPARA, ERBB4, ERBB3, GNA11, ERBB2, EDN1, COL3A1, PPARG, GJA1, SRF, TGFB1, TGFB2, CITED2, ROBO1, CASP7, GATA3, FOXF1, GAB1, TEK, TFDP2, SHC1, DVL2, MAP2K1, TGFBR1, TGFBR2, RAF1, ITGA3, TNNI3, ATM, PTPN11, CRKL, EP300, GNAQ, ID1, CC2D2A, NCOA6, PCNA	1.89201e-06
GOTERM_BP	GO:0007099~centriole replication	9	OFD1, CEP72, PLK4, CEP135, CETN2, CDK5RAP2, CEP63, CEP152, CENPJ	0.000160103		GOTERM_BP	GO:0048538~thymus development	18	MAD1L1, MAP2K1, TGFBR1, LMO4, RAF1, FADD, SRF, CITED2, CTNNB1, MAPK1, CRKL, CCNB2, PSEN1, BCL2, GATA3, MAPK3, PBX1, ABL1	2.05727e-06
GOTERM_BP	GO:0061418~regulation of transcription from RNA polymerase II promoter in response to hypoxia	11	EGR1, HIF1A, EP300, VEGFA, CREBBP, TCEB2, UBC, TCEB1, UBB, UBA52, RPS27A	0.000164284		GOTERM_BP	GO:0001701~in utero embryonic development	38	GNA13, FGFR2, FGFR1, B9D1, GNA12, EDN1, TGFB3, GJA1, ITGB1, SRF, YBX1, CTNNB1, APOB, SIN3A, GATA3, FOXF1, NOS3, TCTN1, FOSL1, MYC, KAT2A, AR, C2CD3, TGFBR1, RXRA, TGFBR2, SMAD4, RPGRIP1L, SMAD3, SMAD2, MYH9, FOXP1, CCNB1, CCNB2, PLCG1, VEGFA, PYGO2, MYH10	3.58411e-06
GOTERM_BP	GO:0042060~wound healing	17	WNT5A, EGFR, PPARA, ERBB3, PDGFA, ERBB2, NF1, RAF1, SMAD3, CELSR1, ITGB3, CDH3, CASP3, SDC1, PDGFRA, PDGFRB, PAK1	0.000181999		GOTERM_BP	GO:0000070~mitotic sister chromatid segregation	14	NEK2, DSN1, NDC80, ESPL1, MIS12, MAD2L1, CEP57, PLK1, CENPA, NSL1, ZWINT, SMC1A, BUB3, ZW10	3.69234e-06
GOTERM_BP	GO:0010595~positive regulation of endothelial cell migration	13	PRKCA, WNT5A, PRKD1, PRKD2, ETS1, PTK2B, FLT4, BCAR1, EDN1, VEGFA, TEK, ITGB3, KDR	0.000391749		GOTERM_BP	GO:0006977~DNA damage response, signal transduction by p53 class mediator resulting in cell cycle arrest	21	E2F1, CDK1, E2F4, TP53, PML, AURKA, CNOT1, CENPJ, CDK2, ATM, CCNB1, CDKN1A, EP300, NPM1, TFDP2, PCNA, UBC, UBB, UBA52, RPS27A, TFDP1	4.22816e-06
GOTERM_BP	GO:0000186~activation of MAPKK activity	13	EGFR, GNAI2, BRAF, RAF1, MAP3K7, PLCG1, MAP3K1, NTRK1, RAP1A, JAK2, EGF, FRS2, CRK	0.000391749		GOTERM_BP	GO:0032922~circadian regulation of gene expression	20	PPARA, RELB, PML, RORC, RORA, PPP1CC, SIRT1, PPARGC1A, PPP1CB, HNRNPU, AHR, PPP1CA, ATF4, HDAC2, NCOA2, CSNK1D, HDAC1, ID2, CSNK1E, PRMT5	5.93304e-06
GOTERM_BP	GO:0045742~positive regulation of epidermal growth factor receptor signaling pathway	10	AKT1, DOK1, HIP1R, SOS1, CBL, UBC, UBB, UBA52, RPS27A, HIP1	0.000482433		GOTERM_BP	GO:0007265~Ras protein signal transduction	22	PLD1, HRAS, GRAP, GRB2, TP53, IGF1, MAPK11, RB1, CDK2, NRAS, CDKN1A, CRKL, KRAS, CDKN2A, GNB1, JUN, RRAS2, SOS1, MAPK14, RRAS, SHC1, FGF2	7.23596e-06
GOTERM_BP	GO:0060324~face development	9	HOXB3, WNT5A, MAPK1, RARG, BRAF, MAP2K1, MAPK3, RAF1, RARA	0.000508326		GOTERM_BP	GO:0070374~positive regulation of ERK1 and ERK2 cascade	36	FGFR2, FGF18, FGFR4, HRAS, CCL2, FGFR3, ERBB4, SRC, TGFB1, SPRY2, NOD2, CCL22, CTGF, PTK2B, TEK, FGF1, FGF2, PRKCA, EGFR, IL6, MAP2K1, MAP2K2, NODAL, FLT4, KDR, PTPN11, ARRB2, ARRB1, JUN, NTRK1, MAPK3, VEGFA, PDGFRA, PDGFRB, RAP1B, ABL1	7.61437e-06
GOTERM_BP	GO:0060334~regulation of interferon-gamma-mediated signaling pathway	8	PTPN2, SOCS3, SOCS1, IFNG, JAK1, JAK2, STAT1, IFNGR1	0.000603968		GOTERM_BP	GO:0001934~positive regulation of protein phosphorylation	30	HRAS, ERBB4, ERBB2, MMP9, ITGB3, DAXX, TGFB1, PTK2, DAB2, KRAS, TEK, RAC1, INSR, DVL2, EGFR, ROCK2, FLT4, IGF2, SIRT1, KDR, HDAC3, CCND1, CSNK1D, CCND2, ARRB1, NTRK1, VEGFA, MAPK3, ADAM17, ABL1	7.83059e-06
GOTERM_BP	GO:2000573~positive regulation of DNA biosynthetic process	8	PRKD2, FGFR4, PDGFB, ARRB2, PTK2B, PDGFRB, MYC, SRC	0.000603968		GOTERM_BP	GO:0033627~cell adhesion mediated by integrin	11	ITGA6, ITGA5, ITGAV, ITGB6, ITGA11, ADAM17, ITGA2, VTN, ITGB3, COL16A1, ITGB1	1.25711e-05
GOTERM_BP	GO:0007155~cell adhesion	43	CTNNAL1, PCDHA7, BCAR1, PCDHB15, ITGB4, KITLG, CTNND1, ARF6, ITGB2, PCDHB12, ITGB3, PCDHB11, CDH3, EPHB4, ITGAM, CDH5, CTNNB1, SORBS3, ITGAV, FAT1, RAC1, CD4, THBS4, PRKCA, PCDHB6, EFNB1, PCDHB3, HCK, EFNB2, PCDH10, PCDHB4, ITGA2, PCDHB2, ITGA3, PRKCE, CTNNA1, PCDH18, NCAM1, CDH13, PRKD2, CDH15, ITGA6, CDH17	0.00063636		GOTERM_BP	GO:0000187~activation of MAPK activity	27	TGFB3, KIT, NOD2, CXCR4, SHC1, FGF1, TRAF6, FRS2, INSR, FGF2, RPS27A, CDK1, MAP2K1, MAP2K2, PIK3CB, ITGA1, IGF1, MAPK11, MAPK10, PTPN11, MAPK1, ARRB1, MAPK14, MAPK3, UBC, UBB, UBA52	1.3281e-05
GOTERM_BP	GO:0007254~JNK cascade	13	MAP2K4, MAPK10, MAP4K3, MAP3K7, IKBKG, UBC, MAPK9, MAPK8, UBB, MAP2K7, UBA52, RPS27A, MAP3K11	0.000835723		GOTERM_BP	GO:0006397~mRNA processing	36	U2AF2, SF3B4, SF3B3, SMNDC1, SF3B2, HNRNPL, RBM8A, PRPF8, NUDT21, USP39, LSM5, DHX15, MAGOHB, SRRM1, LSM3, PRKACA, SNRNP70, WDR33, BCAS2, EFTUD2, HNRNPA2B1, PTBP1, SAP18, PRPF3, CASC3, SF3A2, PPARGC1A, HNRNPA1, HNRNPR, SF3A1, HNRNPA0, SMN1, SF3A3, THOC7, PUF60, PRPF38A	1.42637e-05
GOTERM_BP	GO:0051298~centrosome duplication	9	TUBGCP4, TUBGCP3, NDE1, TUBGCP6, TUBGCP5, CKAP5, CEP192, TUBGCP2, CEP152	0.000848415		GOTERM_BP	GO:0007093~mitotic cell cycle checkpoint	15	MAD1L1, NBN, HRAS, KNTC1, RB1, TGFB1, MAD2L1, CDKN2B, PRCC, ZWINT, BUB1, BUB1B, ZWILCH, SMC1A, ZW10	1.47542e-05
GOTERM_BP	GO:0043536~positive regulation of blood vessel endothelial cell migration	9	PRKCA, PRKD1, AKT1, PRKD2, PDGFB, PLCG1, MAPK14, STAT5A, VEGFA	0.000848415		GOTERM_BP	GO:0001666~response to hypoxia	35	PPARA, CAV1, CCL2, TGFB3, PML, MMP2, SRF, TGFB1, ARNT, TGFB2, CITED2, CASP3, CXCR4, PTK2B, TEK, CYP1A1, EPAS1, ACTN4, CREB1, CREBBP, TGFBR2, SMAD4, SMAD3, RAF1, ITGA2, MMP14, USF1, ATM, PRKCB, HIF1A, EP300, ETS1, PSEN2, VEGFA, ADAM17	1.78421e-05
GOTERM_BP	GO:0032481~positive regulation of type I interferon production	13	STAT6, POLR2H, POLR2F, POLR2E, EP300, POLR2L, POLR2K, RELA, PLCG2, CREBBP, NFKB1, SYK, CTNNB1	0.00134004		GOTERM_BP	GO:0042060~wound healing	23	EGFR, PPARA, IL6, ERBB3, ERBB2, TNC, TGFBR1, COL3A1, TGFBR2, TGFB3, RAF1, SMAD3, GRHL3, ITGB3, CDH3, TIMP1, TGFB2, ITGA9, CASP3, PDGFRA, PDGFRB, FGF2, FN1	1.83291e-05
GOTERM_BP	GO:0042787~protein ubiquitination involved in ubiquitin-dependent protein catabolic process	22	TAF1, CDK1, ANAPC4, CBL, AURKA, CDC20, TRIM25, PARK2, AURKB, STUB1, CCNB1, MAD2L1, PLK1, UBC, BUB1B, SMURF2, NEDD4L, UBB, TCEB1, UBA52, BUB3, RPS27A	0.00145644		GOTERM_BP	GO:0034080~CENP-A containing nucleosome assembly	17	ITGB3BP, CENPO, CENPN, CENPM, CENPL, RBBP4, CENPQ, CENPP, RBBP7, CENPK, CENPI, CENPH, CENPA, NPM1, SMARCA5, CENPT, RUVBL1	1.92256e-05
GOTERM_BP	GO:0045429~positive regulation of nitric oxide biosynthetic process	12	AKT1, EGFR, HSP90AA1, TRPV1, PTK2B, EDN1, IFNG, SMAD3, ITGB2, JAK2, INSR, DNM2	0.00165754		GOTERM_BP	GO:0042752~regulation of circadian rhythm	18	PPARA, ROCK2, BTRC, CREB1, PPARG, PML, MAPK10, PPP1CC, PPP1CB, PPARGC1A, PPP1CA, CSNK1D, ID2, CSNK1E, HNRNPD, MAPK9, MAPK8, TOP2A	2.19289e-05
GOTERM_BP	GO:0007399~nervous system development	31	PCDHA7, NRTN, ERBB4, PCDHB15, PCDHB12, PCDHB11, EPHB2, FOS, PCDH1, APOB, DLG4, DLG3, DLG1, NTF3, EFNB3, PCDHB6, MAFB, PCDHB3, MAP1B, PCDHB4, PCDHB2, MARK4, DCTN1, STAT3, PCDH18, EP300, VEGFA, GFRA1, EFNA5, GFRA2, GFRA3	0.00242854		GOTERM_BP	GO:0006461~protein complex assembly	27	PML, KNTC1, CD2AP, SF3B3, TUBGCP4, MAX, PTK2B, SLC2A1, FAS, TRAF6, GEMIN5, ZW10, PPP2R1A, CDK1, IL2RB, CREBBP, TP53, HMGA1, TUBGCP2, PPARGC1A, WAS, CCNB1, MNAT1, PPIH, MAPK3, TCEB2, WASL	8.17511e-05
GOTERM_BP	GO:0048146~positive regulation of fibroblast proliferation	13	WNT5A, CCNB1, EGFR, PDGFB, PDGFA, JUN, SPHK1, PDGFRA, PDGFRB, IGF1, PDGFD, CDK4, MYC	0.00260411		GOTERM_BP	GO:0002053~positive regulation of mesenchymal cell proliferation	13	FGFR2, FGFR1, IRS2, FGF9, TGFBR2, TP63, STAT1, FOXP1, CTNNB1, FOXF1, VEGFA, MYC, LRP5	9.54788e-05
GOTERM_BP	GO:0001666~response to hypoxia	23	EGR1, PPARA, PGF, CREB1, CREBBP, NF1, RAF1, SMAD3, ITGA2, AGER, USF1, PRKCB, SLC2A8, CASP3, EP300, HIF1A, ETS1, PTK2B, TEK, VEGFA, PAK1, ERCC3, ERCC2	0.00266529		GOTERM_BP	GO:0048661~positive regulation of smooth muscle cell proliferation	19	EGFR, FGFR2, IL6, TGFBR2, EDN1, IGF1, ITGA2, IL6R, STAT1, PPARGC1A, FOXP1, MNAT1, ID2, JUN, AKR1B1, PDGFRB, TRAF6, FGF2, MYC	0.000106488
GOTERM_BP	GO:0034332~adherens junction organization	11	CDC42, CDH13, CDH15, CDH17, CTNND1, CDH1, CSK, CTNNA1, CDH3, SRC, CDH5	0.00318483		GOTERM_BP	GO:0007411~axon guidance	32	HRAS, GRB2, L1CAM, TGFB2, PTK2, KRAS, ANK3, ROBO1, GATA3, SOS1, RAC1, GPC1, SPTBN5, CREB1, SPTBN4, SMAD4, DPYSL2, SLIT2, VASP, NCAM1, RPS6KA5, MAPK1, NRAS, PRKCQ, FYN, NTRK1, MAPK3, SPTBN2, SPTBN1, MYH10, SPTB, SPTAN1	0.000121034
GOTERM_BP	GO:0006296~nucleotide-excision repair, DNA incision, 5'-to lesion	11	GTF2H4, UBC, GTF2H3, UBB, GTF2H5, ERCC3, UBA52, RPS27A, GTF2H2, GTF2H1, ERCC2	0.00318483		GOTERM_BP	GO:0001649~osteoblast differentiation	25	MEF2C, FGF9, TNC, SOX2, ITGA11, GJA1, FHL2, CLTC, CBFB, GLI1, COL6A1, HNRNPC, RUNX2, DHX9, LEF1, WWTR1, RBMX, HNRNPU, EPHA2, JUNB, RRAS2, SNRNP200, H3F3A, COL1A1, IGFBP3	0.000158158
GOTERM_BP	GO:0048011~neurotrophin TRK receptor signaling pathway	8	CASP3, NTRK1, SOS1, BCAR1, RAF1, NGFR, SRC, PTPN11	0.00363431		GOTERM_BP	GO:0070911~global genome nucleotide-excision repair	14	DDB1, CETN2, UBE2I, UBE2V2, RBX1, UBE2N, SUMO3, SUMO2, SUMO1, UBC, UBB, PARP1, UBA52, RPS27A	0.000161106
GOTERM_BP	GO:0033683~nucleotide-excision repair, DNA incision	11	GTF2H4, UBC, GTF2H3, UBB, GTF2H5, ERCC3, UBA52, RPS27A, GTF2H2, GTF2H1, ERCC2	0.0041728		GOTERM_BP	GO:0014065~phosphatidylinositol 3-kinase signaling	13	PIK3CG, ERBB3, PIK3CB, ERBB2, PIK3CD, EDN1, IGF1, IRS1, IGF1R, GATA3, PIK3R5, PIK3R1, PIK3R2	0.000161769
GOTERM_BP	GO:0046326~positive regulation of glucose import	10	AKT1, IRS2, MAPK14, RAP1A, IGF1, IRS1, CLTCL1, INSR, PIK3R1, AKT2	0.00428503		GOTERM_BP	GO:0006396~RNA processing	24	PABPN1, DHX9, CSTF3, CHERP, CRNKL1, SNRPD3, LSM7, RBM5, SNRPD1, WBP11, PRPF4, SF3A1, HNRNPU, HNRNPL, HNRNPK, HNRNPUL1, HNRNPF, HNRNPD, LSM4, SNRNP40, DDX20, HNRNPH1, CSTF1, THOC1	0.000177187
GOTERM_BP	GO:0030217~T cell differentiation	10	EGR1, PKNOX1, CD3D, PTPN2, PIK3CD, LCK, ZAP70, CD4, KIT, VAV1	0.00428503		GOTERM_BP	GO:0060395~SMAD protein signal transduction	19	SMAD9, HNF1A, SUB1, NODAL, SMAD5, SMAD4, TGFB3, SMAD3, NUP93, SMAD2, SKI, SMAD1, CITED1, TGFB1, TGFB2, INHBB, FOS, INHBA, JUN	0.000188146
GOTERM_BP	GO:0010803~regulation of tumor necrosis factor-mediated signaling pathway	10	TRAF2, IKBKG, SPHK1, UBC, UBB, IKBKB, UBA52, RPS27A, CHUK, SYK	0.00428503		GOTERM_BP	GO:0010629~negative regulation of gene expression	29	MEF2C, TAF1, HRAS, MAP2K1, TBK1, MAP2K2, CREB1, RBL1, ESR1, GJA1, SMAD2, RB1, SIRT1, TGFB1, CITED2, TGFB2, CCNB1, CDC42, MAX, CDKN1A, AES, ID2, HDAC1, FYN, POU5F1, CTGF, ITGB8, KLF4, TERT	0.000197717
GOTERM_BP	GO:0042110~T cell activation	12	PIK3CG, LAT, NCK2, CD3G, FYN, CD3E, NCK1, PIK3CD, ZAP70, SMAD3, TNFSF14, DLG1	0.00435869		GOTERM_BP	GO:0006974~cellular response to DNA damage stimulus	37	XIAP, STK11, FOXO1, TP63, ATF2, MEN1, BCL2, BCL6, AATF, H2AFX, YAP1, TRAF6, TOP2A, MYC, TAF1, CCNK, VAV3, LYN, TAOK1, TP53BP1, CBL, TP53, SIRT1, BRCA1, ATM, RAD50, MAPK1, CCND1, CDKN1A, PSEN1, IRF7, NCOA6, SMARCAL1, MAPK3, PARP1, ABL1, APBB1	0.00024031
GOTERM_BP	GO:0048333~mesodermal cell differentiation	7	FGFR2, KDM6A, ITGB4, ITGA2, ITGA3, ITGB3, ITGB1	0.00443093		GOTERM_BP	GO:0010718~positive regulation of epithelial to mesenchymal transition	14	TGFBR1, TGFBR2, SMAD4, TGFB3, LEF1, SMAD3, SMAD2, WWTR1, TGFB1, TGFB2, CTNNB1, DAB2, HDAC2, COL1A1	0.000250145
GOTERM_BP	GO:0043507~positive regulation of JUN kinase activity	10	MAP3K7, DVL2, TRAF2, TIAM1, PTK2B, EDN1, PAK1, AGER, FZD4, MAP3K11	0.00582926		GOTERM_BP	GO:0019886~antigen processing and presentation of exogenous peptide antigen via MHC class II	23	RAB7A, KIF4B, CLTA, KIF4A, KIF18A, CENPE, CLTC, DCTN3, DCTN1, DCTN2, KIF2C, AP2A2, DYNLL1, ARF1, AP2A1, ACTR1A, SPTBN2, SEC13, DYNC1H1, TRAF6, SH3GL2, DYNC1I2, KIF2A	0.000296564
GOTERM_BP	GO:0030100~regulation of endocytosis	10	STON2, CDH13, PICALM, PACSIN2, HIP1R, AP2S1, RAB5A, PTPN1, BIN1, HIP1	0.00582926		GOTERM_BP	GO:0051298~centrosome duplication	11	TUBGCP4, TUBGCP3, NDE1, TUBGCP6, TUBGCP5, CKAP5, ROCK2, CEP192, TUBGCP2, CEP152, CDK2	0.000304457
GOTERM_BP	GO:0008360~regulation of cell shape	20	GNA13, FGR, PLXNB1, HCK, GNA12, ITGB2, LPAR1, KIT, KDR, PTK2, CSNK1D, TTBK2, CSNK1E, FYN, PTK2B, VEGFA, SH3KBP1, RASA1, DLG1, CSF1R	0.00613592		GOTERM_BP	GO:0032481~positive regulation of type I interferon production	17	POLR2H, XRCC5, DHX9, POLR2F, POLR2E, POLR2L, POLR2K, TBK1, RELA, XRCC6, CREBBP, CTNNB1, STAT6, EP300, IRF7, PLCG2, SYK	0.000318174
GOTERM_BP	GO:0045766~positive regulation of angiogenesis	18	PRKCA, WNT5A, FLT1, PGF, SPHK1, ITGB2, BRCA1, KDR, PRKCB, PRKD1, PRKD2, HIF1A, PLCG1, ETS1, PTK2B, NTRK1, TEK, VEGFA	0.00648905		GOTERM_BP	GO:0051726~regulation of cell cycle	27	E2F2, E2F5, FOXM1, BTRC, ITGB1, SRC, NUP214, JUND, PLCB1, FGF2, HSPA8, CTBP1, RBBP4, RBL1, CDK8, CENPF, RB1, JUNB, ATM, STAT3, CCNB1, CCNB2, EP300, PLK1, JUN, GRK5, GADD45B	0.000347219
GOTERM_BP	GO:0007062~sister chromatid cohesion	17	CKAP5, B9D2, CDC20, AURKB, PPP1CC, NDE1, RAD21, MAD2L1, PLK1, BUB1B, SEC13, PAFAH1B1, CLASP1, MAPRE1, SMC1A, HDAC8, BUB3	0.00666061		GOTERM_BP	GO:0007050~cell cycle arrest	29	NBN, HRAS, STK11, SOX2, PPM1A, PML, FOXO4, TCF7L2, SART1, TGFB1, TGFB2, CDKN2A, CDKN2B, SKIL, MYC, CUL1, KAT2B, MAP2K1, TGFBR1, TP53, SMAD3, RB1, CDK7, ATM, INHBA, CDKN1A, MAPK12, ABL1, APBB1	0.000377361
GOTERM_BP	GO:0046718~viral entry into host cell	15	LDLR, EFNB3, EFNB2, AXL, ITGA2, HSPA1B, ITGB3, ITGB1, NCAM1, EPS15, NPC1, TFRC, VAMP8, ITGAV, SCARB2	0.00681961		GOTERM_BP	GO:0042127~regulation of cell proliferation	34	E2F4, FGR, XIAP, ERBB3, FOXM1, TNC, BLK, TGFB3, NFKBIA, KIT, SRC, STAT6, PTK2, PTK2B, JUND, BCL6, FAS, CSK, YES1, TCF7, PDS5B, TGFBR2, SIRT1, JUNB, BRCA1, JUP, FYN, LAMA5, JUN, LCK, JAK1, JAK2, TFAP2C, ABL1	0.000410966
GOTERM_BP	GO:0007507~heart development	23	DVL2, PPARA, MAP2K1, ERBB4, PDGFB, ERBB3, ERBB2, NF1, EDN1, PPARG, RAF1, ITGA3, PTEN, PTPN11, NTRK3, EP300, GNAQ, CASP7, NCOA6, GAB1, CC2D2A, TEK, SHC1	0.00764674		GOTERM_BP	GO:0034097~response to cytokine	17	SP100, IL6ST, COL3A1, RELB, PML, IL6R, STAT1, SRF, JUNB, CITED1, TIMP1, FOS, JUN, BCL2, JUND, SKIL, FOSL1	0.000432208
GOTERM_BP	GO:0007259~JAK-STAT cascade	10	STAT4, FGFR3, SOCS3, STAT5A, STAT5B, SOCS1, JAK2, STAT1, STAT3, STAT2	0.0078282		GOTERM_BP	GO:0010595~positive regulation of endothelial cell migration	16	PRKCA, ROCK2, BCAR1, FLT4, EDN1, ITGB3, FOXP1, KDR, PTK2B, ETS1, ITGB1BP1, GATA3, TEK, VEGFA, FGF1, FGF2	0.000458423
GOTERM_BP	GO:0030036~actin cytoskeleton organization	19	SPTBN5, PDGFA, NF1, PIP5K1C, ARPC5, ARPC1A, CDC42, PDPK1, NPHP4, KRAS, RAC2, DYNLL1, PACSIN2, RAC3, RAC1, RHOA, PAFAH1B1, TRIP10, NPHP1	0.00854642		GOTERM_BP	GO:0009612~response to mechanical stimulus	18	CCL2, ACTA1, TNC, COL3A1, PPARG, TGFBR2, STAT1, MMP14, JUNB, SRC, CITED2, CCNB1, INHBB, PTK2B, ETS1, JUN, JUND, FOSL1	0.000505766
GOTERM_BP	GO:0001764~neuron migration	17	FGFR1, SDCCAG8, HSP90AA1, AXL, CELSR3, ITGA3, CELSR1, PCM1, YWHAE, CTNNB1, NTRK3, PTK2, NDE1, FYN, PAFAH1B1, KIAA0319, GFRA3	0.00864055		GOTERM_BP	GO:0006379~mRNA cleavage	9	PCF11, CSTF3, CSTF2, CLP1, CPSF3, CPSF2, CSTF1, CPSF1, WDR33	0.000538358
GOTERM_BP	GO:0042127~regulation of cell proliferation	23	XIAP, FGR, BRAF, ERBB3, SAV1, KIT, SRC, BRCA1, BTK, EPS15, STAT6, TYK2, PTK2, TFRC, FYN, PTK2B, JUN, LCK, PLCD3, JAK1, JAK2, NGFR, CSK	0.00916711		GOTERM_BP	GO:0007094~mitotic spindle assembly checkpoint	11	MNAT1, MAD1L1, MAD2L1, PLK1, BUB1, CENPF, BUB1B, TPR, BUB3, ATM, ZW10	0.000573563
GOTERM_BP	GO:0036120~cellular response to platelet-derived growth factor stimulus	8	FYN, CREB1, CBL, PDGFRB, PDGFD, MYC, SRC, IQGAP1	0.00942536		GOTERM_BP	GO:0070527~platelet aggregation	15	ACTB, PIK3CG, PTPN6, TLN1, PIK3CB, ACTN1, MYL12A, ITGB3, MYH9, FLNA, VCL, MYL9, ACTG1, PDGFRA, ITGA2B	0.000636637
GOTERM_BP	GO:0010634~positive regulation of epithelial cell migration	10	HIF1A, PLCG1, JUN, IFNG, RAB11A, ITGA2, CLASP1, ITGA3, PRKCE, SRC	0.0103866		GOTERM_BP	GO:0043410~positive regulation of MAPK cascade	21	FGFR2, FGFR1, AR, IL6, HRAS, FGFR3, FLT1, FGF9, FLT4, SOX2, IGF1, IGF2, IL6R, KIT, PRKCE, KDR, CTNNB1, SORBS3, FAS, IGFBP3, INSR	0.000664219
GOTERM_BP	GO:0043524~negative regulation of neuron apoptotic process	19	HRAS, CEBPB, NTF3, BRAF, ERBB3, GRIN1, AXL, PARK2, ITSN1, PPARGC1A, PDPK1, KRAS, FYN, PTK2B, JUN, NTRK1, PIK3CA, JAK2, RASA1	0.01067		GOTERM_BP	GO:0007099~centriole replication	10	OFD1, CEP72, PLK4, CEP135, CETN2, CDK5RAP2, CEP63, CEP152, CENPJ, CDK2	0.000665901
GOTERM_BP	GO:0007049~cell cycle	25	CCNT2, PARD6A, TAF1, SEPT2, GNAI3, GNAI2, GNAI1, CCNT1, TP53, PIM1, ARF6, AURKA, CDC20, AURKB, PRKCE, SRC, BRCA1, GAK, MAPK1, MNAT1, CCND3, MAPK13, PAK4, MAPK3, SUPT5H	0.0118138		GOTERM_BP	GO:0030949~positive regulation of vascular endothelial growth factor receptor signaling pathway	10	FGF18, HIF1A, FLT1, ITGA5, FGF9, VEGFA, VTN, ITGB3, ARNT, PRKCB	0.000665901
GOTERM_BP	GO:0002053~positive regulation of mesenchymal cell proliferation	9	FGFR2, WNT5A, FGFR1, IRS2, PDGFA, VEGFA, STAT1, MYC, CTNNB1	0.0137267		GOTERM_BP	GO:0007052~mitotic spindle organization	13	RAN, PCNT, AURKA, NDC80, SMC3, DCTN2, CCNB1, SPC25, CLASP1, CLASP2, DYNC1H1, SMC1A, KIF2A	0.000671237
GOTERM_BP	GO:0031623~receptor internalization	11	PICALM, TFRC, ARRB2, GRB2, FCER1G, ITGB2, CLTC, LDLRAP1, ITGB1, DNM2, SYK	0.0141596		GOTERM_BP	GO:0051090~regulation of sequence-specific DNA binding transcription factor activity	12	MAPK1, FOS, MAPK14, JUN, HCK, MAPK3, MAPK9, MAPK8, MAPK11, MAPK10, SYK, ATF2	0.000692906
GOTERM_BP	GO:0007172~signal complex assembly	6	NCK2, PTK2, CD3E, PTK2B, NCK1, SRC	0.0150334		GOTERM_BP	GO:0050731~positive regulation of peptidyl-tyrosine phosphorylation	21	FCER1A, IL6, FGF7, STK11, TP53, IGF1, IGF2, VTN, IL6R, ITGB3, SRC, TGFB1, PAK2, ARRB2, ITGA5, PTK2B, VEGFA, JAK2, ABL1, YES1, SYK	0.000825722
GOTERM_BP	GO:0051693~actin filament capping	7	SPTBN5, GSN, SPTBN4, SPTBN2, SPTBN1, SPTAN1, SPTB	0.0153223		GOTERM_BP	GO:0051091~positive regulation of sequence-specific DNA binding transcription factor activity	24	DVL2, IL6, SP100, TP53BP1, NODAL, PPARG, EDN1, ESR1, KIT, PPARGC1A, SRF, ATF2, CTNNB1, JUP, EP300, TRIM34, SMARCB1, LRP6, JAK2, TRAF6, TCF3, FOSL1, LRP5, SMARCA4	0.000842822
GOTERM_BP	GO:0050821~protein stabilization	19	TAF1, HSP90AA1, SMAD7, HIP1R, SAV1, CREB1, SMAD3, IGF1, HSPA1B, PARK2, STK4, PTEN, PPARGC1A, CCT5, EP300, GNAQ, AAK1, PIK3R1, HIP1	0.0163871		GOTERM_BP	GO:0060070~canonical Wnt signaling pathway	21	DVL2, TCF7, STK11, SMAD3, LEF1, CDH3, TCF7L2, TCF7L1, CTNNB1, GLI1, CDC42, CCND1, PSEN1, GSK3B, LRP6, PYGO2, HOXB9, MYC, KLF4, BCL9, LRP5	0.00102251
GOTERM_BP	GO:0010629~negative regulation of gene expression	19	TAF1, HRAS, LDLR, PDGFB, MAP2K1, MAP2K2, CD3E, CREB1, YY1, NFKB1, PARK2, REST, PGR, AKT1, CCNB1, CDC42, PICALM, FYN, IFNG	0.0181878		GOTERM_BP	GO:1990090~cellular response to nerve growth factor stimulus	13	KAT2A, E2F1, CSTF2, CREB1, CBL, CDC5L, FOXO3, MICALL1, APP, CSNK1D, CSNK1E, ID1, NTRK1	0.00103081
GOTERM_BP	GO:0050853~B cell receptor signaling pathway	12	MAPK1, PTPN6, VAV3, LYN, BCAR1, PIK3CD, PLCG2, LCK, ZAP70, PRKCB, SYK, BTK	0.0186306		GOTERM_BP	GO:0030324~lung development	20	CEBPA, EGFR, FGFR2, FGF18, EPAS1, SMAD2, ITGA3, MMP14, GLI1, PPP1CA, EP300, EIF4E, CTGF, LAMA5, SP3, FOXF1, VEGFA, NOS3, FGF1, FGF2	0.00109983
GOTERM_BP	GO:0035329~hippo signaling	9	DVL2, CASP3, NPHP4, SAV1, STK4, YWHAE, LATS1, DCHS1, LATS2	0.0188056		GOTERM_BP	GO:0071560~cellular response to transforming growth factor beta stimulus	16	MEF2C, COL4A2, CAV1, LIMS1, SMAD7, TGFBR1, EDN1, PPM1A, PPARGC1A, TGFB1, HDAC2, FYN, COL1A1, SNRNP70, ABL1, YES1	0.00117447
GOTERM_BP	GO:0043087~regulation of GTPase activity	13	RASAL2, PTK2, VAV3, PLXNB1, NF1, EFNA5, PAFAH1B1, OCRL, VAV2, EPHB3, CRK, VAV1, IQGAP1	0.0206029		GOTERM_BP	GO:0045766~positive regulation of angiogenesis	25	ITGB2, CXCR3, PTK2B, TEK, SERPINE1, RRAS, NOS3, RUNX1, FGF1, FGF2, TERT, PRKCA, FLT1, NODAL, TGFBR2, SPHK1, SIRT1, BRCA1, KDR, PRKCB, HIF1A, PLCG1, ETS1, NTRK1, VEGFA	0.00119885
GOTERM_BP	GO:1902895~positive regulation of pri-miRNA transcription from RNA polymerase II promoter	8	FOS, HIF1A, PDGFB, RELA, JUN, SMAD3, NGFR, STAT3	0.0213393		GOTERM_BP	GO:0060391~positive regulation of SMAD protein import into nucleus	9	DAB2, POU5F1, NODAL, TGFBR1, TGFB3, SMAD4, NUP93, PARP1, TGFB1	0.00131968
GOTERM_BP	GO:0048009~insulin-like growth factor receptor signaling pathway	7	AKT1, IGF1R, IGF2R, IGF1, PLCB1, IRS1, PIK3R1	0.0258066		GOTERM_BP	GO:0006337~nucleosome disassembly	10	SMARCD2, SMARCE1, SMARCB1, SMARCD3, SMARCC1, SMARCC2, SMARCD1, ARID1A, HMGA1, SMARCA4	0.00133335
GOTERM_BP	GO:0031145~anaphase-promoting complex-dependent catabolic process	14	CDK1, ANAPC4, CDC20, AURKA, AURKB, CCNB1, MAD2L1, PLK1, UBC, BUB1B, UBB, UBA52, BUB3, RPS27A	0.0316718		GOTERM_BP	GO:0032869~cellular response to insulin stimulus	20	RAB8A, IRS2, KAT2B, CCL2, PPARG, FOXO1, STAT1, IRS1, USF1, SRC, INHBB, PDPK1, YWHAG, SP1, GCK, PARP1, INSR, MYC, PIK3R1, PIK3R2	0.00137253
GOTERM_BP	GO:0043647~inositol phosphate metabolic process	11	PLCB3, PLCB4, PLCG1, SYNJ1, PLCG2, PLCD3, OCRL, PLCB1, INPP5B, PTEN, PLCB2	0.0329775		GOTERM_BP	GO:0046677~response to antibiotic	13	CIITA, CASP3, IL6, HSP90AA1, CCL2, CYP1A1, ID1, ETS1, CASP8, TP53, JAK1, JAK2, SKIL	0.00155227
GOTERM_BP	GO:0007163~establishment or maintenance of cell polarity	9	ACTR3, CDC42, ACTR2, CD3G, FAT1, RPGRIP1L, CLASP1, CTNNA1, DLG1	0.0337105		GOTERM_BP	GO:0007049~cell cycle	36	CCNT2, E2F2, E2F3, SEPT2, GNAI3, GNAI1, FOXM1, CCNT1, CTCFL, TP63, AURKA, CDC73, ARF6, AURKB, SRC, SMARCB1, PAK4, USP39, CCAR1, TAF1, RBBP4, RBL1, TP53, CDC20, PRKCE, PRKCD, BRCA1, AHR, MNAT1, MAPK1, CCND1, PPP1CA, RPS6KA1, DMTF1, CCND2, MAPK3	0.00215149
GOTERM_BP	GO:0045087~innate immune response	37	FGR, PPARG, NFKB1, SRC, B2M, BTK, PTK2, PTK2B, ZAP70, FCER1G, CSK, KLRD1, CHUK, RPS27A, CSF1R, SYK, TRAF3, PIK3CG, LYN, PIK3CD, AXL, TRIM25, ECSIT, HLA-E, AGER, TYK2, PRKD1, FYN, LCK, IKBKG, UBC, JAK1, JAK2, JAK3, UBB, IKBKB, UBA52	0.0362429		GOTERM_BP	GO:0051297~centrosome organization	13	HAUS4, HAUS3, HAUS6, SDCCAG8, HAUS5, CKAP5, PLK1, HAUS2, HAUS1, HAUS7, HAUS8, CDK5RAP2, PCM1	0.00229557
GOTERM_BP	GO:0034446~substrate adhesion-dependent cell spreading	10	EFNA1, ITGAV, RAC1, TEK, AXL, VAMP3, ITGB3, EPHB3, FZD4, SRC	0.0364852		GOTERM_BP	GO:0006361~transcription initiation from RNA polymerase I promoter	13	POLR2H, TAF1C, POLR2F, POLR2E, POLR2L, POLR2K, CCNH, ZNRD1, TBP, CDK7, MNAT1, UBTF, MAPK3	0.00229557
GOTERM_BP	GO:0007223~Wnt signaling pathway, calcium modulating pathway	10	MAP3K7, WNT5A, PLCB3, GNAO1, GNB1, GNG2, PLCB1, FZD4, PLCB2, CTNNB1	0.045615		GOTERM_BP	GO:0014068~positive regulation of phosphatidylinositol 3-kinase signaling	18	PTPN6, FGFR1, FLT1, FGR, ERBB4, ERBB3, CBL, IGF1, KIT, SIRT1, KDR, TGFB2, PTK2, FYN, TEK, PDGFRA, PDGFRB, JAK2	0.00235215
GOTERM_BP	GO:0042752~regulation of circadian rhythm	11	PPARA, ADCY1, CSNK1D, CSNK1E, CREB1, PPARG, MAPK9, MAPK8, MAPK10, PPP1CC, PPARGC1A	0.0484496		GOTERM_BP	GO:0043627~response to estrogen	18	CAV1, HSP90AA1, SMAD6, PPARG, TGFBR2, ESR1, TGFB3, CTNNA1, MMP14, BRCA1, CITED1, CITED2, MAPK1, CCND1, EP300, GATA3, TEK, PDGFRB	0.00235215
KEGG_PATHWAY	hsa04015:Rap1 signaling pathway	97	F2RL3, ADCY1, HRAS, PDGFB, EFNA1, PDGFA, PGF, BCAR1, EFNA3, LPAR3, LPAR2, LPAR1, CTNNB1, AKT1, CDC42, PLCB3, PLCB4, TIAM1, RHOA, PIK3CA, PDGFD, PLCB1, PLCB2, INSR, AKT3, AKT2, EGFR, PIK3CG, PRKCA, BRAF, PIK3CB, PIK3CD, PRKCB, PRKD1, PRKD2, MAPK1, GNAQ, VEGFA, MAPK3, PDGFRA, PDGFRB, EFNA5, EFNA4, NGFR, PRKD3, LCP2, FGFR2, FGFR1, FGFR4, GNAI3, FGFR3, GNAI2, GNAI1, CTNND1, KITLG, CDH1, ITGB2, KIT, I…	2.43074e-57		GOTERM_BP	GO:0045931~positive regulation of mitotic cell cycle	12	PRKCA, CCNB1, SHB, CDK1, APP, EIF4E, STAT5B, SPHK1, BIRC5, PAFAH1B1, ABL1, PTPN11	0.00278519
KEGG_PATHWAY	hsa05200:Pathways in cancer	129	GNA13, F2RL3, HRAS, ADCY1, PDGFB, PDGFA, PGF, STAT5A, STAT5B, GNA12, LPAR3, FOXO1, LPAR2, LPAR1, CTNNB1, PIK3CA, GNG2, PRKACA, RARA, EGFR, PIK3CG, RET, BRAF, PIK3CB, RXRA, RELA, PIK3CD, CTNNA1, STK4, MAPK1, HIF1A, EP300, JUN, VEGFA, MAPK3, PDGFRA, PDGFRB, MAPK9, PIAS2, MAPK8, WNT5A, FGFR2, TRAF2, FGFR1, FGFR3, GNAI3, GNAI2, GRB2, GNAI1, ERBB2, ITGB1, PTK2, KRAS, RAC2, RAC3, ITGAV, RAC1, EGF, TRAF…	3.27379e-57		GOTERM_BP	GO:0007568~aging	30	CCL2, LITAF, GRB2, COL3A1, TGFB3, MMP7, ITGB2, FOXO3, AURKB, FOXO4, TGFB1, TIMP1, FOS, SIN3A, CTGF, DMD, CASP7, JUND, FGF2, CIITA, IL6, CYP1A1, RELA, CREB1, TGFBR2, CTNNA1, PPARGC1A, STAT3, JUN, NTRK1	0.00337396
KEGG_PATHWAY	hsa04014:Ras signaling pathway	95	HRAS, PDGFB, EFNA1, PGF, PDGFA, EFNA3, NFKB1, AKT1, CDC42, GAB2, PAK2, TIAM1, PAK4, GAB1, RHOA, PIK3CA, SHC1, GNG2, PRKACA, PAK1, PDGFD, SHC3, SHC2, INSR, AKT3, CHUK, AKT2, SHC4, EGFR, PIK3CG, PRKCA, PIK3CB, RELA, PIK3CD, STK4, PRKCB, MAPK1, GNB1, MAPK3, VEGFA, PDGFRA, RAB5A, PDGFRB, MAPK9, EFNA5, MAPK8, EFNA4, NGFR, FGFR2, FGFR1, FGFR4, FGFR3, GRB2, KITLG, ARF6, KIT, RASAL2, IGF1R, KRAS, RAC2, R…	1.7276e-51		GOTERM_BP	GO:0050679~positive regulation of epithelial cell proliferation	17	FGFR2, EGFR, IL6, HRAS, FGF7, FGF9, ERBB2, NODAL, IGF1, FOXP1, TGFB1, NOD2, ID1, VEGFA, FGF1, MYC, IHH	0.00381475
KEGG_PATHWAY	hsa04660:T cell receptor signaling pathway	65	HRAS, NFKB1, MAP3K7, AKT1, CDC42, FOS, PDPK1, PAK2, PAK4, IFNG, RHOA, PIK3CA, PAK1, MAP2K7, AKT3, CHUK, AKT2, DLG1, PIK3CG, CD3G, CD3D, CD3E, PIK3CB, RELA, PIK3CD, CDK4, MAPK1, NCK2, JUN, NCK1, MAPK3, LCK, LCP2, CSF2, GRB2, CD247, KRAS, SOS1, SOS2, ZAP70, PIK3R5, CD4, PIK3R3, NFATC3, PIK3R1, PIK3R2, PTPN6, VAV3, MAP2K1, MAP2K2, CBL, RAF1, MAPK11, VAV2, VAV1, LAT, NRAS, MAPK12, PLCG1, FYN, MAPK13,…	2.33725e-48		GOTERM_BP	GO:0048146~positive regulation of fibroblast proliferation	16	EGFR, E2F1, SPHK1, PML, ESR1, IGF1, CDK4, TGFB1, CCNB1, CDKN1A, JUN, PDGFRA, PDGFRB, ABL1, MYC, FN1	0.00474495
KEGG_PATHWAY	hsa04012:ErbB signaling pathway	57	HRAS, STAT5A, STAT5B, AKT1, PAK2, PAK4, GAB1, PIK3CA, SHC1, PAK1, SHC3, MAP2K7, SHC2, MYC, AKT3, SHC4, AKT2, PRKCA, PIK3CG, EGFR, BRAF, PIK3CB, PIK3CD, PRKCB, NCK2, MAPK1, JUN, NCK1, MAPK3, MAPK9, MAPK8, ERBB4, GRB2, ERBB3, ERBB2, SRC, PTK2, KRAS, SOS1, SOS2, PIK3R5, EGF, PIK3R3, PIK3R1, PIK3R2, MAP2K1, MAP2K2, MAP2K4, CBL, RAF1, MAPK10, NRAS, PLCG1, GSK3B, PLCG2, ARAF, CRK	2.76167e-43		GOTERM_BP	GO:0048565~digestive tract development	13	FGFR2, CYP1A1, TGFBR2, COL3A1, ITGB4, TGFB3, KIT, RB1, TGFB1, CCNB1, ITGA6, GATA3, FOXF1	0.00477928
KEGG_PATHWAY	hsa04664:Fc epsilon RI signaling pathway	51	HRAS, BTK, AKT1, PDPK1, GAB2, PIK3CA, MAP2K7, AKT3, SYK, AKT2, PRKCA, PIK3CG, LYN, PIK3CB, PIK3CD, PRKCB, MAPK1, MAPK3, MAPK9, MAPK8, LCP2, CSF2, GRB2, KRAS, RAC2, RAC3, SOS1, RAC1, SOS2, FCER1G, PIK3R5, PIK3R3, PIK3R1, PIK3R2, VAV3, MAP2K1, MAP2K2, MAP2K4, RAF1, MAPK11, MAPK10, VAV2, VAV1, LAT, NRAS, PLCG1, MAPK12, FYN, MAPK13, MAPK14, PLCG2	5.13696e-43		GOTERM_BP	GO:0048870~cell motility	11	PLD1, PTK2, MAP2K1, ETS1, TGFBR1, RAC1, ITGB4, ADAM17, SKI, MMP14, EPHA2	0.00478709
KEGG_PATHWAY	hsa04510:Focal adhesion	80	HRAS, PDGFB, PDGFA, PGF, BCAR1, PTEN, CTNNB1, AKT1, CDC42, PDPK1, PAK2, PAK4, RHOA, PIK3CA, SHC1, PAK1, PDGFD, SHC3, SHC2, AKT3, AKT2, SHC4, EGFR, PIK3CG, PRKCA, BRAF, PIK3CB, PIK3CD, PPP1CC, PRKCB, MAPK1, CCND3, JUN, VEGFA, MAPK3, PDGFRA, PDGFRB, MAPK9, MAPK8, XIAP, GRB2, ERBB2, ITGB4, ITGB3, ITGB1, SRC, IGF1R, PTK2, RAC2, RAC3, SOS1, ITGAV, SOS2, RAC1, PIK3R5, EGF, PIK3R3, PIK3R1, PIK3R2, THBS4…	1.54689e-39		GOTERM_BP	GO:0042384~cilium assembly	25	IQCB1, SEPT2, KIF24, B9D1, TMEM216, B9D2, CEP164, FBF1, RAB3IP, ACTR2, TTBK2, CEP290, TCTN2, SCLT1, RAB8A, PCNT, RPGRIP1L, AHI1, ALMS1, PCM1, FLNA, TMEM67, MKS1, LAMA5, CC2D2A	0.00510183
KEGG_PATHWAY	hsa05215:Prostate cancer	54	HRAS, PDGFB, PDGFA, FOXO1, NFKB1, PTEN, CTNNB1, AKT1, CCNE1, PDPK1, CASP9, PIK3CA, PDGFD, CHUK, AKT3, AKT2, PIK3CG, EGFR, AR, HSP90AA1, BRAF, PIK3CB, RELA, PIK3CD, TP53, MAPK1, EP300, MAPK3, PDGFRA, PDGFRB, FGFR2, FGFR1, GRB2, ERBB2, IGF1R, KRAS, SOS1, SOS2, PIK3R5, EGF, PIK3R3, PIK3R1, PIK3R2, MAP2K1, MAP2K2, CREB1, CREBBP, IGF1, RAF1, NRAS, GSK3B, IKBKG, ARAF, IKBKB	1.24394e-38		GOTERM_BP	GO:0030509~BMP signaling pathway	19	SMAD9, SMAD7, SMAD6, NODAL, USP9X, SMAD5, SMAD4, LEF1, SKI, SMAD1, UBE2D3, ID1, ZFYVE16, MAPK3, SMURF2, SMURF1, UBE2D1, USP15, RUNX2	0.00536754
KEGG_PATHWAY	hsa04151:PI3K-Akt signaling pathway	99	HRAS, PDGFB, PGF, PDGFA, EFNA1, EFNA3, LPAR3, LPAR2, LPAR1, PIK3CA, GNG2, PDGFD, INSR, SYK, PIK3CG, EGFR, PIK3CB, RELA, RXRA, PIK3CD, IRS1, MAPK1, MAPK3, VEGFA, PDGFRA, PDGFRB, EFNA5, EFNA4, FGFR2, FGFR1, FGFR4, FGFR3, GRB2, ITGB4, ITGB3, ITGB1, PTK2, KRAS, ITGAV, RAC1, TEK, PPP2R2B, EGF, CSF1R, MAP2K1, MAP2K2, MET, ITGA2, ITGA3, BRCA1, KDR, ITGA6, IKBKG, IKBKB, IL3RA, NFKB1, PTEN, AKT1, CCNE1, P…	1.29535e-36		GOTERM_BP	GO:0048333~mesodermal cell differentiation	8	FGFR2, INHBA, ITGA8, ITGB4, ITGA2, ITGA3, ITGB3, ITGB1	0.00559966
KEGG_PATHWAY	hsa04722:Neurotrophin signaling pathway	60	HRAS, NFKB1, AKT1, CDC42, PDPK1, GAB1, RHOA, PIK3CA, SHC1, SHC3, MAP2K7, SHC2, FRS2, AKT3, AKT2, SHC4, PIK3CG, BRAF, PIK3CB, RELA, PIK3CD, TP53, IRS1, MAPK1, JUN, MAPK3, MAPK9, MAPK8, NGFR, GRB2, KRAS, MAP3K1, SOS1, RAC1, SOS2, PIK3R5, PIK3R3, PIK3R1, PIK3R2, MAP2K1, NTF3, MAP2K2, RAF1, MAPK11, MAPK10, YWHAE, PTPN11, NTRK3, NRAS, MAPK12, PLCG1, MAPK13, NTRK1, MAPK14, GSK3B, PLCG2, RAP1A, RAP1B, I…	2.39299e-36		GOTERM_BP	GO:0009887~organ morphogenesis	21	FGFR2, HRAS, CCL2, E2F4, E2F5, RELA, TLE3, ITGA2, TLE1, TLE2, COL9A1, EP300, CRKL, AES, ITGAX, GSK3B, SMARCC1, GATA3, FGF2, CUL1, SYK	0.00596965
KEGG_PATHWAY	hsa05205:Proteoglycans in cancer	74	HRAS, SDC2, IQGAP1, CTNNB1, AKT1, CDC42, CASP3, PDPK1, CTTN, TIAM1, GAB1, RHOA, PIK3CA, PRKACA, PAK1, MYC, FRS2, AKT3, AKT2, EGFR, PRKCA, PIK3CG, BRAF, PIK3CB, PIK3CD, TP53, PPP1CC, PRKCB, MAPK1, SDC1, HIF1A, VEGFA, MAPK3, WNT5A, FGFR1, ERBB4, GRB2, ERBB3, ERBB2, ITGB3, ITGB1, SRC, IGF1R, PTK2, KRAS, SOS1, ITGAV, SOS2, RAC1, PIK3R5, PIK3R3, PIK3R1, PIK3R2, ACTB, PTPN6, MAP2K1, MAP2K2, CBL, MET, R…	1.32924e-34		GOTERM_BP	GO:0045815~positive regulation of gene expression, epigenetic	17	ACTB, POLR2H, KAT2A, TAF1C, POLR2F, KAT2B, POLR2E, POLR2L, MYO1C, POLR2K, ZNRD1, TBP, WBP2, SF3B1, EP300, SMARCA5, H3F3A	0.00615933
KEGG_PATHWAY	hsa04062:Chemokine signaling pathway	71	ADCY1, HRAS, BCAR1, STAT5B, NFKB1, AKT1, CDC42, PLCB3, PLCB4, TIAM1, RHOA, PIK3CA, SHC1, GNG2, PRKACA, PAK1, PLCB1, SHC3, SHC2, PLCB2, AKT3, CHUK, AKT2, SHC4, PIK3CG, LYN, BRAF, PIK3CB, RELA, PIK3CD, MAPK1, ARRB2, GNB1, ARRB1, MAPK3, WASL, GNAI3, GNAI2, FGR, GNAI1, GRB2, SRC, PTK2, KRAS, RAC2, PTK2B, SOS1, RAC1, SOS2, PIK3R5, PIK3R3, PIK3R1, PIK3R2, VAV3, MAP2K1, HCK, RAF1, STAT1, VAV2, VAV1, STA…	4.37635e-34		GOTERM_BP	GO:0006362~transcription elongation from RNA polymerase I promoter	12	POLR2H, MNAT1, TAF1C, POLR2F, POLR2E, POLR2L, UBTF, POLR2K, CCNH, TBP, ZNRD1, CDK7	0.00627356
KEGG_PATHWAY	hsa04071:Sphingolipid signaling pathway	57	GNA13, HRAS, GNA12, NFKB1, PTEN, AKT1, PLCB3, PDPK1, PLCB4, GAB2, RHOA, PIK3CA, PLCB1, PLCB2, AKT3, AKT2, PRKCA, PIK3CG, PPP2R1A, PIK3CB, RELA, PIK3CD, TP53, PRKCE, PRKCB, MAPK1, GNAQ, MAPK3, MAPK9, MAPK8, TRAF2, GNAI3, GNAI2, GNAI1, KRAS, RAC2, RAC3, PPP2CA, RAC1, FCER1G, PIK3R5, PPP2R2B, PIK3R3, PIK3R1, PIK3R2, MAP2K1, SPHK2, MAP2K2, SPHK1, RAF1, MAPK11, MAPK10, NRAS, MAPK12, FYN, MAPK13, MAPK14	7.7384e-33		GOTERM_BP	GO:0001843~neural tube closure	19	DEAF1, DVL2, KAT2A, LMO4, SKI, ARID1A, GRHL3, VASP, TGFB1, CITED2, TGFB2, MKS1, SALL4, TMED2, CC2D2A, LRP6, PRKACA, PRKACB, TRAF6	0.00658318
KEGG_PATHWAY	hsa04810:Regulation of actin cytoskeleton	74	GNA13, HRAS, PDGFB, PDGFA, BCAR1, GNA12, PIP5K1B, PIP5K1C, PIP5K1A, IQGAP1, CDC42, PAK2, GSN, TIAM1, PAK4, RHOA, PIK3CA, PAK1, PDGFD, EGFR, PIK3CG, BRAF, PIK3CB, PIK3CD, PPP1CC, ARPC1A, MAPK1, MAPK3, PDGFRA, PDGFRB, WASL, FGFR2, FGFR1, FGFR4, FGFR3, ITGB4, ARPC4, ITGB2, ARPC5, ITGB3, ITGB1, SRC, ITGAM, PTK2, KRAS, ARPC3, RAC2, RAC3, ARPC2, SOS1, ITGAV, SOS2, RAC1, PIK3R5, EGF, PIK3R3, PIK3R1, PIK…	8.59666e-33		GOTERM_BP	GO:0016337~single organismal cell-cell adhesion	22	EGFR, RPSA, LIMS2, COL13A1, CTNND1, CDH1, CDH3, CD2AP, SRC, CTNNB1, JUP, NPHP4, COL14A1, ITGA6, PSEN1, ITGA8, FOXF1, FAT1, LRP6, SHC1, COL8A2, NPHP1	0.00705955
KEGG_PATHWAY	hsa04917:Prolactin signaling pathway	45	HRAS, GRB2, STAT5A, STAT5B, NFKB1, SRC, AKT1, FOS, KRAS, SOS1, SOS2, PIK3CA, SHC1, PIK3R5, PIK3R3, SHC3, SHC2, AKT3, PIK3R1, AKT2, SHC4, PIK3R2, PIK3CG, MAP2K1, SOCS3, PIK3CB, MAP2K2, RELA, PIK3CD, SOCS1, RAF1, MAPK11, MAPK10, STAT1, STAT3, MAPK1, NRAS, MAPK12, MAPK13, MAPK14, GSK3B, MAPK3, MAPK9, JAK2, MAPK8	1.50307e-32		GOTERM_BP	GO:0017015~regulation of transforming growth factor beta receptor signaling pathway	10	TRIM33, FOLR1, SMAD7, SMAD4, SMAD3, SMAD2, SMURF2, ITGA3, TGFB1, BCL9	0.00769205
KEGG_PATHWAY	hsa05211:Renal cell carcinoma	43	HRAS, PDGFB, GRB2, AKT1, CDC42, KRAS, PAK2, PAK4, SOS1, GAB1, RAC1, SOS2, PIK3CA, PIK3R5, PAK1, PIK3R3, AKT3, PIK3R1, AKT2, PIK3R2, PIK3CG, BRAF, MAP2K1, PIK3CB, MAP2K2, CREBBP, MET, PIK3CD, RAF1, PTPN11, MAPK1, NRAS, HIF1A, EP300, JUN, MAPK3, ARAF, VEGFA, TCEB2, RAP1A, RAP1B, TCEB1, CRK	4.09749e-32		GOTERM_BP	GO:0001892~embryonic placenta development	10	CEBPA, EGFR, HIF1A, CEBPB, HSF1, EPAS1, NODAL, SP3, ARNT, CITED2	0.00769205
KEGG_PATHWAY	hsa05214:Glioma	43	HRAS, PDGFB, GRB2, PDGFA, PTEN, AKT1, IGF1R, KRAS, SOS1, SOS2, PIK3CA, SHC1, PIK3R5, EGF, PIK3R3, SHC3, SHC2, AKT3, PIK3R1, AKT2, SHC4, PIK3R2, PRKCA, PIK3CG, EGFR, BRAF, MAP2K1, PIK3CB, MAP2K2, PIK3CD, TP53, IGF1, RAF1, CDK4, PRKCB, MAPK1, NRAS, PLCG1, PLCG2, MAPK3, ARAF, PDGFRA, PDGFRB	4.09749e-32		GOTERM_BP	GO:0060271~cilium morphogenesis	26	IQCB1, SEPT2, KIF24, B9D1, TMEM216, B9D2, CEP164, FBF1, OFD1, DYNLL1, TTBK2, TCTN3, CEP290, TCTN1, TCTN2, SCLT1, RAB8A, RPGRIP1L, AHI1, WWTR1, PCM1, FLNA, TMEM67, MKS1, CC2D2A, PARVA	0.00829266
KEGG_PATHWAY	hsa04666:Fc gamma R-mediated phagocytosis	48	PIP5K1B, PIP5K1C, ARF6, ARPC4, PIP5K1A, ARPC5, AMPH, AKT1, CDC42, RAC2, GAB2, ARPC3, ARPC2, GSN, RAC1, PIK3CA, PIK3R5, PAK1, PIK3R3, AKT3, PIK3R1, AKT2, SYK, PIK3R2, PRKCA, PIK3CG, VAV3, LYN, SPHK2, MAP2K1, PIK3CB, HCK, SPHK1, PIK3CD, RAF1, PRKCE, VAV2, VAV1, PRKCB, ARPC1A, LAT, MAPK1, PLCG1, PLCG2, MAPK3, WASL, BIN1, CRK	5.5462e-32		GOTERM_BP	GO:0007183~SMAD protein complex assembly	7	ZFYVE9, SMAD4, SMAD3, FKBP1A, SMAD2, SMAD1, TGFB1	0.00831056
KEGG_PATHWAY	hsa04662:B cell receptor signaling pathway	43	HRAS, GRB2, NFKB1, BTK, AKT1, FOS, KRAS, RAC2, RAC3, SOS1, RAC1, SOS2, PIK3CA, PIK3R5, PIK3R3, NFATC3, CHUK, AKT3, PIK3R1, BLNK, AKT2, SYK, PIK3R2, PIK3CG, PTPN6, VAV3, LYN, MAP2K1, PIK3CB, MAP2K2, RELA, PIK3CD, RAF1, VAV2, VAV1, MAPK1, NRAS, JUN, GSK3B, PLCG2, MAPK3, IKBKG, IKBKB	1.57352e-30		GOTERM_BP	GO:0033598~mammary gland epithelial cell proliferation	7	STAT6, MAPK1, CCND1, CEBPB, ID2, BTRC, EPHA2	0.00831056
KEGG_PATHWAY	hsa04370:VEGF signaling pathway	40	HRAS, SRC, AKT1, CDC42, PTK2, KRAS, RAC2, CASP9, RAC3, RAC1, PIK3CA, PIK3R5, PIK3R3, SHC2, AKT3, PIK3R1, PIK3R2, AKT2, PRKCA, PIK3CG, MAP2K1, SPHK2, PIK3CB, MAP2K2, PIK3CD, SPHK1, RAF1, MAPK11, KDR, PRKCB, MAPK1, SH2D2A, NRAS, PLCG1, MAPK12, MAPK13, MAPK14, PLCG2, MAPK3, VEGFA	1.91023e-29		GOTERM_BP	GO:0006351~transcription, DNA-templated	177	XRCC5, MEF2C, ITGB3BP, ZNF823, STAT5A, XRCC6, FOXO1, RORC, CNOT1, RORA, CITED1, CTNNB1, CITED2, CSNK2A2, SIN3B, CSNK2A1, SIN3A, CDKN2A, SMARCD2, SMARCD3, PSIP1, PQBP1, CCAR1, CIITA, RXRA, RELB, RBL1, ARID1A, AHR, MAPK1, HIF1A, TRIM33, PIAS4, PIAS3, PARP14, MAPK3, SPDEF, TGIF1, TGIF2, SMARCA1, SMARCA2, LRPPRC, SMARCA4, FGFR1, ERBB4, LITAF, ERBB2, TFE3, ZNRD1, XAB2, ARNT, VDR, DDX3X, PELP1, DRAP1, …	0.00874706
KEGG_PATHWAY	hsa05212:Pancreatic cancer	41	ERBB2, NFKB1, AKT1, CDC42, KRAS, RAC2, CASP9, RAC3, RAC1, PIK3CA, PIK3R5, EGF, PIK3R3, CHUK, AKT3, PIK3R1, PIK3R2, AKT2, PIK3CG, EGFR, MAP2K1, BRAF, PIK3CB, RELA, PIK3CD, TP53, SMAD3, RAF1, MAPK10, STAT1, CDK4, STAT3, MAPK1, MAPK3, ARAF, VEGFA, IKBKG, JAK1, MAPK9, MAPK8, IKBKB	2.83124e-29		GOTERM_BP	GO:0006363~termination of RNA polymerase I transcription	12	POLR2H, MNAT1, TAF1C, POLR2F, POLR2E, POLR2L, UBTF, POLR2K, CCNH, TBP, ZNRD1, CDK7	0.00914534
KEGG_PATHWAY	hsa04010:MAPK signaling pathway	77	HRAS, PDGFB, PDGFA, GNA12, NFKB1, MAP3K7, AKT1, CDC42, FOS, CASP3, PAK2, PRKACA, PAK1, MAP2K7, MYC, AKT3, CHUK, AKT2, EGFR, PRKCA, BRAF, RELA, TP53, ECSIT, STK4, PRKCB, MAP4K3, MAP4K4, MAPK1, ARRB2, ARRB1, JUN, MAPK3, PDGFRA, PDGFRB, MAPK9, MAPK8, MAP3K11, FGFR2, TRAF2, FGFR1, FGFR4, FGFR3, GRB2, HSPA1B, KRAS, RAC2, HSPA2, RAC3, SOS1, MAP3K1, SOS2, RAC1, EGF, NFATC3, RASA1, HSPA8, RASA2, MAP2K1, …	3.17707e-29		GOTERM_BP	GO:0098609~cell-cell adhesion	40	SEPT2, RANGAP1, IQGAP1, PAK6, PLCB3, HNRNPK, PAK2, DDX3X, SH3GLB2, SH3GLB1, PCBP1, PAK4, NUMB, NUDC, HSPA8, F11R, CKAP5, RAN, CBL, STAT1, FLNB, YWHAE, VASP, EPHA2, MICALL1, EIF4G1, TJP1, CRKL, CCNB2, CSNK1D, CGN, USO1, SPTBN2, SPTBN1, MAPRE1, RUVBL1, YKT6, PUF60, SH3GL1, SPTAN1	0.00943509
KEGG_PATHWAY	hsa04068:FoxO signaling pathway	56	HRAS, FOXO1, PTEN, AKT1, PDPK1, HOMER3, PIK3CA, INSR, AKT3, CHUK, AKT2, PIK3CG, EGFR, IRS2, BRAF, PIK3CB, PIK3CD, IRS1, STK4, MAPK1, EP300, MAPK3, MAPK9, MAPK8, GRB2, IGF1R, KRAS, SOS1, SOS2, PIK3R5, EGF, PIK3R3, PIK3R1, PIK3R2, MAP2K1, MAP2K2, CREBBP, SMAD3, IGF1, RAF1, MAPK11, MAPK10, HOMER1, HOMER2, STAT3, CCNB1, NRAS, PLK4, CCNB2, MAPK12, CSNK1E, MAPK13, PLK1, MAPK14, ARAF, IKBKB	1.24939e-28		GOTERM_BP	GO:0008334~histone mRNA metabolic process	8	NCBP2, NCBP1, SNRPD3, SNRPB, SNRPF, SNRPE, SLBP, SNRPG	0.0126425
KEGG_PATHWAY	hsa05220:Chronic myeloid leukemia	42	HRAS, GRB2, STAT5A, STAT5B, NFKB1, AKT1, KRAS, GAB2, SOS1, SOS2, PIK3CA, SHC1, PIK3R5, PIK3R3, SHC3, MYC, SHC2, CHUK, AKT3, PIK3R1, AKT2, SHC4, PIK3R2, PIK3CG, BRAF, MAP2K1, PIK3CB, MAP2K2, RELA, PIK3CD, CBL, TP53, RAF1, CDK4, PTPN11, MAPK1, NRAS, MAPK3, ARAF, IKBKG, IKBKB, CRK	4.03182e-28		GOTERM_BP	GO:0051894~positive regulation of focal adhesion assembly	10	LIMS1, ROCK1, ITGB1BP1, VEGFA, RAC1, TEK, SMAD3, COL16A1, IQGAP1, KDR	0.0126584
KEGG_PATHWAY	hsa04650:Natural killer cell mediated cytotoxicity	53	HRAS, CASP3, IFNG, PIK3CA, SHC1, PAK1, SHC3, SHC2, KLRD1, IFNGR1, SHC4, SYK, PRKCA, PIK3CG, BRAF, PIK3CB, PIK3CD, PRKCB, MAPK1, LCK, MAPK3, LCP2, CSF2, GRB2, CD247, ITGB2, KRAS, RAC2, RAC3, PTK2B, SOS1, RAC1, SOS2, ZAP70, FCER1G, PIK3R5, PIK3R3, PIK3R1, PIK3R2, PTPN6, VAV3, MAP2K1, MAP2K2, RAF1, VAV2, VAV1, PTPN11, LAT, NRAS, PLCG1, FYN, PLCG2, ARAF	6.05356e-28		GOTERM_BP	GO:0001568~blood vessel development	13	MEF2C, SPHK1, TGFBR2, FOXO1, TCF7L2, AHR, COL5A1, CRKL, PSEN1, ITGAV, FOXF1, COL1A2, COL1A1	0.0128901
KEGG_PATHWAY	hsa05213:Endometrial cancer	36	HRAS, GRB2, ERBB2, CDH1, PTEN, CTNNB1, AKT1, PDPK1, KRAS, CASP9, SOS1, SOS2, PIK3CA, PIK3R5, EGF, PIK3R3, MYC, AKT3, PIK3R1, PIK3R2, AKT2, PIK3CG, EGFR, BRAF, MAP2K1, PIK3CB, MAP2K2, PIK3CD, TP53, RAF1, CTNNA1, MAPK1, NRAS, GSK3B, MAPK3, ARAF	1.86604e-27		GOTERM_BP	GO:0042517~positive regulation of tyrosine phosphorylation of Stat3 protein	13	IL6, FGFR3, SOCS3, IL6ST, STAP2, IL6R, KIT, STAT3, HDAC2, HDAC1, HSF1, VEGFA, JAK2	0.0128901
KEGG_PATHWAY	hsa05223:Non-small cell lung cancer	37	HRAS, GRB2, ERBB2, AKT1, PDPK1, KRAS, CASP9, SOS1, SOS2, PIK3CA, PIK3R5, EGF, PIK3R3, AKT3, PIK3R1, PIK3R2, AKT2, PRKCA, PIK3CG, EGFR, MAP2K1, BRAF, PIK3CB, MAP2K2, RXRA, PIK3CD, TP53, RAF1, CDK4, STK4, PRKCB, MAPK1, NRAS, PLCG1, PLCG2, MAPK3, ARAF	3.38589e-27		GOTERM_BP	GO:0008360~regulation of cell shape	26	GNA13, CCL2, FGR, GNA12, ITGB2, KIT, PTK2, TTBK2, PTK2B, RASA1, FN1, IL6, HCK, MYL12B, MYL12A, MYH9, KDR, CSNK1D, CSNK1E, FYN, VEGFA, ITGA7, SH3KBP1, MYH14, PARVA, MYH10	0.0142981
KEGG_PATHWAY	hsa04144:Endocytosis	75	CLTA, HRAS, CLTB, LDLR, AP2S1, PIP5K1B, PIP5K1C, EPS15L1, PIP5K1A, CLTC, CDC42, AP2B1, DAB2, RHOA, DNAJC6, STAM, EGFR, RET, HLA-E, LDLRAP1, ARPC1A, ADRB2, ARRB2, ARRB1, IGF2R, PDGFRA, SH3KBP1, RAB5A, WASL, BIN1, SH3GL2, EPN1, EPN2, FGFR2, FGFR4, FGFR3, ERBB4, ERBB3, STAM2, ARF6, ARPC4, ARPC5, KIT, HSPA1B, SRC, AMPH, IGF1R, ARPC3, HSPA2, ARPC2, RAB11A, IL2RG, NEDD4L, EGF, HSPA8, AP2M1, CSF1R, PARD…	3.50888e-27		GOTERM_BP	GO:0043524~negative regulation of neuron apoptotic process	25	MEF2C, HRAS, CCL2, ERBB3, TGFB3, UBE2V2, CITED1, PDPK1, KRAS, PTK2B, BCL2, PIK3CA, RASA1, TERT, CEBPB, ROCK1, BIRC5, PPARGC1A, DLX1, PSEN1, HDAC1, FYN, NTRK1, JUN, JAK2	0.0161512
KEGG_PATHWAY	hsa05169:Epstein-Barr virus infection	64	NFKB1, MAP3K7, AKT1, IFNG, PIK3CA, PRKACA, MAP2K7, MYC, CHUK, AKT3, AKT2, SYK, PIK3CG, CDK1, LYN, PIK3CB, RELA, PIK3CD, TP53, HLA-E, TYK2, EP300, JUN, MAPK9, MAPK8, POLR2H, TRAF2, POLR2G, POLR2F, POLR2E, POLR2L, FGR, POLR2K, POLR2J, POLR2I, HSPA1B, POLR2D, POLR2C, POLR2B, POLR2A, HSPA2, PIK3R5, PIK3R3, HSPA8, PIK3R1, TRAF3, PIK3R2, CREBBP, MAP2K4, MAPK11, MAPK10, YWHAE, STAT3, YWHAG, PLCG1, MAPK1…	8.9923e-27		GOTERM_BP	GO:0007219~Notch signaling pathway	23	CEBPA, KAT2B, IL2RA, APH1A, CREBBP, APH1B, TGFBR2, TP63, SNW1, TGFB1, NCSTN, APP, EP300, PSEN1, ITGB1BP1, PSEN2, UBC, ADAM17, PSENEN, UBB, MYC, UBA52, RPS27A	0.0172114
KEGG_PATHWAY	hsa04915:Estrogen signaling pathway	47	ADCY1, HRAS, GNAI3, GNAI2, GNAI1, GRB2, HSPA1B, SRC, AKT1, FOS, PLCB3, PLCB4, KRAS, HSPA2, SOS1, SOS2, PIK3CA, SHC1, PRKACA, PIK3R5, PIK3R3, SHC3, PLCB1, PLCB2, SHC2, AKT3, HSPA8, PIK3R1, SHC4, PIK3R2, AKT2, EGFR, PIK3CG, GNAO1, HSP90AA1, MAP2K1, PIK3CB, MAP2K2, CREB1, PIK3CD, RAF1, MAPK1, NRAS, SP1, GNAQ, JUN, MAPK3	1.46643e-26		GOTERM_BP	GO:0030199~collagen fibril organization	13	TGFBR1, COL3A1, COL2A1, COL5A3, COL5A2, COL5A1, TGFB2, COL14A1, COL1A2, COL12A1, COL1A1, COL11A2, COL11A1	0.0174904
KEGG_PATHWAY	hsa05161:Hepatitis B	56	HRAS, STAT5A, STAT5B, NFKB1, PTEN, AKT1, FOS, CCNE1, CASP3, CASP9, PIK3CA, MYC, CHUK, AKT3, AKT2, PRKCA, PIK3CG, EGR2, PIK3CB, RELA, PIK3CD, TP53, CDK4, PRKCB, MAPK1, EP300, JUN, MAPK3, MAPK9, MAPK8, GRB2, SRC, STAT6, STAT4, KRAS, PTK2B, MAP3K1, PIK3R5, PIK3R3, NFATC3, PIK3R1, PIK3R2, MAP2K1, MAP2K2, CREB1, CREBBP, MAP2K4, RAF1, MAPK10, STAT1, STAT3, STAT2, NRAS, IKBKG, JAK1, IKBKB	1.55486e-26		GOTERM_BP	GO:0010634~positive regulation of epithelial cell migration	12	HIF1A, PLCG1, JUN, TGFBR2, RAB11A, ITGA2, CLASP1, ITGA3, CLASP2, PRKCE, SRC, TGFB2	0.0184577
KEGG_PATHWAY	hsa05142:Chagas disease (American trypanosomiasis)	48	ADCY1, GNAI3, GNAI2, GNAI1, CD247, NFKB1, AKT1, FOS, PLCB3, PLCB4, PPP2CA, IFNG, PIK3CA, PIK3R5, PLCB1, PPP2R2B, PIK3R3, PLCB2, CHUK, AKT3, PIK3R1, IFNGR1, PIK3R2, AKT2, PIK3CG, PPP2R1A, GNAO1, CD3G, CD3D, CD3E, PIK3CB, RELA, MAP2K4, PIK3CD, SMAD3, MAPK11, MAPK10, MAPK1, MAPK12, GNAQ, MAPK13, JUN, MAPK14, MAPK3, IKBKG, MAPK9, MAPK8, IKBKB	1.70333e-26		GOTERM_BP	GO:0034113~heterotypic cell-cell adhesion	10	ITGAX, ITGA5, ITGAV, ITGB7, ITGA7, ITGB2, ITGA4, ITGB3, ITGB1, PARVA	0.0201196
KEGG_PATHWAY	hsa04380:Osteoclast differentiation	53	PPARG, NFKB1, BTK, MAP3K7, AKT1, FOS, GAB2, IFNG, PIK3CA, MAP2K7, CHUK, AKT3, IFNGR1, SYK, AKT2, PIK3CG, PIK3CB, SOCS3, RELA, SOCS1, PIK3CD, TYK2, MAPK1, JUN, LCK, MAPK3, MAPK9, MAPK8, LCP2, TRAF2, GRB2, ITGB3, RAC1, PIK3R5, PIK3R3, PIK3R1, CSF1R, PIK3R2, BLNK, MAP2K1, CREB1, MAPK11, MAPK10, STAT1, STAT2, MAPK12, FYN, MAPK13, MAPK14, IKBKG, PLCG2, JAK1, IKBKB	4.00709e-26		GOTERM_BP	GO:0010863~positive regulation of phospholipase C activity	7	FGFR1, FLT1, PDGFRA, ESR1, PDGFRB, KIT, FGF2	0.0233833
KEGG_PATHWAY	hsa05231:Choline metabolism in cancer	47	HRAS, PDGFB, GRB2, PDGFA, PIP5K1B, PIP5K1C, PIP5K1A, AKT1, FOS, PDPK1, KRAS, RAC2, RAC3, SOS1, RAC1, SOS2, PIK3CA, PIK3R5, PDGFD, EGF, PIK3R3, AKT3, PIK3R1, AKT2, PIK3R2, PRKCA, PIK3CG, EGFR, MAP2K1, PIK3CB, MAP2K2, PIK3CD, RAF1, MAPK10, PRKCB, MAPK1, NRAS, HIF1A, PLCG1, SP1, JUN, MAPK3, PDGFRA, PDGFRB, MAPK9, MAPK8, WASL	4.40588e-26		GOTERM_BP	GO:0007184~SMAD protein import into nucleus	7	ZFYVE9, JUN, TGFB3, PML, SPTBN1, TGFB1, TGFB2	0.0233833
KEGG_PATHWAY	hsa05221:Acute myeloid leukemia	36	HRAS, GRB2, STAT5A, STAT5B, NFKB1, KIT, AKT1, KRAS, SOS1, SOS2, PIK3CA, RARA, PIK3R5, PIK3R3, MYC, CHUK, AKT3, PIK3R1, PIK3R2, AKT2, PIK3CG, BRAF, MAP2K1, PIK3CB, MAP2K2, RELA, PIK3CD, PIM1, RAF1, STAT3, MAPK1, NRAS, MAPK3, ARAF, IKBKG, IKBKB	8.89315e-26		GOTERM_BP	GO:0061029~eyelid development in camera-type eye	8	EGFR, INHBA, HDAC2, HDAC1, JUN, SOS1, GRHL3, SRF	0.0256903
KEGG_PATHWAY	hsa05160:Hepatitis C	53	PPARA, HRAS, LDLR, NFKB1, AKT1, PDPK1, PIK3CA, CHUK, AKT3, AKT2, PIK3CG, EGFR, PPP2R1A, BRAF, SOCS3, PIK3CB, RXRA, RELA, PIK3CD, TP53, TYK2, MAPK1, MAPK3, MAPK9, MAPK8, TRAF2, GRB2, KRAS, PPP2CA, SOS1, SOS2, PIK3R5, PPP2R2B, PIK3R3, EGF, PIK3R1, PIK3R2, TRAF3, RAF1, MAPK11, MAPK10, STAT1, STAT3, STAT2, NRAS, MAPK12, MAPK13, MAPK14, GSK3B, IKBKG, ARAF, JAK1, IKBKB	9.60376e-26		GOTERM_BP	GO:0031442~positive regulation of mRNA 3'-end processing	6	CCNB1, NCBP2, NCBP1, LEO1, CDC73, PAF1	0.0290563
KEGG_PATHWAY	hsa05100:Bacterial invasion of epithelial cells	41	CLTA, CLTB, SEPT2, BCAR1, ARPC4, CDH1, ARPC5, CLTC, CD2AP, ITGB1, SRC, CTNNB1, CDC42, PTK2, CTTN, ARPC3, ARPC2, GAB1, RAC1, RHOA, PIK3CA, SHC1, PIK3R5, PIK3R3, SHC3, SHC2, PIK3R1, SHC4, PIK3R2, ACTB, PIK3CG, PIK3CB, MET, PIK3CD, CBL, CTNNA1, ARPC1A, WASL, CRK, CLTCL1, DNM2	5.10916e-25		GOTERM_BP	GO:0006999~nuclear pore organization	6	NUP133, NUP98, SEH1L, NUP54, TPR, NUP35	0.0290563
KEGG_PATHWAY	hsa05145:Toxoplasmosis	48	GNAI3, GNAI2, LDLR, XIAP, GNAI1, NFKB1, HSPA1B, ITGB1, MAP3K7, AKT1, CASP3, PDPK1, HSPA2, CASP9, IFNG, PIK3CA, PIK3R5, PIK3R3, CHUK, AKT3, HSPA8, PIK3R1, IFNGR1, PIK3R2, AKT2, PIK3CG, GNAO1, PIK3CB, RELA, PIK3CD, SOCS1, MAPK11, MAPK10, STAT1, STAT3, TYK2, MAPK1, ITGA6, MAPK12, MAPK13, MAPK14, MAPK3, IKBKG, JAK1, MAPK9, JAK2, MAPK8, IKBKB	1.55242e-23		GOTERM_BP	GO:0030521~androgen receptor signaling pathway	13	AR, NCOA1, NCOA3, RAN, FHL2, ARID1A, RB1, CDK7, KAT5, DAXX, PPARGC1A, BRCA1, CTNNB1	0.031104
KEGG_PATHWAY	hsa04919:Thyroid hormone signaling pathway	47	HRAS, FOXO1, ITGB3, SRC, CTNNB1, AKT1, PLCB3, PDPK1, PLCB4, KRAS, CASP9, ITGAV, PLCD3, PIK3CA, PIK3R5, PRKACA, PIK3R3, PLCB1, PLCB2, MYC, AKT3, PIK3R1, AKT2, PIK3R2, ACTB, PRKCA, PIK3CG, MAP2K1, PIK3CB, MAP2K2, RXRA, CREBBP, PIK3CD, TP53, RAF1, STAT1, PRKCB, MAPK1, NRAS, HDAC3, HIF1A, EP300, PLCG1, NCOA3, GSK3B, PLCG2, MAPK3	2.71838e-23		GOTERM_BP	GO:0031293~membrane protein intracellular domain proteolysis	9	NCSTN, APH1A, RELA, PSEN2, APH1B, ADAM17, PSENEN, TRAF6, TGFB1	0.0329786
KEGG_PATHWAY	hsa05230:Central carbon metabolism in cancer	35	FGFR2, FGFR1, HRAS, FGFR3, ERBB2, KIT, PTEN, AKT1, KRAS, PIK3CA, PIK3R5, PIK3R3, MYC, AKT3, PIK3R1, PIK3R2, AKT2, PIK3CG, EGFR, RET, MAP2K1, PIK3CB, MAP2K2, MET, PIK3CD, TP53, RAF1, NTRK3, MAPK1, NRAS, HIF1A, NTRK1, MAPK3, PDGFRA, PDGFRB	9.8445e-22		GOTERM_BP	GO:0030225~macrophage differentiation	9	CEBPA, CDC42, CASP10, MMP9, CASP8, VEGFA, SPI1, PARP1, SIRT1	0.0329786
KEGG_PATHWAY	hsa04914:Progesterone-mediated oocyte maturation	40	ADCY1, GNAI3, GNAI2, GNAI1, AKT1, PGR, IGF1R, KRAS, PIK3CA, PIK3R5, PRKACA, PIK3R3, AKT3, PIK3R1, AKT2, PIK3R2, PIK3CG, CDK1, HSP90AA1, MAP2K1, BRAF, PIK3CB, PIK3CD, ANAPC4, IGF1, RAF1, MAPK11, MAPK10, CCNB1, MAPK1, CCNB2, MAD2L1, MAPK12, PLK1, MAPK13, MAPK14, MAPK3, ARAF, MAPK9, MAPK8	1.40401e-21		GOTERM_BP	GO:0036120~cellular response to platelet-derived growth factor stimulus	9	CCL2, FYN, CREB1, CBL, PDGFRB, YES1, MYC, SRC, IQGAP1	0.0329786
KEGG_PATHWAY	hsa05166:HTLV-I infection	67	ADCY1, HRAS, PDGFB, PDGFA, STAT5A, STAT5B, NFKB1, CTNNB1, AKT1, FOS, PIK3CA, PRKACA, MYC, AKT3, CHUK, AKT2, DLG1, PIK3CG, EGR1, CD3G, EGR2, CD3D, CD3E, PIK3CB, RELA, ANAPC4, PIK3CD, TP53, HLA-E, CDK4, EP300, MAD2L1, CCND3, JUN, LCK, PDGFRA, BUB1B, PDGFRB, WNT5A, CSF2, XIAP, ITGB2, KRAS, MAP3K1, PIK3R5, IL2RG, PIK3R3, NFATC3, BUB3, PIK3R1, PIK3R2, DVL2, IL2RB, IL2RA, CREB1, MAP2K4, CREBBP, SMAD3, …	4.077e-21		GOTERM_BP	GO:0006294~nucleotide-excision repair, preincision complex assembly	11	MNAT1, CCNH, DDB1, UBC, CETN2, CDK7, UBB, PARP1, UBA52, RPS27A, RBX1	0.0357509
KEGG_PATHWAY	hsa05210:Colorectal cancer	34	CTNNB1, AKT1, FOS, CASP3, KRAS, RAC2, CASP9, RAC3, RAC1, RHOA, PIK3CA, PIK3R5, PIK3R3, MYC, AKT3, PIK3R1, PIK3R2, AKT2, PIK3CG, MAP2K1, BRAF, PIK3CB, PIK3CD, TP53, SMAD3, RAF1, MAPK10, MAPK1, JUN, GSK3B, ARAF, MAPK3, MAPK9, MAPK8	4.3061e-21		GOTERM_BP	GO:0097421~liver regeneration	11	EGFR, CCND1, CEBPB, PRMT5, PCNA, NFKBIA, AURKA, VTN, MYC, TGFB1, GLI1	0.0357509
KEGG_PATHWAY	hsa05218:Melanoma	36	FGFR1, HRAS, PDGFB, PDGFA, CDH1, PTEN, AKT1, IGF1R, KRAS, PIK3CA, PIK3R5, PDGFD, EGF, PIK3R3, AKT3, PIK3R1, PIK3R2, AKT2, PIK3CG, EGFR, BRAF, MAP2K1, PIK3CB, MAP2K2, MET, PIK3CD, TP53, IGF1, RAF1, CDK4, MAPK1, NRAS, MAPK3, ARAF, PDGFRA, PDGFRB	5.65299e-21		GOTERM_BP	GO:0002576~platelet degranulation	21	TLN1, ACTN4, LYN, TGFB3, IGF1, ACTN1, ACTN2, IGF2, ITGB3, FLNA, TGFB1, VCL, TIMP1, TGFB2, APP, SERPINE1, VEGFA, TUBA4A, FN1, CALM1, ITGA2B	0.0368388
KEGG_PATHWAY	hsa04066:HIF-1 signaling pathway	41	TF, ERBB2, EDN1, NFKB1, AKT1, IGF1R, TEK, IFNG, PIK3CA, PIK3R5, EGF, PIK3R3, INSR, AKT3, IFNGR1, PIK3R1, AKT2, PIK3R2, PRKCA, PIK3CG, EGFR, FLT1, MAP2K1, PIK3CB, MAP2K2, RELA, CREBBP, PIK3CD, IGF1, STAT3, PRKCB, MAPK1, HIF1A, EP300, TFRC, PLCG1, PLCG2, MAPK3, VEGFA, TCEB2, TCEB1	2.69747e-20		GOTERM_BP	GO:0006303~double-strand break repair via nonhomologous end joining	16	XRCC5, NBN, TP53BP1, XRCC6, UBE2V2, KAT5, RAD50, ATM, BRCA1, DCLRE1C, PRPF19, UBE2N, SUMO1, PIAS4, H2AFX, NHEJ1	0.0380378
KEGG_PATHWAY	hsa04910:Insulin signaling pathway	48	HRAS, GRB2, FOXO1, AKT1, PRKAR2B, PDPK1, KRAS, SOS1, SOS2, PIK3CA, SHC1, PIK3R5, PRKACA, TRIP10, PIK3R3, SHC3, SHC2, INSR, AKT3, PIK3R1, AKT2, SHC4, PIK3R2, PIK3CG, IRS2, BRAF, MAP2K1, SOCS3, PIK3CB, MAP2K2, SOCS1, PIK3CD, CBL, RAF1, MAPK10, PPP1CC, PPARGC1A, IRS1, MAPK1, NRAS, GSK3B, MAPK3, ARAF, MAPK9, MAPK8, PTPN1, IKBKB, CRK	4.16989e-20		GOTERM_BP	GO:0060333~interferon-gamma-mediated signaling pathway	17	CIITA, SP100, HCK, OAS3, PML, OAS1, STAT1, PRKCD, B2M, NCAM1, IRF9, TRIM34, IRF7, JAK1, IRF2, JAK2, CAMK2A	0.0408848
KEGG_PATHWAY	hsa04611:Platelet activation	46	GNA13, F2RL3, ADCY1, GNAI3, GNAI2, GNAI1, ITGB3, ITGB1, SRC, BTK, AKT1, PLCB3, PLCB4, RHOA, PIK3CA, FCER1G, PIK3R5, PRKACA, PIK3R3, PLCB1, PLCB2, AKT3, PIK3R1, PIK3R2, SYK, AKT2, ACTB, PIK3CG, LYN, PIK3CB, PIK3CD, ITGA2, MAPK11, PPP1CC, MAPK1, MAPK12, GNAQ, VAMP8, FYN, MAPK13, MAPK14, PLCG2, MAPK3, RAP1A, RAP1B, LCP2	1.60917e-19		GOTERM_BP	GO:0030511~positive regulation of transforming growth factor beta receptor signaling pathway	10	MEN1, DAB2, CDKN2B, STK11, ITGA8, SMAD4, ADAM17, SNW1, CITED1, CITED2	0.0463803
KEGG_PATHWAY	hsa04630:Jak-STAT signaling pathway	47	CSF2, IL6ST, GRB2, STAT5A, STAM2, STAT5B, STAT6, AKT1, STAT4, SOS1, IFNG, SOS2, CSF2RB, PIK3CA, IL2RG, PIK3R5, STAM, PIK3R3, MYC, AKT3, PIK3R1, CSF2RA, IFNGR1, AKT2, PIK3R2, PIK3CG, PTPN6, IL2RB, IL2RA, SOCS3, PIK3CB, CREBBP, PIK3CD, SOCS1, PIM1, STAT1, STAT3, STAT2, PTPN11, TYK2, EP300, CCND3, JAK1, JAK2, PIAS2, JAK3, IL3RA	3.32237e-18		GOTERM_BP	GO:0045648~positive regulation of erythrocyte differentiation	10	INHBA, HIF1A, ID2, ISG15, ETS1, MAPK14, STAT5B, MAPK11, FOXO3, ARNT	0.0463803
KEGG_PATHWAY	hsa05203:Viral carcinogenesis	56	HRAS, IL6ST, STAT5A, STAT5B, NFKB1, CCNE1, CDC42, CASP3, GSN, RHOA, PIK3CA, PRKACA, DLG1, SYK, PIK3CG, CDK1, EGR2, LYN, PIK3CB, RELA, PIK3CD, TP53, GTF2H4, GTF2H3, CDK4, HLA-E, GTF2H2, GTF2H1, MAPK1, EP300, CCND3, JUN, MAPK3, TRAF2, GRB2, SRC, KRAS, RAC1, PIK3R5, PIK3R3, PIK3R1, RASA2, TRAF3, PIK3R2, CREB1, CREBBP, CDC20, YWHAE, STAT3, NRAS, YWHAG, HDAC3, IKBKG, JAK1, JAK3, HDAC8	3.46752e-18		GOTERM_BP	GO:0070208~protein heterotrimerization	8	NUP62, GNB1, COL1A2, COL6A2, COL6A1, COL1A1, SKIL, NUP54	0.0479577
KEGG_PATHWAY	hsa04540:Gap junction	37	ADCY1, HRAS, GNAI3, PDGFB, GNAI2, PDGFA, GRB2, GNAI1, LPAR1, SRC, PLCB3, TUBB, PLCB4, KRAS, SOS1, SOS2, PRKACA, PDGFD, TUBA1A, PLCB1, EGF, PLCB2, PRKCA, EGFR, CDK1, MAP2K1, MAP2K2, RAF1, PRKCB, MAPK1, NRAS, CSNK1D, GNAQ, MAPK3, PDGFRA, TUBA4A, PDGFRB	3.52268e-18		GOTERM_BP	GO:0043923~positive regulation by host of viral transcription	8	EP300, SP1, SMARCB1, JUN, CCNT1, LEF1, SNW1, SMARCA4	0.0479577
KEGG_PATHWAY	hsa04668:TNF signaling pathway	40	TRAF2, CSF2, EDN1, NFKB1, MAP3K7, AKT1, FOS, CASP3, CASP7, PIK3CA, PIK3R5, PIK3R3, MAP2K7, CHUK, AKT3, PIK3R1, TRAF3, PIK3R2, AKT2, PIK3CG, CEBPB, MAP2K1, SOCS3, PIK3CB, CREB1, RELA, MAP2K4, PIK3CD, MAPK11, MAPK10, MAPK1, MAPK12, MAPK13, JUN, MAPK14, MAPK3, IKBKG, MAPK9, MAPK8, IKBKB	7.85235e-18		KEGG_PATHWAY	hsa04510:Focal adhesion	126	HRAS, VTN, VCL, CTNNB1, ACTG1, PIK3CA, EGFR, PIK3CG, ACTN4, ROCK1, PIK3CB, ROCK2, PIK3CD, ACTN1, ACTN2, PPP1CC, PPP1CB, MAPK1, PPP1CA, JUN, MAPK3, VEGFA, COL1A2, PDGFRA, PDGFRB, MAPK9, MAPK8, COL1A1, ITGA2B, CAV1, MYL5, GRB2, ERBB2, ITGA11, ITGB4, ITGA10, ITGB5, ITGB3, ITGB1, SRC, PXN, MYL9, PTK2, RAC2, RAC3, ITGB8, ITGB7, ITGAV, RAC1, ITGB6, FN1, VAV3, MAP2K1, MET, ITGA1, MYLPF, ITGA2, MYL12B, I…	2.46079e-65
KEGG_PATHWAY	hsa04550:Signaling pathways regulating pluripotency of stem cells	44	WNT5A, FGFR2, FGFR1, FGFR4, HRAS, FGFR3, IL6ST, GRB2, REST, MEIS1, CTNNB1, AKT1, IGF1R, KRAS, PIK3CA, PIK3R5, PIK3R3, MYC, AKT3, PIK3R1, AKT2, PIK3R2, DVL2, PIK3CG, MAP2K1, PIK3CB, MAP2K2, PIK3CD, RAF1, SMAD3, IGF1, MAPK11, FZD4, STAT3, MAPK1, NRAS, MAPK12, MAPK13, MAPK14, GSK3B, MAPK3, JAK1, JAK2, JAK3	2.48522e-16		KEGG_PATHWAY	hsa05200:Pathways in cancer	167	GNA13, FGF18, HRAS, ADCY7, MMP9, STAT5A, FGF17, GNA11, STAT5B, GNA12, LPAR4, TGFB3, FOXO1, MMP2, MMP1, TGFB1, CTNNB1, TGFB2, CDKN2A, CDKN2B, SLC2A1, PIK3CA, PRKACA, PRKACB, FAS, EGFR, PIK3CG, RET, ROCK1, PIK3CB, ROCK2, RXRA, RELA, PIK3CD, FADD, CTNNA1, JUP, MAPK1, HIF1A, EP300, JUN, MAPK3, VEGFA, PDGFRA, MAPK9, PDGFRB, MAPK8, ITGA2B, FGFR2, FGFR1, FGFR3, GNAI3, GRB2, GNAI1, ERBB2, NFKBIA, ITGB1, …	3.29588e-57
KEGG_PATHWAY	hsa05164:Influenza A	49	NFKB1, AKT1, CASP9, IFNG, PIK3CA, MAP2K7, IFNGR1, AKT3, AKT2, PIK3CG, PRKCA, PIK3CB, SOCS3, RELA, PIK3CD, PRKCB, TYK2, MAPK1, EP300, JUN, MAPK3, MAPK9, MAPK8, AGFG1, HSPA1B, HSPA2, PIK3R5, PIK3R3, PIK3R1, HSPA8, PIK3R2, ACTB, MAP2K1, MAP2K2, MAP2K4, CREBBP, RAF1, MAPK11, TRIM25, MAPK10, STAT1, STAT2, MAPK12, MAPK13, GSK3B, MAPK14, JAK1, JAK2, IKBKB	3.14666e-16		KEGG_PATHWAY	hsa03040:Spliceosome	92	NCBP2, NCBP1, CHERP, CRNKL1, LSM6, U2AF2, SNRPD3, LSM7, CWC15, SNRPD1, SNRPD2, BUD31, SART1, SMNDC1, CTNNBL1, DDX23, DHX38, PLRG1, RBM8A, PCBP1, PQBP1, LSM5, LSM4, MAGOHB, LSM3, LSM2, SNRPA1, PRPF31, EFTUD2, MAGOH, PRPF3, CDC5L, PRPF4, HNRNPU, PRPF6, EIF4A3, AQR, SNRNP200, SNRPB, SNRPA, SLU7, SNRNP40, SNRPC, THOC2, SNRPF, THOC3, SNRPE, PRPF38A, SNRPG, THOC1, PPIL1, SNRPB2, WBP11, HSPA1B, SF3B5, S…	1.88538e-53
KEGG_PATHWAY	hsa04670:Leukocyte transendothelial migration	40	GNAI3, GNAI2, GNAI1, BCAR1, CTNND1, ITGB2, ITGB1, ITGAM, CDH5, CTNNB1, CDC42, PTK2, RAC2, PTK2B, RAC1, RHOA, PIK3CA, PIK3R5, PIK3R3, PIK3R1, PIK3R2, ACTB, PRKCA, PIK3CG, VAV3, PIK3CB, PIK3CD, MAPK11, VAV2, CTNNA1, VAV1, PRKCB, PTPN11, PLCG1, MAPK12, MAPK13, MAPK14, PLCG2, RAP1A, RAP1B	6.13223e-16		KEGG_PATHWAY	hsa04810:Regulation of actin cytoskeleton	101	GNA13, FGF18, HRAS, FGF17, GNA12, IQGAP1, VCL, ACTG1, RRAS, PIK3CA, PIK3CG, EGFR, ACTN4, ROCK1, ROCK2, PIK3CB, PIK3CD, ACTN1, ACTN2, PPP1CC, PPP1CB, MAPK1, PPP1CA, MAPK3, PDGFRA, PDGFRB, ITGA2B, FGFR2, FGFR1, ITGAL, FGFR4, FGFR3, MYL5, ITGAE, DIAPH2, ITGA11, ITGB4, ITGA10, ITGB5, ITGB2, ITGB3, ITGB1, PXN, ITGAM, SRC, MYL9, PTK2, KRAS, ITGAX, RAC2, ITGB8, RAC3, ITGB7, ITGAV, ITGB6, RAC1, FN1, VAV3…	2.35976e-38
KEGG_PATHWAY	hsa04730:Long-term depression	29	GNA13, GNAZ, HRAS, GNAI3, GNAI2, GNAI1, GNA12, IGF1R, PLCB3, KRAS, PLCB4, PPP2CA, PLCB1, PLCB2, PRKCA, PPP2R1A, GNAO1, MAP2K1, BRAF, LYN, MAP2K2, RAF1, IGF1, PRKCB, NRAS, MAPK1, GNAQ, ARAF, MAPK3	9.77866e-16		KEGG_PATHWAY	hsa05205:Proteoglycans in cancer	96	HRAS, MMP9, FASLG, VTN, MMP2, SDC2, TGFB1, IQGAP1, CTNNB1, TGFB2, ACTG1, CDC42, CASP3, PDPK1, ANK1, ANK2, ANK3, GAB1, RHOA, RRAS, PIK3CA, PRKACA, FAS, PRKACB, FGF2, MYC, GPC1, FRS2, EGFR, PIK3CG, PRKCA, ROCK1, PIK3CB, ROCK2, PIK3CD, TP53, ESR1, PPP1CC, FLNB, PPP1CB, FLNA, PRKCB, MAPK1, CCND1, PPP1CA, HIF1A, RRAS2, VEGFA, MAPK3, FGFR1, CAV1, ERBB4, GRB2, ERBB3, ERBB2, ITGB5, ITGB3, ITGB1, PXN, SRC…	2.05249e-36
KEGG_PATHWAY	hsa04912:GnRH signaling pathway	35	ADCY1, HRAS, GRB2, SRC, CDC42, PLCB3, PLCB4, KRAS, PTK2B, SOS1, MAP3K1, SOS2, PRKACA, PLCB1, PLCB2, MAP2K7, PRKCA, EGFR, MAP2K1, MAP2K2, MAP2K4, RAF1, MAPK11, MAPK10, PRKCB, MAPK1, NRAS, GNAQ, MAPK12, MAPK13, JUN, MAPK14, MAPK3, MAPK9, MAPK8	1.23307e-15		KEGG_PATHWAY	hsa04151:PI3K-Akt signaling pathway	126	FGF18, HRAS, FGF17, LPAR4, VTN, FOXO3, PIK3CA, INSR, SYK, EGFR, PIK3CG, PIK3CB, RXRA, RELA, PIK3CD, IRS1, MAPK1, VEGFA, MAPK3, COL1A2, PDGFRA, PDGFRB, COL1A1, ITGA2B, FGFR2, FGFR1, FGFR4, FGFR3, GRB2, STK11, ITGA11, ITGB4, ITGA10, ITGB5, ITGB3, ITGB1, ATF2, PTK2, KRAS, ITGB8, ITGB7, ITGAV, TEK, RAC1, ITGB6, FN1, MAP2K1, MAP2K2, MET, ITGA1, ITGA2, ITGA3, ITGA4, EPHA2, BRCA1, KDR, GNGT1, ITGA9, ATF…	1.2481e-33
KEGG_PATHWAY	hsa05162:Measles	42	STAT5A, STAT5B, NFKB1, HSPA1B, MAP3K7, AKT1, CCNE1, HSPA2, IFNG, PIK3CA, IL2RG, PIK3R5, PIK3R3, CHUK, AKT3, PIK3R1, IFNGR1, HSPA8, PIK3R2, AKT2, PIK3CG, IL2RB, IL2RA, CD3G, CD3D, PIK3CB, CD3E, RELA, PIK3CD, TP53, CDK4, STAT1, STAT3, STAT2, TYK2, DOK1, CCND3, FYN, GSK3B, JAK1, JAK2, JAK3	1.40954e-15		KEGG_PATHWAY	hsa05220:Chronic myeloid leukemia	51	E2F1, E2F2, E2F3, HRAS, STAT5A, STAT5B, TGFB3, TGFB1, TGFB2, CDKN2A, PIK3CA, SHC1, MYC, PIK3CG, CTBP1, CTBP2, PIK3CB, RELA, PIK3CD, TP53, RB1, CDK4, MAPK1, CCND1, CRKL, MAPK3, GRB2, NFKBIA, KRAS, SOS1, SOS2, PIK3R5, PIK3R3, RUNX1, PIK3R1, PIK3R2, MAP2K1, MAP2K2, TGFBR1, TGFBR2, CBL, SMAD4, RAF1, PTPN11, CBLC, NRAS, CDKN1A, HDAC2, HDAC1, ABL1, CRK	5.0584e-29
KEGG_PATHWAY	hsa05222:Small cell lung cancer	33	TRAF2, XIAP, NFKB1, ITGB1, PTEN, AKT1, CCNE1, PTK2, CASP9, ITGAV, PIK3CA, PIK3R5, PIK3R3, MYC, CHUK, AKT3, PIK3R1, TRAF3, PIK3R2, AKT2, PIK3CG, PIK3CB, RELA, RXRA, PIK3CD, TP53, ITGA2, ITGA3, CDK4, ITGA6, IKBKG, PIAS2, IKBKB	9.19977e-15		KEGG_PATHWAY	hsa05161:Hepatitis B	71	E2F1, E2F2, HRAS, E2F3, TBK1, MMP9, STAT5A, STAT5B, TGFB3, FASLG, TGFB1, TGFB2, FOS, CASP3, CASP8, PIK3CA, FAS, MYC, PRKCA, PIK3CG, EGR2, PIK3CB, DDB1, RELA, PIK3CD, TP53, FADD, RB1, CDK4, CDK2, PRKCB, MAPK1, CCND1, EP300, JUN, MAPK3, MAPK9, MAPK8, GRB2, NFKBIA, SRC, ATF2, STAT6, KRAS, DDX3X, PTK2B, BCL2, PIK3R5, PIK3R3, PIK3R1, PIK3R2, IL6, MAP2K1, MAP2K2, TGFBR1, CREB1, CREBBP, SMAD4, RAF1, BIR…	7.19966e-27
KEGG_PATHWAY	hsa04725:Cholinergic synapse	36	ADCY1, HRAS, GNAI3, GNAI2, GNAI1, AKT1, FOS, PLCB3, PLCB4, KRAS, PIK3CA, PRKACA, GNG2, PIK3R5, PLCB1, PIK3R3, PLCB2, AKT3, PIK3R1, PIK3R2, AKT2, PRKCA, PIK3CG, GNAO1, MAP2K1, PIK3CB, CREB1, PIK3CD, PRKCB, MAPK1, NRAS, GNAQ, GNB1, FYN, MAPK3, JAK2	1.95843e-13		KEGG_PATHWAY	hsa05215:Prostate cancer	52	E2F1, E2F2, E2F3, HRAS, FOXO1, CTNNB1, PDPK1, PIK3CA, PIK3CG, EGFR, AR, HSP90AA1, PIK3CB, RELA, PIK3CD, TP53, LEF1, RB1, CDK2, MAPK1, CCND1, EP300, MAPK3, PDGFRA, PDGFRB, FGFR2, FGFR1, GRB2, ERBB2, NFKBIA, TCF7L2, TCF7L1, IGF1R, KRAS, BCL2, SOS1, SOS2, PIK3R5, PIK3R3, PIK3R1, PIK3R2, TCF7, MAP2K1, MAP2K2, CREB1, CREBBP, IGF1, RAF1, NRAS, CDKN1A, ATF4, GSK3B	4.78656e-24
KEGG_PATHWAY	hsa04520:Adherens junction	29	FGFR1, ERBB2, CTNND1, CDH1, IQGAP1, SRC, CTNNB1, MAP3K7, IGF1R, CDC42, RAC2, RAC3, RAC1, RHOA, INSR, ACTB, EGFR, PTPRJ, PTPN6, CREBBP, MET, SMAD3, CTNNA1, MAPK1, EP300, FYN, MAPK3, PTPN1, WASL	2.39364e-13		KEGG_PATHWAY	hsa04015:Rap1 signaling pathway	83	FGF18, HRAS, TLN1, FGF7, ADCY7, FGF9, FGF17, BCAR1, LPAR4, CTNNB1, ACTG1, CDC42, PLCB3, PLCB4, RHOA, RRAS, PIK3CA, FGF1, PLCB1, FGF2, PLCB2, INSR, EGFR, PIK3CG, PRKCA, PIK3CB, PIK3CD, VASP, PRKCB, MAPK1, CRKL, GNAQ, VEGFA, MAPK3, PDGFRA, PDGFRB, LCP2, ITGA2B, FGFR2, FGFR1, ITGAL, FGFR4, GNAI3, FGFR3, GNAI1, CTNND1, CDH1, ITGB2, KIT, ITGB3, APBB1IP, ITGB1, ITGAM, SRC, IGF1R, KRAS, RAC2, RAC3, TEK,…	7.96719e-24
KEGG_PATHWAY	hsa04620:Toll-like receptor signaling pathway	35	NFKB1, MAP3K7, AKT1, FOS, RAC1, PIK3CA, PIK3R5, PIK3R3, MAP2K7, CHUK, AKT3, PIK3R1, TRAF3, PIK3R2, AKT2, PIK3CG, MAP2K1, MAP2K2, PIK3CB, RELA, MAP2K4, PIK3CD, MAPK11, MAPK10, STAT1, MAPK1, MAPK12, MAPK13, JUN, MAPK14, MAPK3, IKBKG, MAPK9, MAPK8, IKBKB	3.04645e-13		KEGG_PATHWAY	hsa05211:Renal cell carcinoma	44	HRAS, GRB2, TGFB3, TGFB1, RBX1, TGFB2, ARNT, PAK6, CDC42, KRAS, PAK2, PAK4, SOS1, GAB1, RAC1, SLC2A1, SOS2, PIK3CA, PIK3R5, PIK3R3, PIK3R1, PIK3R2, PIK3CG, EPAS1, MAP2K1, PIK3CB, MAP2K2, CREBBP, MET, PIK3CD, RAF1, PTPN11, MAPK1, NRAS, CRKL, HIF1A, EP300, JUN, MAPK3, VEGFA, TCEB2, RAP1B, TCEB1, CRK	1.98128e-23
KEGG_PATHWAY	hsa04360:Axon guidance	38	HRAS, GNAI3, GNAI2, EFNA1, GNAI1, EFNA3, EPHB3, ITGB1, EPHB4, EPHB1, EPHB2, CDC42, PTK2, EPHB6, KRAS, RAC2, PAK2, RAC3, PAK4, RAC1, RHOA, PAK1, NFATC3, RASA1, EFNB3, PLXNB1, EFNB1, MET, EFNB2, NCK2, MAPK1, NRAS, FYN, GSK3B, NCK1, MAPK3, EFNA5, EFNA4	5.44009e-13		KEGG_PATHWAY	hsa04068:FoxO signaling pathway	63	HRAS, TGFB3, FASLG, FOXO1, FOXO3, FOXO4, TGFB1, TGFB2, PDPK1, CDKN2B, PIK3CA, INSR, PIK3CG, EGFR, IRS2, PIK3CB, PIK3CD, IRS1, CDK2, MAPK1, CCND1, EP300, CCND2, MAPK3, MAPK9, MAPK8, GADD45B, GRB2, STK11, IGF1R, KRAS, SOS1, SOS2, BCL6, PIK3R5, PIK3R3, PIK3R1, PIK3R2, IL6, MAP2K1, MAP2K2, TGFBR1, TGFBR2, CREBBP, SMAD4, RAF1, IGF1, SMAD3, SMAD2, MAPK11, MAPK10, SIRT1, STAT3, ATM, CCNB1, NRAS, PLK4, C…	2.34365e-22
KEGG_PATHWAY	hsa04024:cAMP signaling pathway	48	PPARA, ADCY1, GNAI3, GNAI2, GNAI1, NFKB1, AKT1, FOS, RAC2, RAC3, TIAM1, RAC1, RHOA, PIK3CA, PIK3R5, PRKACA, PAK1, PIK3R3, AKT3, PIK3R1, AKT2, PIK3R2, PIK3CG, PTGER3, VAV3, BRAF, MAP2K1, PIK3CB, MAP2K2, CREB1, RELA, CREBBP, GRIN1, PIK3CD, RAF1, MAPK10, VAV2, PPP1CC, VAV1, MAPK1, ADRB2, EP300, JUN, MAPK3, RAP1A, MAPK9, MAPK8, RAP1B	5.44009e-13		KEGG_PATHWAY	hsa04012:ErbB signaling pathway	50	HRAS, STAT5A, STAT5B, PAK6, PAK2, PAK4, GAB1, PIK3CA, SHC1, MYC, PRKCA, PIK3CG, EGFR, PIK3CB, PIK3CD, PRKCB, MAPK1, CRKL, JUN, MAPK3, MAPK9, MAPK8, ERBB4, ERBB3, GRB2, ERBB2, SRC, PTK2, KRAS, SOS1, SOS2, PIK3R5, PIK3R3, CAMK2A, PIK3R1, PIK3R2, MAP2K1, MAP2K2, CBL, RAF1, MAPK10, CBLC, NRAS, CDKN1A, PLCG1, GSK3B, PLCG2, AREG, ABL1, CRK	2.79467e-22
KEGG_PATHWAY	hsa05131:Shigellosis	27	NFKB1, ARPC4, ARPC5, ITGB1, SRC, CDC42, CTTN, ARPC3, ARPC2, RAC1, CHUK, ACTB, RELA, MAPK11, MAPK10, ARPC1A, MAPK1, MAPK12, MAPK13, MAPK14, IKBKG, MAPK3, MAPK9, MAPK8, WASL, IKBKB, CRK	1.08802e-12		KEGG_PATHWAY	hsa05210:Colorectal cancer	42	TGFB3, TCF7L2, TCF7L1, TGFB1, CTNNB1, TGFB2, FOS, CASP3, KRAS, RAC2, RAC3, BCL2, RAC1, RHOA, PIK3CA, PIK3R5, PIK3R3, MYC, PIK3R1, PIK3R2, PIK3CG, TCF7, MAP2K1, PIK3CB, TGFBR1, PIK3CD, TGFBR2, TP53, SMAD4, RAF1, LEF1, SMAD3, BIRC5, SMAD2, MAPK10, MAPK1, CCND1, JUN, GSK3B, MAPK3, MAPK9, MAPK8	2.85024e-22
KEGG_PATHWAY	hsa04750:Inflammatory mediator regulation of TRP channels	33	ADCY1, TRPV1, TRPV2, SRC, PLCB3, PLCB4, PIK3CA, PRKACA, PIK3R5, PLCB1, PIK3R3, PLCB2, PIK3R1, PIK3R2, PRKCA, PIK3CG, PIK3CB, PIK3CD, IGF1, MAPK11, MAPK10, PRKCE, PPP1CC, PRKCB, PLCG1, GNAQ, MAPK12, MAPK13, MAPK14, NTRK1, PLCG2, MAPK9, MAPK8	1.19682e-12		KEGG_PATHWAY	hsa04520:Adherens junction	45	FGFR1, ERBB2, CTNND1, CDH1, TCF7L2, TCF7L1, SRC, IQGAP1, CTNNB1, VCL, CSNK2A2, ACTG1, CDC42, IGF1R, CSNK2A1, RAC2, RAC3, RAC1, RHOA, YES1, INSR, ACTB, EGFR, PTPN6, TCF7, ACTN4, TGFBR1, CREBBP, MET, TGFBR2, CSNK2B, SMAD4, ACTN1, LEF1, SMAD3, ACTN2, SMAD2, CTNNA1, WAS, MAPK1, TJP1, EP300, FYN, MAPK3, WASL	2.93062e-22
KEGG_PATHWAY	hsa04931:Insulin resistance	34	PPARA, FOXO1, NFKB1, PTEN, AKT1, PDPK1, PIK3CA, PIK3R5, OGT, PIK3R3, INSR, AKT3, PIK3R1, PIK3R2, AKT2, PIK3CG, IRS2, SOCS3, PIK3CB, CREB1, RELA, PIK3CD, MAPK10, PRKCE, PPP1CC, PPARGC1A, IRS1, STAT3, PTPN11, GSK3B, MAPK9, MAPK8, PTPN1, IKBKB	4.02567e-12		KEGG_PATHWAY	hsa05212:Pancreatic cancer	43	E2F1, E2F2, E2F3, ERBB2, TGFB3, TGFB1, TGFB2, CDC42, KRAS, CDKN2A, RAC2, RAC3, RAC1, PIK3CA, PIK3R5, PIK3R3, PIK3R1, PIK3R2, PIK3CG, EGFR, MAP2K1, PIK3CB, TGFBR1, RELA, TGFBR2, PIK3CD, TP53, SMAD4, SMAD3, RAF1, SMAD2, RB1, MAPK10, STAT1, CDK4, STAT3, MAPK1, CCND1, MAPK3, VEGFA, JAK1, MAPK9, MAPK8	3.03799e-22
KEGG_PATHWAY	hsa04916:Melanogenesis	32	WNT5A, HRAS, ADCY1, GNAI3, GNAI2, GNAI1, EDN1, KITLG, KIT, CTNNB1, PLCB3, KRAS, PLCB4, PRKACA, PLCB1, PLCB2, PRKCA, DVL2, GNAO1, MAP2K1, MAP2K2, CREB1, CREBBP, RAF1, FZD4, PRKCB, NRAS, MAPK1, EP300, GNAQ, GSK3B, MAPK3	1.63638e-11		KEGG_PATHWAY	hsa04722:Neurotrophin signaling pathway	59	HRAS, FASLG, FOXO3, CDC42, PDPK1, GAB1, RHOA, PIK3CA, SHC1, FRS2, PIK3CG, PIK3CB, RELA, PIK3CD, TP53, IRS1, PRKCD, MAPK1, CRKL, PSEN1, JUN, PSEN2, MAPK3, MAPK9, MAPK8, GRB2, NFKBIA, KRAS, BCL2, SOS1, RAC1, SOS2, PIK3R5, TRAF6, PIK3R3, CAMK2A, PIK3R1, PIK3R2, MAP2K1, MAP2K2, RAF1, MAPK11, MAPK10, YWHAE, PTPN11, RPS6KA5, NRAS, ATF4, MAPK12, RPS6KA1, PLCG1, NTRK1, MAPK14, GSK3B, PLCG2, RAP1B, ABL1, …	4.83163e-22
KEGG_PATHWAY	hsa05216:Thyroid cancer	18	HRAS, RET, BRAF, MAP2K1, MAP2K2, RXRA, PPARG, TP53, TFG, CDH1, TPM3, CTNNB1, NRAS, MAPK1, KRAS, NTRK1, MAPK3, MYC	3.00076e-11		KEGG_PATHWAY	hsa03013:RNA transport	71	NCBP2, XPO1, NCBP1, RANGAP1, NUP188, RAE1, RBM8A, SEH1L, PRMT5, SRRM1, MAGOHB, NUP37, DDX20, RANBP2, TPR, NUP35, KPNB1, NUP133, NUP88, RAN, SNUPN, MAGOH, NUP85, UBE2I, NUPL2, SMN1, EIF4G1, EIF4A3, AAAS, NUP205, EIF4A1, THOC6, THOC7, NUP107, THOC5, THOC2, THOC3, NUP43, THOC1, NXT1, NUP98, NUP160, STRAP, NUP93, SUMO3, SUMO2, SUMO1, EIF3A, NUP214, POM121, NUP210, NUP50, GEMIN8, POM121C, NUP54, GEMIN…	2.38876e-21
KEGG_PATHWAY	hsa05120:Epithelial cell signaling in Helicobacter pylori infection	26	NFKB1, SRC, CDC42, CASP3, RAC1, PAK1, CSK, CHUK, EGFR, LYN, RELA, MET, MAP2K4, MAPK11, MAPK10, PTPN11, MAPK12, PLCG1, MAPK13, MAPK14, JUN, PLCG2, IKBKG, MAPK9, MAPK8, IKBKB	3.76672e-11		KEGG_PATHWAY	hsa04919:Thyroid hormone signaling pathway	55	HRAS, FOXO1, CTNNB1, ACTG1, PLCB3, PDPK1, PLCB4, SIN3A, SLC2A1, PIK3CA, PRKACA, PRKACB, PLCB1, PLCB2, MYC, PRKCA, PIK3CG, PIK3CB, RXRA, PIK3CD, TP53, ESR1, PRKCB, MAPK1, CCND1, NCOA1, EP300, NCOA2, HIF1A, NCOA3, MAPK3, ITGB3, SRC, KRAS, ITGAV, PIK3R5, PIK3R3, PIK3R1, PIK3R2, KAT2A, ACTB, KAT2B, MAP2K1, MAP2K2, CREBBP, RAF1, STAT1, NRAS, HDAC3, HDAC2, PLCG1, HDAC1, GSK3B, PLCG2, NCOR1	6.64282e-20
KEGG_PATHWAY	hsa04210:Apoptosis	25	PIK3CG, TRAF2, XIAP, PIK3CB, RELA, PIK3CD, TP53, NFKB1, AKT1, CASP3, CASP9, CASP7, NTRK1, IKBKG, PIK3CA, CSF2RB, PIK3R5, PIK3R3, IKBKB, CHUK, IL3RA, AKT3, PIK3R1, PIK3R2, AKT2	4.46523e-11		KEGG_PATHWAY	hsa04670:Leukocyte transendothelial migration	56	MMP9, BCAR1, MMP2, VCL, CTNNB1, ACTG1, CDC42, CXCR4, RHOA, PIK3CA, PRKCA, PIK3CG, F11R, ROCK1, ACTN4, ROCK2, PIK3CB, PIK3CD, ACTN1, ACTN2, CTNNA1, VASP, PRKCB, ITGAL, GNAI3, MYL5, GNAI1, CTNND1, ITGB2, ITGB1, ITGAM, PXN, MYL9, PTK2, RAC2, PTK2B, RAC1, PIK3R5, PIK3R3, PIK3R1, PIK3R2, ACTB, VAV3, MYLPF, MAPK11, MYL12B, ITGA4, MYL12A, VAV2, VAV1, PTPN11, PLCG1, MAPK12, MAPK14, PLCG2, RAP1B	7.14653e-20
KEGG_PATHWAY	hsa04720:Long-term potentiation	25	PRKCA, HRAS, ADCY1, MAP2K1, BRAF, MAP2K2, CREBBP, GRIN1, RAF1, PPP1CC, PRKCB, NRAS, MAPK1, PLCB3, PLCB4, EP300, KRAS, GNAQ, ARAF, MAPK3, RAP1A, PRKACA, RAP1B, PLCB1, PLCB2	2.24262e-10		KEGG_PATHWAY	hsa04110:Cell cycle	57	E2F1, MAD1L1, E2F2, E2F3, E2F4, E2F5, TGFB3, TGFB1, TGFB2, RAD21, CDKN2A, CDKN2B, MYC, STAG2, CUL1, STAG1, CDK1, CCNH, RBL1, TP53, ESPL1, RB1, SKP1, CDK7, CDK4, CDK2, CCND1, EP300, MAD2L1, CCND2, BUB1B, GADD45B, ZBTB17, RBX1, TFDP2, BUB1, BUB3, TFDP1, CREBBP, SMAD4, SMAD3, SMAD2, CDC20, YWHAE, ATM, SMC3, CCNB1, YWHAG, CDKN1A, CCNB2, HDAC2, HDAC1, PLK1, GSK3B, PCNA, SMC1A, ABL1	1.99886e-19
KEGG_PATHWAY	hsa05219:Bladder cancer	20	EGFR, HRAS, FGFR3, MAP2K1, BRAF, MAP2K2, ERBB2, TP53, RAF1, CDH1, CDK4, SRC, NRAS, MAPK1, KRAS, ARAF, VEGFA, MAPK3, EGF, MYC	3.06299e-10		KEGG_PATHWAY	hsa05166:HTLV-I infection	86	E2F1, E2F2, XPO1, HRAS, E2F3, TLN1, ADCY7, STAT5A, STAT5B, TGFB3, SPI1, TBP, TGFB1, TGFB2, CTNNB1, FOS, CDKN2A, CDKN2B, SLC2A1, RRAS, PIK3CA, PRKACA, PRKACB, MYC, FOSL1, TERT, PIK3CG, EGR2, RAN, PIK3CB, RELA, PIK3CD, RELB, TP53, RB1, CDK4, CCND1, MAD2L1, EP300, CCND2, JUN, RRAS2, LCK, PDGFRA, BUB1B, PDGFRB, ITGAL, XIAP, NFKBIA, ITGB2, SRF, ATF1, ATF2, KRAS, PIK3R5, IL2RG, PIK3R3, TCF3, PIK3R1, BU…	3.31802e-19
KEGG_PATHWAY	hsa04070:Phosphatidylinositol signaling system	30	SYNJ1, PIP5K1B, PIP5K1C, PIP5K1A, OCRL, PTEN, PLCB3, PLCB4, PIK3C3, PLCD3, SYNJ2, PIK3CA, INPP5E, PIK3R5, PLCB1, PIK3R3, PLCB2, INPP5B, PIK3R1, PIK3R2, PRKCA, PIK3CG, PIK3CB, PIK3CD, PRKCB, PLCG1, PLCG2, PIP4K2A, PIP4K2C, PIP4K2B	3.98672e-10		KEGG_PATHWAY	hsa04062:Chemokine signaling pathway	71	HRAS, ADCY7, BCAR1, STAT5B, CXCR1, FOXO3, CXCR3, CDC42, PLCB3, PLCB4, CXCR4, RHOA, PIK3CA, SHC1, PRKACA, PRKACB, PLCB1, PLCB2, PIK3CG, ROCK1, LYN, ROCK2, PIK3CB, RELA, PIK3CD, WAS, PRKCD, MAPK1, CRKL, ARRB2, GNB1, ARRB1, MAPK3, WASL, CCL2, GNAI3, FGR, GNAI1, GRB2, NFKBIA, SRC, PXN, CCL22, PTK2, KRAS, RAC2, PTK2B, SOS1, RAC1, SOS2, PIK3R5, PIK3R3, PIK3R1, PIK3R2, VAV3, MAP2K1, HCK, RAF1, STAT1, VA…	5.03624e-19
KEGG_PATHWAY	hsa05132:Salmonella infection	27	CSF2, NFKB1, ARPC4, ARPC5, CDC42, FOS, ARPC3, ARPC2, IFNG, RAC1, DYNC1H1, IFNGR1, ACTB, RELA, MAPK11, MAPK10, ARPC1A, MAPK1, MAPK12, MAPK13, MAPK14, JUN, MAPK3, MAPK9, MAPK8, WASL, DYNC1I2	1.34035e-09		KEGG_PATHWAY	hsa04611:Platelet activation	58	GNA13, TLN1, ADCY7, ACTG1, PLCB3, PLCB4, RHOA, PIK3CA, NOS3, PRKACA, PRKACB, COL11A2, PLCB1, PLCB2, COL11A1, SYK, PIK3CG, ROCK1, LYN, ROCK2, PIK3CB, PIK3CD, PPP1CC, PPP1CB, VASP, MAPK1, PPP1CA, GNAQ, MAPK3, COL1A2, COL1A1, ITGA2B, LCP2, GNAI3, GNAI1, COL3A1, COL2A1, ITGB3, APBB1IP, ITGB1, SRC, PIK3R5, PIK3R3, PIK3R1, PIK3R2, ACTB, ITGA2, MYL12B, MAPK11, MYL12A, COL5A3, COL5A2, COL5A1, MAPK12, FYN…	5.08962e-19
KEGG_PATHWAY	hsa05016:Huntington's disease	42	POLR2H, POLR2G, CLTA, POLR2F, CLTB, POLR2E, POLR2L, POLR2K, POLR2J, AP2S1, POLR2I, PPARG, REST, CLTC, POLR2D, POLR2C, POLR2B, POLR2A, PLCB3, CASP3, AP2B1, PLCB4, CASP9, DLG4, PLCB1, PLCB2, NDUFS1, HIP1, AP2M1, CREB1, CREBBP, GRIN1, TP53, PPARGC1A, DCTN1, DCTN2, AP2A2, EP300, SP1, GNAQ, AP2A1, CLTCL1	1.51054e-09		KEGG_PATHWAY	hsa04664:Fc epsilon RI signaling pathway	41	HRAS, GRB2, PDPK1, KRAS, RAC2, RAC3, SOS1, RAC1, SOS2, PIK3CA, PIK3R5, PIK3R3, PIK3R1, SYK, PIK3R2, PRKCA, PIK3CG, FCER1A, VAV3, LYN, MAP2K1, PIK3CB, MAP2K2, PIK3CD, RAF1, MAPK11, MAPK10, VAV2, VAV1, PRKCB, MAPK1, NRAS, PLCG1, MAPK12, FYN, MAPK14, PLCG2, MAPK3, MAPK9, MAPK8, LCP2	6.31784e-19
KEGG_PATHWAY	hsa04921:Oxytocin signaling pathway	37	ADCY1, HRAS, GNAI3, GNAI2, GNAI1, SRC, FOS, PLCB3, PLCB4, KRAS, RHOA, PIK3CA, PRKACA, PIK3R5, PLCB1, PIK3R3, PLCB2, NFATC3, PIK3R1, PIK3R2, ACTB, PRKCA, EGFR, PIK3CG, GNAO1, MAP2K1, MAP2K2, PIK3CB, PIK3CD, RAF1, PPP1CC, PRKCB, MAPK1, NRAS, GNAQ, JUN, MAPK3	4.23816e-09		KEGG_PATHWAY	hsa05214:Glioma	40	E2F1, E2F2, E2F3, HRAS, GRB2, IGF1R, KRAS, CDKN2A, SOS1, SOS2, PIK3CA, SHC1, PIK3R5, PIK3R3, CAMK2A, PIK3R1, PIK3R2, PRKCA, PIK3CG, EGFR, MAP2K1, PIK3CB, MAP2K2, PIK3CD, TP53, IGF1, RAF1, RB1, CDK4, PRKCB, MAPK1, NRAS, CCND1, CDKN1A, PLCG1, PLCG2, MAPK3, PDGFRA, PDGFRB, CALM1	7.33379e-19
KEGG_PATHWAY	hsa04261:Adrenergic signaling in cardiomyocytes	35	ADCY1, GNAI3, GNAI2, GNAI1, TPM3, AKT1, PLCB3, PLCB4, PPP2CA, PIK3CA, PRKACA, PIK3R5, PLCB1, PPP2R2B, PIK3R3, PLCB2, AKT3, PIK3R1, PIK3R2, AKT2, PRKCA, PIK3CG, PPP2R1A, PIK3CB, CREB1, PIK3CD, MAPK11, PPP1CC, MAPK1, ADRB2, GNAQ, MAPK12, MAPK13, MAPK14, MAPK3	8.2482e-09		KEGG_PATHWAY	hsa05203:Viral carcinogenesis	74	MAD1L1, HRAS, IL6ST, STAT5A, STAT5B, TBP, CDC42, CASP3, CDKN2A, CDKN2B, CASP8, RHOA, PIK3CA, PRKACA, PRKACB, SYK, PIK3CG, CDK1, SP100, EGR2, LYN, ACTN4, PIK3CB, DDB1, RELA, RBL1, PIK3CD, TP53, ACTN1, ACTN2, RB1, CDK4, CDK2, MAPK1, CCND1, EP300, CCND2, JUN, MAPK3, GRB2, NFKBIA, SRF, SRC, PXN, ATF2, KRAS, HNRNPK, DDX3X, RAC1, PIK3R5, PIK3R3, CHD4, PIK3R1, PIK3R2, KAT2A, KAT2B, CREB1, CREBBP, CDC20,…	2.89692e-18
KEGG_PATHWAY	hsa04930:Type II diabetes mellitus	20	PIK3CG, IRS2, PIK3CB, SOCS3, SOCS1, PIK3CD, MAPK10, PRKCE, IRS1, MAPK1, MAPK3, MAPK9, PIK3CA, PIK3R5, MAPK8, IKBKB, PIK3R3, INSR, PIK3R1, PIK3R2	9.3664e-09		KEGG_PATHWAY	hsa05146:Amoebiasis	51	GNA14, GNA15, GNA11, TGFB3, TGFB1, VCL, TGFB2, CASP3, PLCB3, PLCB4, PIK3CA, PRKACA, PRKACB, COL11A2, PLCB1, PLCB2, COL11A1, PIK3CG, PRKCA, ACTN4, PIK3CB, RELA, PIK3CD, ACTN1, ACTN2, PRKCB, GNAQ, COL1A2, COL1A1, RAB7A, COL3A1, ITGB2, COL2A1, ITGAM, PTK2, PIK3R5, PIK3R3, PIK3R1, FN1, PIK3R2, COL4A4, COL4A3, IL6, COL4A2, COL4A1, COL5A3, COL5A2, COL4A6, COL5A1, COL4A5, LAMA5	3.08574e-18
KEGG_PATHWAY	hsa00562:Inositol phosphate metabolism	24	PIK3CG, PIK3CB, PIK3CD, SYNJ1, PIP5K1B, PIP5K1C, PIP5K1A, OCRL, PTEN, PLCB3, PLCB4, PLCG1, PLCG2, PIK3C3, PLCD3, PIK3CA, SYNJ2, INPP5E, PIP4K2A, PLCB1, PLCB2, INPP5B, PIP4K2C, PIP4K2B	1.04517e-08		KEGG_PATHWAY	hsa04014:Ras signaling pathway	78	FGF18, HRAS, FGF7, FGF9, TBK1, FGF17, FASLG, FOXO4, PAK6, CDC42, PAK2, PAK4, GAB1, RHOA, RRAS, PIK3CA, SHC1, PRKACA, PRKACB, FGF1, FGF2, INSR, EGFR, PRKCA, PIK3CG, PLD1, PIK3CB, RELA, PIK3CD, PRKCB, MAPK1, GNB1, RRAS2, MAPK3, VEGFA, PDGFRA, MAPK9, PDGFRB, MAPK8, FGFR2, FGFR1, FGFR4, FGFR3, GRB2, ARF6, KIT, IGF1R, KRAS, RAC2, RAC3, SOS1, TEK, SOS2, RAC1, PIK3R5, PIK3R3, RASA1, PIK3R1, PIK3R2, FLT1…	5.18574e-18
KEGG_PATHWAY	hsa04960:Aldosterone-regulated sodium reabsorption	18	PRKCA, PIK3CG, PIK3CB, PIK3CD, IGF1, IRS1, PRKCB, MAPK1, PDPK1, KRAS, MAPK3, PIK3CA, PIK3R5, NEDD4L, PIK3R3, INSR, PIK3R1, PIK3R2	1.58983e-08		KEGG_PATHWAY	hsa04917:Prolactin signaling pathway	41	HRAS, GRB2, STAT5A, STAT5B, FOXO3, SRC, FOS, KRAS, SOS1, SOS2, PIK3CA, SHC1, PIK3R5, PIK3R3, PIK3R1, PIK3R2, PIK3CG, MAP2K1, SOCS3, PIK3CB, MAP2K2, RELA, PIK3CD, ESR1, RAF1, MAPK11, MAPK10, STAT1, STAT3, MAPK1, NRAS, CCND1, MAPK12, GCK, CCND2, MAPK14, GSK3B, MAPK3, MAPK9, JAK2, MAPK8	5.6814e-18
KEGG_PATHWAY	hsa04961:Endocrine and other factor-regulated calcium reabsorption	19	PRKCA, CLTA, CLTB, AP2S1, CLTC, PRKCB, AP2B1, AP2A2, PLCB3, PLCB4, GNAQ, AP2A1, RAB11A, PRKACA, PLCB1, PLCB2, CLTCL1, DNM2, AP2M1	2.48939e-08		KEGG_PATHWAY	hsa05169:Epstein-Barr virus infection	70	XPO1, TBK1, SPI1, TBP, CSNK2A2, CSNK2A1, PIK3CA, PRKACA, PRKACB, MYC, SYK, PIK3CG, CDK1, LYN, RAN, PIK3CB, RELA, RELB, PIK3CD, TP53, RB1, CDK2, EP300, JUN, MAPK9, MAPK8, POLR2H, ITGAL, POLR2G, POLR2F, POLR2E, POLR2L, FGR, POLR2K, POLR2J, POLR2I, NFKBIA, HSPA1B, POLR2D, POLR2C, POLR2B, ATF2, POLR2A, NUP214, BCL2, PIK3R5, TRAF6, PIK3R3, HSPA8, PIK3R1, PIK3R2, CREBBP, CSNK2B, SNW1, MAPK11, MAPK10, Y…	9.95685e-18
KEGG_PATHWAY	hsa04923:Regulation of lipolysis in adipocytes	21	PIK3CG, ADCY1, IRS2, PTGER3, GNAI3, GNAI2, PIK3CB, GNAI1, PIK3CD, IRS1, AKT1, ADRB2, PIK3CA, PRKACA, PIK3R5, PIK3R3, INSR, PIK3R1, AKT3, AKT2, PIK3R2	2.61129e-08		KEGG_PATHWAY	hsa05223:Non-small cell lung cancer	36	E2F1, E2F2, E2F3, HRAS, GRB2, ERBB2, FOXO3, PDPK1, CDKN2A, KRAS, SOS1, SOS2, PIK3CA, PIK3R5, PIK3R3, PIK3R1, PIK3R2, PRKCA, PIK3CG, EGFR, MAP2K1, PIK3CB, MAP2K2, RXRA, PIK3CD, TP53, RAF1, RB1, CDK4, PRKCB, MAPK1, NRAS, CCND1, PLCG1, PLCG2, MAPK3	1.22637e-17
KEGG_PATHWAY	hsa05130:Pathogenic Escherichia coli infection	20	ACTB, PRKCA, CDH1, ARPC4, ARPC5, ITGB1, CTNNB1, ARPC1A, CDC42, NCK2, TUBB, CTTN, ARPC3, ARPC2, FYN, NCK1, RHOA, TUBA4A, WASL, TUBA1A	3.26592e-08		KEGG_PATHWAY	hsa04915:Estrogen signaling pathway	48	HRAS, GNAI3, ADCY7, FKBP5, GNAI1, GRB2, MMP9, HSPA1B, MMP2, SRC, ATF2, FOS, PLCB3, PLCB4, KRAS, SOS1, SOS2, PIK3CA, SHC1, NOS3, PRKACA, PIK3R5, PRKACB, PLCB1, PIK3R3, PLCB2, HSPA8, PIK3R1, PIK3R2, EGFR, PIK3CG, HSP90AA1, MAP2K1, MAP2K2, PIK3CB, CREB1, PIK3CD, ESR1, RAF1, PRKCD, MAPK1, NRAS, ATF4, SP1, GNAQ, JUN, MAPK3, CALM1	3.23423e-17
KEGG_PATHWAY	hsa04150:mTOR signaling pathway	21	PRKCA, PIK3CG, BRAF, PIK3CB, PIK3CD, IGF1, IRS1, PTEN, PRKCB, AKT1, MAPK1, PDPK1, MAPK3, PIK3CA, PIK3R5, IKBKB, PIK3R3, PIK3R1, AKT3, AKT2, PIK3R2	5.42448e-08		KEGG_PATHWAY	hsa05213:Endometrial cancer	34	HRAS, GRB2, ERBB2, CDH1, FOXO3, TCF7L2, TCF7L1, CTNNB1, PDPK1, KRAS, SOS1, SOS2, PIK3CA, PIK3R5, PIK3R3, MYC, PIK3R1, PIK3R2, PIK3CG, EGFR, TCF7, MAP2K1, PIK3CB, MAP2K2, PIK3CD, TP53, LEF1, RAF1, CTNNA1, MAPK1, NRAS, CCND1, GSK3B, MAPK3	7.2827e-17
KEGG_PATHWAY	hsa04022:cGMP-PKG signaling pathway	36	GNA13, ADCY1, GNAI3, GNAI2, GNAI1, GNA12, AKT1, PLCB3, PLCB4, RHOA, PIK3CA, PIK3R5, PLCB1, PIK3R3, PLCB2, INSR, NFATC3, AKT3, PIK3R1, PIK3R2, AKT2, PIK3CG, IRS2, MAP2K1, MAP2K2, PIK3CB, CREB1, PIK3CD, RAF1, PRKCE, PPP1CC, IRS1, MAPK1, ADRB2, GNAQ, MAPK3	8.02688e-08		KEGG_PATHWAY	hsa05221:Acute myeloid leukemia	35	HRAS, GRB2, STAT5A, STAT5B, SPI1, PML, KIT, TCF7L2, TCF7L1, KRAS, SOS1, SOS2, PIK3CA, PIK3R5, RUNX1, PIK3R3, MYC, PIK3R1, PIK3R2, PIK3CG, CEBPA, TCF7, MAP2K1, MAP2K2, PIK3CB, RELA, PIK3CD, LEF1, RAF1, STAT3, JUP, MAPK1, NRAS, CCND1, MAPK3	1.5834e-16
KEGG_PATHWAY	hsa04728:Dopaminergic synapse	31	GNAI3, GNAI2, GNAI1, AKT1, FOS, PLCB3, PLCB4, PPP2CA, GNG2, PRKACA, PLCB1, PPP2R2B, PLCB2, AKT3, AKT2, PRKCA, PPP2R1A, GNAO1, CREB1, MAPK11, MAPK10, PPP1CC, PRKCB, GNAQ, MAPK12, MAPK13, GNB1, GSK3B, MAPK14, MAPK9, MAPK8	1.01695e-07		KEGG_PATHWAY	hsa04512:ECM-receptor interaction	44	TNC, COL3A1, ITGA11, ITGB4, ITGB5, ITGA10, VTN, COL2A1, ITGB3, ITGB1, HMMR, ITGB8, ITGAV, ITGB7, ITGB6, COL6A3, COL6A2, COL6A1, AGRN, COL11A2, COL11A1, FN1, COL4A4, COL4A3, COL4A2, COL4A1, ITGA1, ITGA2, ITGA3, ITGA4, COL5A3, COL5A2, COL5A1, COL4A6, COL4A5, ITGA9, ITGA6, LAMA5, ITGA5, ITGA8, ITGA7, COL1A2, COL1A1, ITGA2B	1.70211e-16
KEGG_PATHWAY	hsa05152:Tuberculosis	36	NFKB1, ITGB2, SRC, ITGAM, AKT1, CASP3, CASP9, PIK3C3, IFNG, RHOA, FCER1G, AKT3, IFNGR1, SYK, AKT2, CEBPB, SPHK2, CREB1, RELA, CREBBP, SPHK1, RAF1, MAPK11, MAPK10, STAT1, MAPK1, EP300, MAPK12, MAPK13, MAPK14, MAPK3, RAB5A, JAK1, MAPK9, JAK2, MAPK8	4.96804e-07		KEGG_PATHWAY	hsa04010:MAPK signaling pathway	81	MEF2C, FGF18, HRAS, FGF7, FGF9, FGF17, GNA12, TGFB3, FASLG, DAXX, TGFB1, TGFB2, CDC42, MAX, FOS, CASP3, PAK2, RRAS, PRKACA, FAS, PRKACB, FGF1, FGF2, MYC, EGFR, PRKCA, RELA, RELB, TP53, FLNB, FLNA, PRKCB, MAPK1, CRKL, ARRB2, ARRB1, JUN, RRAS2, MAPK3, PDGFRA, PDGFRB, MAPK9, MAPK8, GADD45B, FGFR2, FGFR1, FGFR4, FGFR3, GRB2, PPM1A, HSPA1B, SRF, ATF2, KRAS, RAC2, RAC3, SOS1, JUND, SOS2, RAC1, TRAF6, R…	2.71861e-16
KEGG_PATHWAY	hsa05133:Pertussis	22	GNAI3, GNAI2, GNAI1, RELA, NFKB1, MAPK11, ITGB2, MAPK10, ITGB1, ITGAM, MAPK1, FOS, CASP3, MAPK12, MAPK13, CASP7, JUN, MAPK14, MAPK3, RHOA, MAPK9, MAPK8	1.44527e-06		KEGG_PATHWAY	hsa05100:Bacterial invasion of epithelial cells	41	CLTA, CAV1, CLTB, SEPT2, BCAR1, CDH1, CLTC, CD2AP, ITGB1, SRC, PXN, CTNNB1, VCL, ACTG1, CDC42, PTK2, GAB1, RAC1, RHOA, PIK3CA, SHC1, PIK3R5, PIK3R3, PIK3R1, PIK3R2, FN1, ACTB, PIK3CG, PIK3CB, PIK3CD, CBL, MET, CTNNA1, WAS, CBLC, CRKL, ITGA5, WASL, CRK, CLTCL1, ARHGAP10	5.29677e-16
KEGG_PATHWAY	hsa04932:Non-alcoholic fatty liver disease (NAFLD)	32	PPARA, TRAF2, NFKB1, AKT1, CDC42, CASP3, CASP7, RAC1, PIK3CA, PIK3R5, PIK3R3, INSR, AKT3, NDUFS1, PIK3R1, PIK3R2, AKT2, PIK3CG, IRS2, SOCS3, PIK3CB, RELA, RXRA, PIK3CD, MAPK10, IRS1, JUN, GSK3B, MAPK9, MAPK8, IKBKB, MAP3K11	1.6427e-06		KEGG_PATHWAY	hsa05218:Melanoma	39	E2F1, E2F2, FGFR1, FGF18, E2F3, HRAS, FGF7, FGF9, FGF17, CDH1, IGF1R, KRAS, CDKN2A, PIK3CA, PIK3R5, PIK3R3, FGF1, FGF2, PIK3R1, PIK3R2, PIK3CG, EGFR, MAP2K1, PIK3CB, MAP2K2, MET, PIK3CD, TP53, IGF1, RAF1, RB1, CDK4, MAPK1, NRAS, CCND1, CDKN1A, MAPK3, PDGFRA, PDGFRB	5.57552e-16
KEGG_PATHWAY	hsa04920:Adipocytokine signaling pathway	21	PPARA, TRAF2, IRS2, SOCS3, RXRA, RELA, NFKB1, MAPK10, PPARGC1A, IRS1, STAT3, PTPN11, AKT1, IKBKG, MAPK9, JAK2, MAPK8, IKBKB, CHUK, AKT3, AKT2	2.26078e-06		KEGG_PATHWAY	hsa04071:Sphingolipid signaling pathway	50	GNA13, HRAS, GNAI3, GNAI1, GNA12, PDPK1, PLCB3, KRAS, PLCB4, RAC2, RAC3, BCL2, RAC1, RHOA, PIK3CA, NOS3, PIK3R5, PIK3R3, PLCB1, PLCB2, PIK3R1, PIK3R2, PIK3CG, FCER1A, PRKCA, PPP2R1A, PLD1, ROCK1, MAP2K1, PIK3CB, ROCK2, MAP2K2, RELA, PIK3CD, SPHK1, TP53, RAF1, MAPK11, MAPK10, PRKCE, PRKCB, NRAS, MAPK1, GNAQ, MAPK12, FYN, MAPK14, MAPK3, MAPK9, MAPK8	1.24292e-14
KEGG_PATHWAY	hsa05146:Amoebiasis	26	CSF2, ADCY1, ITGB2, NFKB1, ITGAM, PLCB3, CASP3, PTK2, PLCB4, IFNG, PIK3CA, PRKACA, PIK3R5, PLCB1, PIK3R3, PLCB2, PIK3R1, PIK3R2, PRKCA, PIK3CG, PIK3CB, RELA, PIK3CD, PRKCB, GNAQ, RAB5A	2.55194e-06		KEGG_PATHWAY	hsa04350:TGF-beta signaling pathway	41	E2F4, E2F5, TGFB3, TGFB1, RBX1, TGFB2, CDKN2B, ZFYVE9, ZFYVE16, RHOA, MYC, CUL1, TFDP1, PPP2R1A, SMAD9, ROCK1, SMAD7, NODAL, SMAD6, TGFBR1, CREBBP, RBL1, SMAD5, TGFBR2, SMAD4, SMAD3, SMAD2, SKP1, SMAD1, INHBB, MAPK1, INHBA, EP300, SP1, ID2, ID1, MAPK3, TGIF1, TGIF2, SMURF2, SMURF1	2.5091e-14
KEGG_PATHWAY	hsa05206:MicroRNAs in cancer	45	HRAS, FGFR3, PDGFB, GRB2, PDGFA, ERBB3, ERBB2, NFKB1, ITGB3, PTEN, CCNE1, CASP3, KRAS, PAK4, SOS1, SOS2, RHOA, SHC1, MYC, SHC4, PRKCA, EGFR, IRS2, MAP2K1, MAP2K2, CREBBP, MET, SOCS1, TP53, PIM1, RAF1, PRKCE, IRS1, STAT3, BRCA1, PRKCB, NRAS, EP300, PLCG1, PLCG2, VEGFA, PDGFRA, PDGFRB, IKBKB, CRK	1.28485e-05		KEGG_PATHWAY	hsa05142:Chagas disease (American trypanosomiasis)	46	GNA14, GNA15, CCL2, GNAI3, GNAI1, GNA11, TGFB3, NFKBIA, FASLG, TGFB1, TGFB2, FOS, PLCB3, PLCB4, CASP8, SERPINE1, PIK3CA, PIK3R5, FAS, TRAF6, PLCB1, PIK3R3, PLCB2, PIK3R1, PIK3R2, PIK3CG, PPP2R1A, IL6, PIK3CB, TGFBR1, RELA, TGFBR2, PIK3CD, SMAD3, FADD, MAPK11, SMAD2, MAPK10, MAPK1, MAPK12, GNAQ, JUN, MAPK14, MAPK3, MAPK9, MAPK8	2.5091e-14
KEGG_PATHWAY	hsa05140:Leishmaniasis	20	PTPN6, RELA, NFKB1, MAPK11, ITGB2, STAT1, ITGB1, ITGAM, MAP3K7, MAPK1, FOS, MAPK12, MAPK13, JUN, MAPK14, IFNG, MAPK3, JAK1, JAK2, IFNGR1	1.69491e-05		KEGG_PATHWAY	hsa05219:Bladder cancer	28	E2F1, E2F2, HRAS, E2F3, FGFR3, ERBB2, MMP9, CDH1, MMP2, MMP1, SRC, CDKN2A, KRAS, MYC, EGFR, MAP2K1, MAP2K2, TP53, RAF1, RB1, CDK4, RPS6KA5, NRAS, MAPK1, CDKN1A, CCND1, VEGFA, MAPK3	2.5091e-14
KEGG_PATHWAY	hsa04723:Retrograde endocannabinoid signaling	24	PRKCA, ADCY1, GNAI3, GNAO1, GNAI2, GNAI1, MAPK11, MAPK10, PRKCB, MAPK1, PLCB3, PLCB4, GNAQ, MAPK12, MAPK13, GNB1, MAPK14, MAPK3, MAPK9, GNG2, PRKACA, MAPK8, PLCB1, PLCB2	1.97547e-05		KEGG_PATHWAY	hsa04066:HIF-1 signaling pathway	44	ERBB2, EDN1, TIMP1, RBX1, ARNT, IGF1R, BCL2, SERPINE1, TEK, SLC2A1, PIK3CA, NOS3, PIK3R5, PIK3R3, CAMK2A, INSR, PIK3R1, PIK3R2, PRKCA, PIK3CG, EGFR, IL6, FLT1, MAP2K1, PIK3CB, MAP2K2, RELA, CREBBP, PIK3CD, IGF1, IL6R, STAT3, PRKCB, MAPK1, CDKN1A, HIF1A, EP300, EIF4E, PLCG1, PLCG2, MAPK3, VEGFA, TCEB2, TCEB1	5.01821e-14
KEGG_PATHWAY	hsa04310:Wnt signaling pathway	28	WNT5A, CTNNB1, MAP3K7, PLCB3, PLCB4, RAC2, RAC3, RAC1, RHOA, PRKACA, PLCB1, MYC, NFATC3, PLCB2, DVL2, PRKCA, CREBBP, TP53, MAPK10, FZD4, PRKCB, EP300, CCND3, CSNK1E, GSK3B, JUN, MAPK9, MAPK8	4.38275e-05		KEGG_PATHWAY	hsa04370:VEGF signaling pathway	34	HRAS, PXN, SRC, CDC42, PTK2, KRAS, RAC2, RAC3, RAC1, PIK3CA, PIK3R5, NOS3, PIK3R3, PIK3R1, PIK3R2, PRKCA, PIK3CG, MAP2K1, MAP2K2, PIK3CB, PIK3CD, SPHK1, RAF1, MAPK11, KDR, PRKCB, MAPK1, NRAS, PLCG1, MAPK12, MAPK14, PLCG2, VEGFA, MAPK3	7.52731e-14
KEGG_PATHWAY	hsa04152:AMPK signaling pathway	26	PPARG, FOXO1, MAP3K7, AKT1, IGF1R, PDPK1, PPP2CA, PIK3CA, PIK3R5, PPP2R2B, PIK3R3, INSR, PIK3R1, AKT3, PIK3R2, AKT2, PIK3CG, PPP2R1A, IRS2, RAB8A, PIK3CB, CREB1, PIK3CD, IGF1, IRS1, PPARGC1A	4.90963e-05		KEGG_PATHWAY	hsa04660:T cell receptor signaling pathway	45	HRAS, GRB2, NFKBIA, PAK6, FOS, CDC42, PDPK1, KRAS, PAK2, PAK4, SOS1, SOS2, RHOA, PIK3CA, PIK3R5, PIK3R3, PIK3R1, PIK3R2, PIK3CG, PTPN6, VAV3, MAP2K1, PIK3CB, MAP2K2, RELA, PIK3CD, CBL, RAF1, MAPK11, VAV2, CDK4, VAV1, CBLC, MAPK1, PRKCQ, NRAS, PLCG1, MAPK12, FYN, JUN, MAPK14, GSK3B, LCK, MAPK3, LCP2	1.00364e-13
KEGG_PATHWAY	hsa04726:Serotonergic synapse	24	PRKCA, HRAS, GNAI3, GNAO1, MAP2K1, GNAI2, BRAF, GNAI1, RAF1, PRKCB, NRAS, MAPK1, PLCB3, CASP3, PLCB4, KRAS, GNAQ, GNB1, ARAF, MAPK3, GNG2, PRKACA, PLCB1, PLCB2	0.000121355		KEGG_PATHWAY	hsa05222:Small cell lung cancer	40	E2F1, E2F2, E2F3, XIAP, NFKBIA, ITGB1, MAX, PTK2, CDKN2B, BCL2, ITGAV, PIK3CA, PIK3R5, TRAF6, PIK3R3, MYC, PIK3R1, PIK3R2, FN1, PIK3CG, COL4A4, COL4A3, COL4A2, COL4A1, PIK3CB, RELA, RXRA, PIK3CD, TP53, ITGA2, ITGA3, RB1, CDK4, CDK2, COL4A6, COL4A5, CCND1, ITGA6, LAMA5, ITGA2B	2.00728e-13
KEGG_PATHWAY	hsa04621:NOD-like receptor signaling pathway	16	HSP90AA1, RELA, NFKB1, MAPK11, MAPK10, MAP3K7, MAPK1, MAPK12, MAPK13, MAPK14, MAPK3, IKBKG, MAPK9, MAPK8, IKBKB, CHUK	0.000303629		KEGG_PATHWAY	hsa04550:Signaling pathways regulating pluripotency of stem cells	53	FGFR2, FGFR1, FGFR4, HRAS, FGFR3, HNF1A, GRB2, IL6ST, SOX2, CTNNB1, IGF1R, KRAS, POU5F1, PIK3CA, PIK3R5, SKIL, PIK3R3, FGF2, MYC, TCF3, PIK3R1, PIK3R2, PIK3CG, DVL2, SMAD9, MAP2K1, PIK3CB, MAP2K2, NODAL, PIK3CD, SMAD5, SMAD4, RAF1, IGF1, SMAD3, MAPK11, SMAD2, SMAD1, STAT3, INHBB, INHBA, NRAS, MAPK1, ID2, MAPK12, ID1, GSK3B, MAPK14, MAPK3, JAK1, JAK2, JAK3, KLF4	2.00728e-13
KEGG_PATHWAY	hsa05168:Herpes simplex infection	31	TRAF2, TNFSF14, NFKB1, POLR2A, MAP3K7, FOS, CASP3, IFNG, CHUK, IFNGR1, TRAF3, CDK1, SOCS3, RELA, CREBBP, TP53, MAPK10, PPP1CC, STAT1, HLA-E, PTPN11, STAT2, TYK2, EP300, JUN, IKBKG, MAPK9, JAK1, MAPK8, JAK2, IKBKB	0.000494241		KEGG_PATHWAY	hsa04912:GnRH signaling pathway	40	HRAS, ADCY7, GRB2, GNA11, MMP2, SRC, CDC42, PLCB3, PLCB4, KRAS, PTK2B, SOS1, SOS2, PRKACA, PRKACB, PLCB1, PLCB2, CAMK2A, PRKCA, EGFR, PLD1, MAP2K1, MAP2K2, RAF1, MAPK11, MAPK10, MMP14, PRKCD, PRKCB, MAPK1, NRAS, ATF4, GNAQ, MAPK12, JUN, MAPK14, MAPK3, MAPK9, MAPK8, CALM1	3.51275e-12
KEGG_PATHWAY	hsa04064:NF-kappa B signaling pathway	20	TRAF2, XIAP, LYN, RELA, TNFSF14, NFKB1, TRIM25, BTK, MAP3K7, LAT, PLCG1, PLCG2, LCK, IKBKG, ZAP70, IKBKB, CHUK, SYK, BLNK, TRAF3	0.000508313		KEGG_PATHWAY	hsa04662:B cell receptor signaling pathway	34	HRAS, GRB2, NFKBIA, FOS, KRAS, RAC2, RAC3, SOS1, RAC1, SOS2, PIK3CA, PIK3R5, PIK3R3, PIK3R1, PIK3R2, SYK, PIK3CG, PTPN6, VAV3, MAP2K1, LYN, PIK3CB, MAP2K2, RELA, PIK3CD, RAF1, VAV2, VAV1, MAPK1, NRAS, JUN, GSK3B, PLCG2, MAPK3	8.02913e-12
KEGG_PATHWAY	hsa03020:RNA polymerase	12	POLR2H, POLR2G, POLR2F, POLR2E, POLR2L, POLR2K, POLR2J, POLR2I, POLR2D, POLR2C, POLR2B, POLR2A	0.00063759		KEGG_PATHWAY	hsa05164:Influenza A	57	XPO1, TBK1, FASLG, ACTG1, RAE1, PIK3CA, FAS, PABPN1, PRKCA, CIITA, PIK3CG, PIK3CB, SOCS3, RELA, PIK3CD, PRKCB, MAPK1, EP300, JUN, MAPK3, MAPK9, MAPK8, CPSF4, KPNA2, NXT1, NUP98, CCL2, PML, OAS3, NFKBIA, OAS1, HSPA1B, ATF2, PIK3R5, PIK3R3, HSPA8, PIK3R1, PIK3R2, ACTB, IL6, MAP2K1, MAP2K2, CREBBP, RAF1, MAPK11, NXF1, MAPK10, STAT1, STAT2, IRF9, MAPK12, HNRNPUL1, IRF7, MAPK14, GSK3B, JAK1, JAK2	1.98972e-11
KEGG_PATHWAY	hsa04724:Glutamatergic synapse	23	PRKCA, ADCY1, GNAI3, GNAO1, GNAI2, GNAI1, GRIN1, HOMER1, HOMER2, SHANK3, PRKCB, MAPK1, PLCB3, PLCB4, GNAQ, GNB1, HOMER3, MAPK3, DLG4, GNG2, PRKACA, PLCB1, PLCB2	0.000746716		KEGG_PATHWAY	hsa05412:Arrhythmogenic right ventricular cardiomyopathy (ARVC)	34	ITGA11, ITGB4, GJA1, ITGA10, ITGB5, ITGB3, ITGB1, TCF7L2, TCF7L1, CTNNB1, ACTG1, ITGB8, DMD, ITGB7, ITGAV, ITGB6, ACTB, TCF7, ACTN4, ITGA1, ACTN1, LEF1, ITGA2, ACTN2, ITGA3, ITGA4, CTNNA1, JUP, ITGA9, ITGA6, ITGA5, ITGA8, ITGA7, ITGA2B	2.26572e-11
KEGG_PATHWAY	hsa05202:Transcriptional misregulation in cancer	29	CCNT2, CSF2, KDM6A, PDGFA, CCNT1, PPARG, FOXO1, NFKB1, MEIS1, ITGAM, IGF1R, PTK2, RARA, MYC, CSF1R, IL2RB, FLT1, CEBPB, RELA, RXRA, MET, TP53, CDK9, IGF1, SP1, NTRK1, H3F3A, PBX1, NGFR	0.000771853		KEGG_PATHWAY	hsa04380:Osteoclast differentiation	48	GRB2, PPARG, SPI1, FHL2, NFKBIA, ITGB3, TGFB1, TGFB2, FOS, JUND, RAC1, PIK3CA, PIK3R5, TRAF6, PIK3R3, FOSL1, PIK3R1, PIK3R2, SYK, PIK3CG, MAP2K1, SOCS3, PIK3CB, CREB1, TGFBR1, RELA, RELB, TGFBR2, PIK3CD, MAPK11, MAPK10, STAT1, JUNB, STAT2, IRF9, LILRB1, MAPK1, MAPK12, FYN, JUN, MAPK14, PLCG2, LCK, MAPK3, JAK1, MAPK9, MAPK8, LCP2	2.27827e-11
KEGG_PATHWAY	hsa04110:Cell cycle	24	CDK1, CCNH, ANAPC4, CREBBP, TP53, SMAD3, CDC20, CDK7, CDK4, YWHAE, CCNB1, CCNE1, YWHAG, RAD21, MAD2L1, EP300, CCNB2, CCND3, PLK1, GSK3B, BUB1B, SMC1A, MYC, BUB3	0.000911368		KEGG_PATHWAY	hsa05230:Central carbon metabolism in cancer	32	FGFR2, FGFR1, HRAS, FGFR3, ERBB2, KIT, KRAS, SLC2A1, PIK3CA, PIK3R5, PIK3R3, MYC, PIK3R1, PIK3R2, PIK3CG, EGFR, RET, MAP2K1, PIK3CB, MAP2K2, MET, PIK3CD, TP53, RAF1, MAPK1, NRAS, HIF1A, GCK, NTRK1, MAPK3, PDGFRA, PDGFRB	3.13136e-11
KEGG_PATHWAY	hsa04390:Hippo signaling pathway	27	WNT5A, SAV1, ITGB2, CDH1, LATS1, LATS2, CTNNB1, PPP2CA, DLG4, DLG3, PPP2R2B, MYC, DLG1, ACTB, PARD6A, DVL2, PPP2R1A, SMAD3, PPP1CC, CTNNA1, FZD4, YWHAE, YWHAG, CCND3, CSNK1D, CSNK1E, GSK3B	0.00092763		KEGG_PATHWAY	hsa05216:Thyroid cancer	21	HRAS, TCF7, RET, MAP2K1, MAP2K2, RXRA, PPARG, TP53, LEF1, CDH1, TCF7L2, TCF7L1, CTNNB1, NRAS, MAPK1, CCND1, KRAS, NTRK1, MAPK3, TPR, MYC	8.76179e-11
KEGG_PATHWAY	hsa04114:Oocyte meiosis	22	PPP2R1A, CDK1, AR, ADCY1, MAP2K1, ANAPC4, IGF1, AURKA, CDC20, PPP1CC, YWHAE, PGR, CCNE1, IGF1R, MAPK1, YWHAG, MAD2L1, PLK1, PPP2CA, MAPK3, PRKACA, SMC1A	0.00127513		KEGG_PATHWAY	hsa04310:Wnt signaling pathway	48	BTRC, MMP7, TCF7L2, TCF7L1, CTNNB1, RBX1, CSNK2A2, PLCB3, PLCB4, CSNK2A1, RAC2, RAC3, RAC1, RHOA, PRKACA, PRKACB, PLCB1, PLCB2, FOSL1, CAMK2A, MYC, CUL1, PRKCA, DVL2, TCF7, CTBP1, CTBP2, ROCK2, CREBBP, TP53, CSNK2B, SMAD4, LEF1, SKP1, MAPK10, PRKCB, CCND1, EP300, PSEN1, CSNK1E, CCND2, JUN, GSK3B, LRP6, MAPK9, MAPK8, RUVBL1, LRP5	2.07879e-10
KEGG_PATHWAY	hsa04530:Tight junction	25	HRAS, GNAI3, GNAI2, GNAI1, PTEN, SRC, CTNNB1, AKT1, CDC42, CTTN, KRAS, PPP2CA, RHOA, PPP2R2B, AKT3, AKT2, ACTB, PARD6A, PRKCA, PPP2R1A, CDK4, CTNNA1, PRKCE, PRKCB, NRAS	0.00158992		KEGG_PATHWAY	hsa05202:Transcriptional misregulation in cancer	54	CCNT2, MEF2C, MMP9, CCNT1, PPARG, SPI1, FOXO1, MMP3, MEN1, MAX, SIN3A, MYC, RELA, RXRA, TP53, CDK9, JUP, CCND2, PRCC, FUS, TFE3, PML, ZBTB17, ITGAM, ATF1, IGF1R, PTK2, ITGB7, BCL6, RUNX1, RUNX2, TCF3, ETV4, CEBPA, IL6, IL2RB, FLT1, CEBPB, MET, TGFBR2, IGF1, SMAD1, DDX5, ATM, CDKN1A, HDAC2, SP1, ID2, HDAC1, NTRK1, H3F3A, PBX1, NCOR1, IGFBP3	2.31716e-10
KEGG_PATHWAY	hsa04622:RIG-I-like receptor signaling pathway	17	TRAF2, RELA, NFKB1, TRIM25, MAPK11, MAPK10, MAP3K7, MAPK12, MAPK13, MAPK14, MAP3K1, IKBKG, MAPK9, MAPK8, IKBKB, CHUK, TRAF3	0.00169708		KEGG_PATHWAY	hsa04668:TNF signaling pathway	41	CCL2, MMP9, EDN1, NFKBIA, MMP3, ATF2, FOS, CASP3, NOD2, CASP7, CASP8, PIK3CA, PIK3R5, FAS, PIK3R3, PIK3R1, PIK3R2, PIK3CG, IL6, CEBPB, MAP2K1, SOCS3, PIK3CB, CREB1, RELA, PIK3CD, MAPK11, FADD, MAPK10, MMP14, JUNB, RPS6KA5, CASP10, MAPK1, ATF4, MAPK12, JUN, MAPK14, MAPK3, MAPK9, MAPK8	2.49932e-10
KEGG_PATHWAY	hsa04713:Circadian entrainment	20	PRKCA, ADCY1, GNAI3, GNAO1, GNAI2, GNAI1, CREB1, GRIN1, PRKCB, MAPK1, FOS, PLCB3, PLCB4, GNAQ, GNB1, MAPK3, GNG2, PRKACA, PLCB1, PLCB2	0.00199881		KEGG_PATHWAY	hsa04144:Endocytosis	70	CLTA, HRAS, CLTB, TGFB3, CXCR1, CLTC, TGFB1, TGFB2, CDC42, DAB2, GBF1, CXCR4, ZFYVE16, ZFYVE9, RHOA, EGFR, RET, PLD1, WAS, ARRB2, ARRB1, IGF2R, ACAP1, PDGFRA, SH3KBP1, WASL, SH3GL2, SH3GL1, ARFGAP1, FGFR2, RAB7A, CAV1, FGFR4, FGFR3, ERBB4, ERBB3, PML, ARF6, KIT, HSPA1B, SRC, IGF1R, SH3GLB2, SH3GLB1, FOLR1, RAB11A, IL2RG, NEDD4L, TRAF6, HSPA8, RAB8A, IL2RB, FLT1, IL2RA, TGFBR1, CBL, TGFBR2, MET, S…	6.13551e-10
KEGG_PATHWAY	hsa05034:Alcoholism	29	HRAS, GNAI3, GNAI2, GRB2, GNAI1, KRAS, SOS1, SOS2, GNG2, HIST3H2A, SHC1, SHC3, SHC2, SHC4, GNAO1, MAP2K1, BRAF, CREB1, GRIN1, RAF1, PPP1CC, MAPK1, NRAS, HDAC3, GNB1, ARAF, MAPK3, H3F3A, HDAC8	0.00216244		KEGG_PATHWAY	hsa04914:Progesterone-mediated oocyte maturation	36	MAD1L1, GNAI3, ADCY7, GNAI1, IGF1R, KRAS, BUB1, PIK3CA, PRKACA, PIK3R5, PRKACB, PIK3R3, PIK3R1, PIK3R2, PIK3CG, CDK1, HSP90AA1, MAP2K1, PIK3CB, PIK3CD, IGF1, RAF1, MAPK11, MAPK10, CDK2, CCNB1, MAPK1, CCNB2, MAD2L1, MAPK12, RPS6KA1, PLK1, MAPK14, MAPK3, MAPK9, MAPK8	7.59857e-10
KEGG_PATHWAY	hsa03022:Basal transcription factors	13	MNAT1, TAF1, CCNH, GTF2F1, GTF2F2, GTF2H4, GTF2H3, GTF2H5, CDK7, ERCC3, GTF2H2, GTF2H1, ERCC2	0.00437799		KEGG_PATHWAY	hsa05231:Choline metabolism in cancer	39	HRAS, GRB2, FOS, PDPK1, KRAS, RAC2, RAC3, SOS1, RAC1, SOS2, PIK3CA, PIK3R5, PIK3R3, PIK3R1, PIK3R2, PRKCA, EGFR, PIK3CG, PLD1, MAP2K1, MAP2K2, PIK3CB, PIK3CD, RAF1, MAPK10, WAS, PRKCB, MAPK1, NRAS, HIF1A, PLCG1, SP1, JUN, MAPK3, PDGFRA, PDGFRB, MAPK9, MAPK8, WASL	1.03593e-09
KEGG_PATHWAY	hsa04270:Vascular smooth muscle contraction	21	PRKCA, GNA13, ADCY1, BRAF, MAP2K1, MAP2K2, GNA12, RAF1, PRKCE, PPP1CC, PRKCB, MAPK1, PLCB3, PLCB4, GNAQ, ARAF, MAPK3, RHOA, PRKACA, PLCB1, PLCB2	0.0164693		KEGG_PATHWAY	hsa04666:Fc gamma R-mediated phagocytosis	35	ARF6, CDC42, RAC2, RAC1, PIK3CA, PIK3R5, PIK3R3, PIK3R1, PIK3R2, SYK, PRKCA, PIK3CG, PLD1, VAV3, LYN, MAP2K1, PIK3CB, HCK, PIK3CD, SPHK1, RAF1, PRKCE, VAV2, PRKCD, WAS, VAV1, VASP, PRKCB, MAPK1, CRKL, PLCG1, PLCG2, MAPK3, WASL, CRK	1.26823e-09
KEGG_PATHWAY	hsa04640:Hematopoietic cell lineage	17	CSF2, IL2RA, CD3G, CD3D, CD3E, KITLG, ITGA2, ITGA3, KIT, ITGB3, ITGAM, ITGA6, TFRC, CD4, CSF2RA, IL3RA, CSF1R	0.0212708		KEGG_PATHWAY	hsa04750:Inflammatory mediator regulation of TRP channels	38	ADCY7, SRC, PLCB3, PLCB4, PIK3CA, PRKACA, PIK3R5, PRKACB, PLCB1, PIK3R3, PLCB2, CAMK2A, PIK3R1, PIK3R2, PRKCA, PIK3CG, PIK3CB, PIK3CD, PRKCH, IGF1, MAPK11, MAPK10, PRKCE, PPP1CC, PRKCD, PPP1CB, PRKCB, PRKCQ, PPP1CA, PLCG1, GNAQ, MAPK12, NTRK1, MAPK14, PLCG2, MAPK9, MAPK8, CALM1	1.76262e-09
KEGG_PATHWAY	hsa04320:Dorso-ventral axis formation	9	EGFR, MAPK1, KRAS, MAP2K1, GRB2, ETS1, SOS1, MAPK3, SOS2	0.0462828		KEGG_PATHWAY	hsa04540:Gap junction	35	HRAS, GNAI3, ADCY7, GRB2, GNAI1, GNA11, GJA1, SRC, PLCB3, TUBB, PLCB4, KRAS, SOS1, SOS2, PRKACA, PRKACB, TUBA1A, PLCB1, PLCB2, PRKCA, EGFR, CDK1, MAP2K1, MAP2K2, RAF1, PRKCB, NRAS, MAPK1, TJP1, CSNK1D, GNAQ, MAPK3, PDGFRA, TUBA4A, PDGFRB	5.96346e-09
						KEGG_PATHWAY	hsa04650:Natural killer cell mediated cytotoxicity	42	ITGAL, HRAS, GRB2, FASLG, ITGB2, CASP3, KRAS, RAC2, RAC3, PTK2B, SOS1, RAC1, SOS2, PIK3CA, SHC1, PIK3R5, FAS, PIK3R3, PIK3R1, PIK3R2, SYK, PRKCA, PIK3CG, PTPN6, VAV3, MAP2K1, PIK3CB, MAP2K2, PIK3CD, RAF1, VAV2, VAV1, PRKCB, PTPN11, MAPK1, NRAS, PLCG1, FYN, PLCG2, LCK, MAPK3, LCP2	9.95505e-09
						KEGG_PATHWAY	hsa04921:Oxytocin signaling pathway	49	MEF2C, HRAS, ADCY7, ACTG1, FOS, PLCB3, PLCB4, RHOA, PIK3CA, PRKACA, NOS3, PRKACB, PLCB1, PLCB2, EGFR, PIK3CG, PRKCA, ROCK1, PIK3CB, ROCK2, PIK3CD, PPP1CC, PPP1CB, PRKCB, MAPK1, PPP1CA, CCND1, GNAQ, JUN, MAPK3, MYL6, GNAI3, GNAI1, SRC, MYL9, KRAS, MYL6B, PIK3R5, PIK3R3, CAMK2A, PIK3R1, PIK3R2, ACTB, MAP2K1, MAP2K2, RAF1, NRAS, CDKN1A, CALM1	1.26926e-08
						KEGG_PATHWAY	hsa05160:Hepatitis C	44	PPARA, HRAS, GRB2, TBK1, OAS3, NFKBIA, OAS1, PDPK1, KRAS, SOS1, SOS2, PIK3CA, PIK3R5, TRAF6, PIK3R3, PIK3R1, PIK3R2, PIK3CG, EGFR, PPP2R1A, SOCS3, PIK3CB, RELA, RXRA, PIK3CD, TP53, RAF1, MAPK11, MAPK10, STAT1, STAT3, STAT2, IRF9, MAPK1, NRAS, CDKN1A, MAPK12, IRF7, MAPK14, GSK3B, MAPK3, JAK1, MAPK9, MAPK8	1.39702e-08
						KEGG_PATHWAY	hsa04725:Cholinergic synapse	39	HRAS, GNAI3, ADCY7, GNAI1, GNA11, FOS, PLCB3, PLCB4, KRAS, BCL2, PIK3CA, PRKACA, PIK3R5, PRKACB, PLCB1, PIK3R3, PLCB2, CAMK2A, PIK3R1, PIK3R2, PRKCA, PIK3CG, MAP2K1, PIK3CB, CREB1, PIK3CD, PRKCB, MAPK1, GNGT1, NRAS, ATF4, CHRM5, CHRM4, GNAQ, CHRM3, FYN, GNB1, MAPK3, JAK2	2.79083e-08
						KEGG_PATHWAY	hsa04910:Insulin signaling pathway	44	HRAS, GRB2, FOXO1, PRKAR2B, PDPK1, KRAS, SOS1, SOS2, PIK3CA, SHC1, PIK3R5, PRKACA, PRKACB, PIK3R3, INSR, PIK3R1, PIK3R2, PIK3CG, IRS2, MAP2K1, SOCS3, PIK3CB, MAP2K2, PIK3CD, CBL, RAF1, MAPK10, PPP1CC, PPARGC1A, IRS1, PPP1CB, CBLC, MAPK1, NRAS, PPP1CA, CRKL, EIF4E, GCK, GSK3B, MAPK3, MAPK9, MAPK8, CRK, CALM1	5.32699e-08
						KEGG_PATHWAY	hsa05162:Measles	43	TBK1, STAT5A, STAT5B, OAS3, NFKBIA, FASLG, OAS1, HSPA1B, CSNK2A2, CSNK2A1, PIK3CA, IL2RG, PIK3R5, FAS, TRAF6, PIK3R3, HSPA8, PIK3R1, PIK3R2, PIK3CG, IL6, IL2RB, IL2RA, PIK3CB, RELA, PIK3CD, TP53, CSNK2B, CDK4, STAT1, CDK2, STAT3, STAT2, IRF9, PRKCQ, CCND1, FYN, CCND2, IRF7, GSK3B, JAK1, JAK2, JAK3	5.4176e-08
						KEGG_PATHWAY	hsa05131:Shigellosis	28	BTRC, NFKBIA, ITGB1, SRC, VCL, ACTG1, CDC42, NOD2, RAC1, ACTB, ROCK1, ROCK2, RELA, MAPK11, MAPK10, WAS, U2AF1L4, MAPK1, CRKL, MAPK12, ITGA5, MAPK14, MAPK3, MAPK9, MAPK8, WASL, ABL1, CRK	6.49696e-08
						KEGG_PATHWAY	hsa03015:mRNA surveillance pathway	34	NXT1, NCBP2, NCBP1, FIP1L1, RBM8A, CLP1, NUDT21, MAGOHB, SRRM1, WDR33, PABPN1, PPP2R1A, SYMPK, CSTF3, CSTF2, MAGOH, SAP18, RNPS1, NXF1, CASC3, PPP1CC, CSTF2T, PPP1CB, PCF11, EIF4A3, PPP1CA, PAPOLA, UPF3B, CPSF7, CPSF4, CPSF3, CSTF1, CPSF2, CPSF1	8.44685e-08
						KEGG_PATHWAY	hsa05414:Dilated cardiomyopathy	32	ADCY7, ITGA11, ITGB4, TGFB3, ITGA10, ITGB5, ITGB3, ITGB1, TGFB1, TGFB2, ACTG1, ITGB8, DMD, ITGB7, ITGAV, ITGB6, PRKACA, PRKACB, ACTB, ACTC1, ITGA1, IGF1, ITGA2, ITGA3, ITGA4, TNNI3, ITGA9, ITGA6, ITGA5, ITGA8, ITGA7, ITGA2B	1.75294e-07
						KEGG_PATHWAY	hsa05145:Toxoplasmosis	39	GNAI3, XIAP, GNAI1, TGFB3, NFKBIA, HSPA1B, ITGB1, TGFB1, TGFB2, CASP3, PDPK1, BCL2, CASP8, PIK3CA, PIK3R5, TRAF6, PIK3R3, PIK3R1, HSPA8, PIK3R2, CIITA, PIK3CG, PIK3CB, RELA, PIK3CD, MAPK11, MAPK10, STAT1, STAT3, MAPK1, ITGA6, MAPK12, LAMA5, MAPK14, MAPK3, JAK1, MAPK9, JAK2, MAPK8	2.10765e-07
						KEGG_PATHWAY	hsa05410:Hypertrophic cardiomyopathy (HCM)	30	ITGA11, ITGB4, TGFB3, ITGA10, ITGB5, ITGB3, ITGB1, TGFB1, TGFB2, ACTG1, ITGB8, DMD, ITGB7, ITGAV, ITGB6, ACTB, IL6, ACTC1, ITGA1, IGF1, ITGA2, ITGA3, ITGA4, TNNI3, ITGA9, ITGA6, ITGA5, ITGA8, ITGA7, ITGA2B	5.08477e-07
						KEGG_PATHWAY	hsa04530:Tight junction	42	HRAS, GNAI3, MYL5, GNAI1, SRC, CTNNB1, MYL9, ACTG1, CSNK2A2, CDC42, KRAS, CSNK2A1, RHOA, RRAS, YES1, ACTB, PRKCA, PPP2R1A, SYMPK, F11R, ACTN4, CSNK2B, PRKCH, MYLPF, ACTN1, MYL12B, ACTN2, MYL12A, PRKCE, CDK4, CTNNA1, MYH9, PRKCD, PRKCB, NRAS, PRKCQ, TJP1, CGN, RRAS2, MYH11, MYH14, MYH10	5.46751e-07
						KEGG_PATHWAY	hsa04720:Long-term potentiation	27	HRAS, PLCB3, KRAS, PLCB4, PRKACA, PRKACB, PLCB1, PLCB2, CAMK2A, PRKCA, MAP2K1, MAP2K2, CREBBP, RAF1, PPP1CC, PPP1CB, PRKCB, NRAS, MAPK1, ATF4, PPP1CA, EP300, RPS6KA1, GNAQ, MAPK3, RAP1B, CALM1	8.22948e-07
						KEGG_PATHWAY	hsa04916:Melanogenesis	34	HRAS, GNAI3, ADCY7, GNAI1, EDN1, KIT, TCF7L2, TCF7L1, CTNNB1, PLCB3, PLCB4, KRAS, PRKACA, PRKACB, PLCB1, PLCB2, CAMK2A, PRKCA, DVL2, TCF7, MAP2K1, MAP2K2, CREB1, CREBBP, LEF1, RAF1, PRKCB, NRAS, MAPK1, EP300, GNAQ, GSK3B, MAPK3, CALM1	1.36604e-06
						KEGG_PATHWAY	hsa04931:Insulin resistance	35	PPARA, NFKBIA, FOXO1, PDPK1, SLC2A1, PIK3CA, PIK3R5, NOS3, PIK3R3, INSR, PIK3R1, PIK3R2, PIK3CG, IL6, IRS2, SOCS3, PIK3CB, CREB1, RELA, PIK3CD, MAPK10, PRKCE, PPP1CC, PRKCD, PPARGC1A, IRS1, PPP1CB, STAT3, PTPN11, PRKCQ, PPP1CA, RPS6KA1, GSK3B, MAPK9, MAPK8	3.13525e-06
						KEGG_PATHWAY	hsa04390:Hippo signaling pathway	43	BTRC, SOX2, TGFB3, CDH1, ITGB2, TCF7L2, TCF7L1, TGFB1, TGFB2, CTNNB1, ACTG1, CTGF, SERPINE1, YAP1, FGF1, MYC, ACTB, DVL2, PPP2R1A, TCF7, TGFBR1, TGFBR2, SMAD4, SMAD3, LEF1, BIRC5, SMAD2, SMAD1, PPP1CC, CTNNA1, WWTR1, YWHAE, PPP1CB, CCND1, PPP1CA, YWHAG, CSNK1D, ID2, CSNK1E, ID1, CCND2, GSK3B, AREG	3.88567e-06
						KEGG_PATHWAY	hsa04730:Long-term depression	24	PRKCA, GNA13, PPP2R1A, HRAS, GNAI3, LYN, MAP2K1, GNAI1, MAP2K2, GNA11, GNA12, RAF1, IGF1, PRKCB, IGF1R, NRAS, MAPK1, PLCB3, KRAS, PLCB4, GNAQ, MAPK3, PLCB1, PLCB2	1.21377e-05
						KEGG_PATHWAY	hsa04024:cAMP signaling pathway	50	PPARA, GNAI3, ADCY7, GNAI1, NFKBIA, MYL9, GLI1, FOS, RAC2, RAC3, RAC1, RHOA, RRAS, PIK3CA, PIK3R5, PRKACA, PRKACB, PIK3R3, CAMK2A, PIK3R1, PIK3R2, PIK3CG, PLD1, VAV3, ROCK1, MAP2K1, ROCK2, PIK3CB, MAP2K2, CREB1, RELA, CREBBP, PIK3CD, RAF1, MAPK10, TNNI3, VAV2, PPP1CC, VAV1, PPP1CB, MAPK1, PPP1CA, EP300, JUN, RRAS2, MAPK3, MAPK9, MAPK8, RAP1B, CALM1	1.5645e-05
						KEGG_PATHWAY	hsa05168:Herpes simplex infection	47	CCL2, TBK1, PML, OAS3, NFKBIA, FASLG, TBP, OAS1, DAXX, POLR2A, CSNK2A2, FOS, CASP3, HNRNPK, CSNK2A1, CASP8, FAS, TRAF6, CUL1, CDK1, IL6, SP100, SOCS3, RELA, TAF4B, CREBBP, TP53, CSNK2B, FADD, NXF1, SKP1, MAPK10, STAT1, PPP1CC, PPP1CB, CDK2, STAT2, PTPN11, IRF9, PPP1CA, EP300, JUN, IRF7, JAK1, MAPK9, JAK2, MAPK8	2.41382e-05
						KEGG_PATHWAY	hsa04022:cGMP-PKG signaling pathway	44	GNA13, MEF2C, GNAI3, ADCY7, GNAI1, GNA11, GNA12, SRF, ATF2, MYL9, PLCB3, PLCB4, RHOA, PIK3CA, NOS3, PIK3R5, PIK3R3, PLCB1, PLCB2, INSR, PIK3R1, PIK3R2, PIK3CG, IRS2, ROCK1, MAP2K1, PIK3CB, MAP2K2, ROCK2, CREB1, PIK3CD, RAF1, PRKCE, PPP1CC, IRS1, PPP1CB, VASP, MAPK1, ATF4, PPP1CA, GNAQ, MAPK3, ADRA1D, CALM1	2.52802e-05
						KEGG_PATHWAY	hsa04270:Vascular smooth muscle contraction	35	GNA13, MYL6, ADCY7, GNA11, GNA12, MYL9, ACTG2, PLCB3, PLCB4, MYL6B, RHOA, PRKACA, PRKACB, PLCB1, PLCB2, PRKCA, MAP2K1, ROCK1, ACTA2, MAP2K2, ROCK2, PRKCH, RAF1, PRKCE, PPP1CC, PRKCD, PPP1CB, PRKCB, PRKCQ, MAPK1, PPP1CA, GNAQ, MAPK3, ADRA1D, CALM1	4.49873e-05
						KEGG_PATHWAY	hsa04960:Aldosterone-regulated sodium reabsorption	18	PRKCA, PIK3CG, PIK3CB, PIK3CD, IGF1, IRS1, PRKCB, MAPK1, PDPK1, KRAS, MAPK3, PIK3CA, PIK3R5, NEDD4L, PIK3R3, INSR, PIK3R1, PIK3R2	7.67446e-05
						KEGG_PATHWAY	hsa04930:Type II diabetes mellitus	20	PIK3CG, IRS2, PIK3CB, SOCS3, PIK3CD, MAPK10, PRKCE, PRKCD, IRS1, MAPK1, GCK, MAPK3, MAPK9, PIK3CA, PIK3R5, MAPK8, PIK3R3, INSR, PIK3R1, PIK3R2	9.80092e-05
						KEGG_PATHWAY	hsa05120:Epithelial cell signaling in Helicobacter pylori infection	24	EGFR, F11R, LYN, RELA, MET, CXCR1, NFKBIA, MAPK11, MAPK10, SRC, PTPN11, CDC42, CASP3, TJP1, PLCG1, MAPK12, JUN, MAPK14, PLCG2, RAC1, MAPK9, ADAM17, MAPK8, CSK	0.000126017
						KEGG_PATHWAY	hsa04114:Oocyte meiosis	32	ADCY7, BTRC, AURKA, RBX1, IGF1R, BUB1, PRKACA, PRKACB, CAMK2A, CUL1, PPP2R1A, CDK1, AR, MAP2K1, IGF1, ESPL1, CDC20, SKP1, PPP1CC, YWHAE, PPP1CB, CDK2, SMC3, MAPK1, PPP1CA, YWHAG, MAD2L1, RPS6KA1, PLK1, MAPK3, SMC1A, CALM1	0.000173861
						KEGG_PATHWAY	hsa04974:Protein digestion and absorption	28	COL3A1, COL2A1, COL9A1, COL9A2, COL17A1, COL9A3, COL7A1, COL6A3, COL6A2, COL6A1, COL12A1, COL11A2, COL11A1, COL10A1, COL4A4, COL4A3, COL4A2, COL4A1, COL13A1, COL15A1, COL5A3, COL5A2, COL4A6, COL5A1, COL4A5, COL14A1, COL1A2, COL1A1	0.000174567
						KEGG_PATHWAY	hsa04630:Jak-STAT signaling pathway	38	IL6ST, GRB2, STAT5A, STAT5B, STAT6, IL12RB1, SOS1, SOS2, PIK3CA, IL2RG, PIK3R5, PIK3R3, MYC, PIK3R1, PIK3R2, PIK3CG, PTPN6, IL6, IL2RB, IL2RA, SOCS3, PIK3CB, CREBBP, PIK3CD, IL6R, STAT1, STAT3, PTPN11, STAT2, IRF9, CCND1, EP300, PIAS4, PIAS3, CCND2, JAK1, JAK2, JAK3	0.000291805
						KEGG_PATHWAY	hsa04261:Adrenergic signaling in cardiomyocytes	38	GNAI3, ADCY7, GNAI1, ATF2, PLCB3, PLCB4, BCL2, PIK3CA, PRKACA, PIK3R5, PRKACB, PLCB1, PIK3R3, PLCB2, CAMK2A, PIK3R1, PIK3R2, PRKCA, PIK3CG, PPP2R1A, ACTC1, PIK3CB, CREB1, PIK3CD, MAPK11, PPP1CC, TNNI3, PPP1CB, RPS6KA5, MAPK1, ATF4, PPP1CA, GNAQ, MAPK12, MAPK14, MAPK3, ADRA1D, CALM1	0.000349286
						KEGG_PATHWAY	hsa04330:Notch signaling pathway	19	DVL2, KAT2A, CTBP1, KAT2B, CTBP2, APH1A, CREBBP, APH1B, SNW1, NCSTN, EP300, HDAC2, HDAC1, PSEN1, PSEN2, NUMB, ADAM17, PSENEN, NCOR2	0.000502202
						KEGG_PATHWAY	hsa04210:Apoptosis	22	PIK3CG, XIAP, PIK3CB, RELA, PIK3CD, TP53, NFKBIA, FASLG, FADD, ATM, CASP10, CASP3, CASP7, BCL2, NTRK1, CASP8, PIK3CA, PIK3R5, FAS, PIK3R3, PIK3R1, PIK3R2	0.000502405
						KEGG_PATHWAY	hsa05132:Salmonella infection	26	RAB7A, ACTG1, CDC42, FOS, RAC1, DYNC1H1, ACTB, IL6, ROCK1, ROCK2, RELA, MAPK11, MAPK10, FLNB, WAS, FLNA, MAPK1, TJP1, MAPK12, JUN, MAPK14, MAPK3, MAPK9, MAPK8, WASL, DYNC1I2	0.000651686
						KEGG_PATHWAY	hsa04961:Endocrine and other factor-regulated calcium reabsorption	18	PRKCA, CLTA, CLTB, ESR1, CLTC, PRKCB, VDR, AP2A2, PLCB3, PLCB4, GNAQ, AP2A1, RAB11A, PRKACA, PRKACB, PLCB1, PLCB2, CLTCL1	0.000854577
						KEGG_PATHWAY	hsa04620:Toll-like receptor signaling pathway	30	TBK1, NFKBIA, FOS, CASP8, RAC1, PIK3CA, PIK3R5, PIK3R3, TRAF6, PIK3R1, PIK3R2, PIK3CG, IL6, MAP2K1, MAP2K2, PIK3CB, RELA, PIK3CD, MAPK11, FADD, MAPK10, STAT1, MAPK1, MAPK12, JUN, MAPK14, IRF7, MAPK3, MAPK9, MAPK8	0.000931747
						KEGG_PATHWAY	hsa05206:MicroRNAs in cancer	59	E2F1, E2F2, HRAS, E2F3, MMP9, TP63, TGFB2, SPRY2, CASP3, CDKN2A, PAK4, RHOA, SHC1, CDCA5, MYC, PRKCA, EGFR, IRS2, ROCK1, TP53, UBE2I, PRKCE, IRS1, PRKCB, CCND1, CRKL, EP300, CCND2, VEGFA, PDGFRA, PDGFRB, FGFR3, GRB2, ERBB3, ERBB2, TNC, ITGB3, KRAS, HNRNPK, BCL2, SOS1, SOS2, MAP2K1, MAP2K2, MET, CREBBP, RAF1, SIRT1, BRCA1, ATM, STAT3, RPS6KA5, NRAS, CDKN1A, PLCG1, ITGA5, PLCG2, ABL1, CRK	0.00117345
						KEGG_PATHWAY	hsa05152:Tuberculosis	41	RAB7A, TGFB3, ITGB2, SRC, TGFB1, ITGAM, TGFB2, VDR, CASP3, NOD2, ITGAX, BCL2, CASP8, PIK3C3, RHOA, TRAF6, CAMK2A, SYK, CIITA, IL6, CEBPB, CREB1, RELA, CREBBP, SPHK1, RAF1, FADD, MAPK11, MAPK10, STAT1, CASP10, MAPK1, EP300, MAPK12, MAPK14, MAPK3, JAK1, MAPK9, JAK2, MAPK8, CALM1	0.00281866
						KEGG_PATHWAY	hsa05133:Pertussis	23	IL6, GNAI3, GNAI1, RELA, MAPK11, ITGB2, MAPK10, ITGB1, ITGAM, MAPK1, FOS, CASP3, MAPK12, ITGA5, CASP7, JUN, MAPK14, MAPK3, RHOA, MAPK9, MAPK8, TRAF6, CALM1	0.00407709
						KEGG_PATHWAY	hsa05130:Pathogenic Escherichia coli infection	18	ACTB, PRKCA, ROCK1, ROCK2, CDH1, ITGB1, NCL, WAS, CTNNB1, ACTG1, CDC42, TUBB, FYN, RHOA, TUBA4A, WASL, TUBA1A, ABL1	0.00589073
						KEGG_PATHWAY	hsa05140:Leishmaniasis	21	PTPN6, RELA, TGFB3, NFKBIA, MAPK11, ITGB2, ITGA4, STAT1, ITGB1, ITGAM, TGFB1, TGFB2, FOS, MAPK1, MAPK12, JUN, MAPK14, MAPK3, JAK1, JAK2, TRAF6	0.0182539
						KEGG_PATHWAY	hsa03020:RNA polymerase	13	POLR2H, POLR2G, POLR2F, POLR2E, POLR2L, POLR2K, POLR2J, POLR2I, ZNRD1, POLR2D, POLR2C, POLR2B, POLR2A	0.0249682
						KEGG_PATHWAY	hsa04360:Axon guidance	30	HRAS, GNAI3, GNAI1, L1CAM, ITGB1, PAK6, CDC42, PTK2, KRAS, RAC2, PAK2, CXCR4, RAC3, ROBO1, PAK4, RAC1, RHOA, RASA1, ROCK1, ROCK2, MET, DPYSL2, SLIT2, EPHA2, NRAS, MAPK1, FYN, GSK3B, MAPK3, ABL1	0.0353766
						KEGG_PATHWAY	hsa04150:mTOR signaling pathway	18	PRKCA, PIK3CG, STK11, PIK3CB, PIK3CD, IGF1, IRS1, PRKCB, MAPK1, PDPK1, EIF4E, RPS6KA1, MAPK3, PIK3CA, PIK3R5, PIK3R3, PIK3R1, PIK3R2	0.0359414
						KEGG_PATHWAY	hsa04728:Dopaminergic synapse	30	GNAI3, GNAI1, ATF2, FOS, PLCB3, PLCB4, PRKACA, PRKACB, PLCB1, PLCB2, CAMK2A, PRKCA, PPP2R1A, CREB1, MAPK11, MAPK10, PPP1CC, PPP1CB, PRKCB, GNGT1, ATF4, PPP1CA, GNAQ, MAPK12, GNB1, GSK3B, MAPK14, MAPK9, MAPK8, CALM1	0.0407931
						KEGG_PATHWAY	hsa05016:Huntington's disease	40	POLR2H, POLR2G, CLTA, POLR2F, CLTB, POLR2E, POLR2L, POLR2K, POLR2J, POLR2I, PPARG, TBP, CLTC, POLR2D, POLR2C, POLR2B, POLR2A, CASP3, PLCB3, PLCB4, SIN3A, CASP8, PLCB1, PLCB2, CREB1, TAF4B, CREBBP, TP53, PPARGC1A, DCTN1, DCTN2, COX6C, AP2A2, EP300, HDAC2, HDAC1, SP1, GNAQ, AP2A1, CLTCL1	0.0425513

## Sheet: Table S5
Table S5. Complete lists of enriched GO terms and KEGG pathways in good and poor L-groups of BRCA
Good L-group (BRCA)						Poor L-group (BRCA)
Category	Term	Count	Genes	Pvalue (Bonferroni)		Category	Term	Count	Genes	Pvalue (Bonferroni)
GOTERM_BP	GO:0000398~mRNA splicing, via spliceosome	145	RALY, NCBP2, NCBP1, U2AF2, SNRPD3, LSM6, LSM7, RBM5, SNRPD1, SNRPD2, SART1, CTNNBL1, DDX23, DHX38, RBM8A, SRRM2, CLP1, DNAJC8, LSM5, SRRM1, LSM4, LSM3, LSM2, CCAR1, PABPN1, SNRPA1, SNRPN, MAGOH, EFTUD2, HNRNPA2B1, PTBP1, HNRNPR, HNRNPU, PCF11, AQR, SNRPB, SNRPA, SLU7, SNRPC, SNRPF, SNRPE, SNRPG, FUS, FIP1L1, PPIL1, SNRPB2, XAB2, HNRNPA3, HNRNPL, HNRNPM, DDX46, HNRNPK, HNRNPF, CDC40, ISY1, HNRNPD,…	4.00552e-128		GOTERM_BP	GO:0000398~mRNA splicing, via spliceosome	144	NCBP2, NCBP1, U2AF2, SNRPD3, LSM6, LSM7, RBM5, SNRPD1, SNRPD2, SART1, CTNNBL1, DDX23, DHX38, RBM8A, SRRM2, CLP1, DNAJC8, LSM5, SRRM1, LSM4, LSM3, LSM2, ZRSR2, CCAR1, PABPN1, SNRPA1, SNRPN, MAGOH, EFTUD2, HNRNPA2B1, PTBP1, HNRNPR, HNRNPU, PCF11, AQR, SNRPB, SLU7, SNRPC, SNRPF, SNRPE, SNRPG, FUS, FIP1L1, PPIL1, ZCRB1, XAB2, HNRNPA3, HNRNPL, HNRNPM, DDX46, HNRNPK, HNRNPF, CDC40, ISY1, HNRNPD, SNRNP3…	2.09321e-134
GOTERM_BP	GO:0045944~positive regulation of transcription from RNA polymerase II promoter	172	MEF2C, NOG, HRAS, THRA, PPP2R5B, IL18, TLR2, FOXO1, TLR3, TLR4, FOXO3, REST, CITED1, CTNNB1, BATF, GATA2, GABPB1, SIN3A, RAD21, GATA3, IFNG, IL1B, RARA, OGT, RPS27A, IL1A, MAP2K5, EGFR, CD3D, RXRA, RELA, YY1, GABPA, MLXIPL, FADD, SIX5, CD40, PPARGC1B, HES1, HIF1A, EP300, ARRB1, JUN, MAPK3, VEGFA, TFAP2A, TFAP2C, UBA52, WNT5A, MAVS, CRTC2, BMPR2, NFKBIA, GREM1, SRF, NR2C2, ATF1, ATF2, HNRNPK, IL23…	1.22933e-44		GOTERM_BP	GO:0000086~G2/M transition of mitotic cell cycle	75	CEP72, CEP76, BTRC, CEP78, CEP70, OFD1, PRKAR2B, NDE1, DYNLL1, CEP250, ACTR1A, CEP290, PRKACA, CDK5RAP2, TUBG1, TUBA1A, DYNC1H1, RPS27A, CUL1, PPP2R1A, CDK1, WNT10B, HSP90AA1, SKP1, PCM1, DCTN3, CEP152, PPP1CB, DCTN1, DCTN2, FGFR1OP, UBC, TUBA4A, HAUS7, UBB, HAUS8, MAPRE1, UBA52, DYNC1I2, PPP2R2A, HAUS4, HAUS3, SDCCAG8, HAUS6, HAUS5, NEK2, HAUS2, HAUS1, CETN2, AKAP9, CEP164, TUBB, CEP57, CLASP1, …	4.4644e-59
GOTERM_BP	GO:1900034~regulation of cellular response to heat	52	PTGES3, NUP188, HSF1, SEH1L, RAE1, NUP37, MLST8, RANBP2, TPR, NUP35, NUP133, HSP90AA1, NUP88, NUP85, NUPL2, RPTOR, MAPK1, EP300, AAAS, NUP205, MAPK3, NUP107, NUP43, NUP98, NUP160, CAMK2G, NUP93, HSPA1B, RPA3, RPA1, RPA2, NUP214, AKT1S1, POM121, NUP210, NUP50, CAMK2D, CAMK2B, NUP54, POM121C, CAMK2A, HSPA8, NUP153, CREBBP, ATR, NUP155, SIRT1, ATM, NUP62, GSK3B, MTOR, DNAJB1	1.52785e-44		GOTERM_BP	GO:0006367~transcription initiation from RNA polymerase II promoter	75	PPARA, E2F3, PPARD, PPARG, MED25, MED24, TBP, MED23, MED20, GTF2A1, MED26, MED27, RARA, YAP1, AR, RARG, RXRB, RXRA, RXRG, CDK8, MED12, MED14, CCNC, MED13, PPARGC1A, GTF2B, MED10, MED6, MED7, MED4, MED15, MED16, MED17, MED8, NCOA6, MED1, POLR2H, POLR2G, POLR2F, POLR2E, POLR2L, POLR2K, POLR2J, POLR2I, NR3C1, POLR2D, POLR2C, POLR2B, POLR2A, NR1H2, NR1D1, TEAD4, TAF9, MAML3, TCF4, KAT2B, MAML1, CREBB…	1.07951e-54
GOTERM_BP	GO:0006406~mRNA export from nucleus	58	NCBP2, NCBP1, U2AF2, NUP188, DHX38, RAE1, RBM8A, SEH1L, SRRM1, NUP37, RANBP2, TPR, NUP35, NUP133, NUP88, MAGOH, HNRNPA2B1, NUP85, NUPL2, SARNP, EIF4A3, AAAS, NUP205, THOC6, SLU7, THOC7, THOC5, NUP107, CPSF3, THOC2, THOC3, NUP43, CPSF2, CPSF1, THOC1, NXT1, FIP1L1, NUP98, NUP160, AGFG1, SHFM1, NUP93, NUP214, POM121, NUP210, NUP50, CDC40, NUP54, POM121C, NUP153, RNPS1, NXF1, CASC3, NUP155, UPF3B, NU…	1.14613e-43		GOTERM_BP	GO:0045944~positive regulation of transcription from RNA polymerase II promoter	165	MEF2C, HRAS, STAT5B, MED25, FGF10, TLR4, MED21, TGFB1, CTNNB1, BATF, WNT1, RAD21, GATA3, IL1B, RARA, OGT, RPS27A, STAG1, EGFR, RARG, RXRB, RXRA, RELA, YY1, MED12, MED14, MED13, ARNTL, PPARGC1A, MED10, MED19, HIF1A, EP300, ARRB1, MED17, JUN, MAPK3, PYGO1, PYGO2, SMARCA2, UBA52, SMARCA4, WNT5A, FGFR2, CRTC2, SOX2, SOX4, ATF2, ARNT, NR1H2, HNRNPK, SMARCB1, P2RY1, TFDP2, LEO1, TAF9, MAML3, TCF4, TFDP…	2.62815e-47
GOTERM_BP	GO:1901796~regulation of signal transduction by p53 class mediator	59	NBN, PRKAG1, PRKAG2, TBP, PHF20, AURKA, AURKB, AKT1, CSNK2A2, CSNK2A1, PRMT5, RPS27A, PRKAB2, TP53, PRKAB1, RAD9B, RAD9A, TOPBP1, RMI1, CDK2, RAD50, RBBP8, JMY, RAD1, RFC5, RFC3, RFC4, EP300, RFC2, TOP3A, UBC, MDM2, UBB, UBA52, RAD17, BLM, HUS1, CHEK1, RPA3, RPA1, RPA2, PRKAA1, PRKAA2, ATRIP, EXO1, TAF1, CSNK2B, BRIP1, MAPK11, ATR, WRN, KAT5, BRCA1, ATM, DNA2, HDAC2, HDAC1, MAPK14, BARD1	5.47752e-38		GOTERM_BP	GO:0045893~positive regulation of transcription, DNA-templated	112	MEF2C, PDGFB, BTRC, FGF10, MED24, TBP, TGFB1, CTNNB1, WNT1, SMARCD3, GATA3, IL1B, CEP290, RARA, INSR, RELA, MED12, MED14, ARID1A, ARNTL, MED13, PPARGC1A, MAPK1, HIF1A, MED16, MED17, JUN, MAPK3, SMARCA5, SMARCA1, SMARCA2, SMARCA4, WNT5A, ERBB4, BLM, SOX2, SOX4, ARNT, NR1H2, NPM1, HNRNPD, EGF, TCF4, AXIN1, DVL2, DVL3, MAP2K3, SMAD5, CREBBP, SMAD4, BRCA2, KAT5, BRCA1, DVL1, NOTCH1, RNF6, ATF4, HDAC2…	2.87094e-41
GOTERM_BP	GO:0016032~viral process	80	XPO1, BTRC, TBP, NUP188, CBX5, PAK2, RAE1, SEH1L, SHC1, NUP37, RANBP2, TPR, NUP35, SYK, DLG1, NUP133, MAGI3, RAN, NUP88, TP53, HLA-A, NUP85, RB1, NUPL2, GTF2B, RAD50, EIF4G1, MAPK1, AAAS, EP300, NUP205, MAPK3, LCK, MDM2, NUP107, BIN1, CARM1, NUP43, CRTC2, NUP98, AP1M1, POLR2E, NUP160, GRB2, NFKBIA, NUP93, HCFC2, RBX1, SF3B2, TNFRSF1A, SUMO1, NUP214, HNRNPK, POM121, NUP210, NUP50, IL2RG, POM121C, …	2.42686e-31		GOTERM_BP	GO:0006283~transcription-coupled nucleotide-excision repair	46	POLR2H, COPS2, POLR2G, POLR2F, POLR2E, POLR2L, COPS5, POLR2K, COPS6, COPS3, POLR2J, COPS4, POLR2I, COPS7A, COPS7B, COPS8, POLR2D, XAB2, POLR2C, POLR2B, RPA3, RBX1, POLR2A, RPA1, PRPF19, RPA2, ERCC8, ERCC6, ISY1, ERCC4, RPS27A, ERCC1, GPS1, DDB1, RFC5, PPIE, RFC3, RFC4, AQR, EP300, CUL4A, RFC2, UBC, UBB, CUL4B, UBA52	4.82382e-38
GOTERM_BP	GO:0006369~termination of RNA polymerase II transcription	40	NCBP2, NCBP1, FIP1L1, SNRPD3, U2AF2, DHX38, RBM8A, CLP1, CDC40, NUDT21, SRRM1, PABPN1, CSTF3, CSTF2, MAGOH, RNPS1, CASC3, SARNP, PCF11, EIF4A3, PAPOLA, UPF3B, POLDIP3, CPSF7, SNRPB, THOC6, SLU7, THOC7, ZC3H11A, THOC5, CPSF3, THOC2, SNRPF, THOC3, SNRPE, CSTF1, CPSF2, CPSF1, THOC1, SNRPG	1.17877e-30		GOTERM_BP	GO:0000165~MAPK cascade	73	MEF2C, FGF18, HRAS, FGF7, PDGFB, FGF9, PDGFA, FGF10, TGFB1, MEN1, GRIN2C, GRIN2D, IL1B, SHC1, ANGPT1, FRS3, SPRED1, FGF1, SHC3, FGF2, SHC2, MYC, FRS2, RPS27A, MAP2K6, PABPN1, EGFR, BRAF, GRIN2A, IRS1, NCAM1, MAPK1, MAPK3, UBC, UBB, UBA52, FGFR2, FGFR1, FGFR4, TNF, FGFR3, ERBB4, GRB2, ERBB3, ERBB2, CAMK2G, MAPKAPK3, KITLG, AKAP9, RBX1, RASAL2, KRAS, RASGRP1, MAP3K1, SOS1, CAMK2D, CAMK2B, EGF, CAMK…	6.41223e-33
GOTERM_BP	GO:0010467~gene expression	35	POLR2H, NCBP2, POLR2G, NCBP1, POLR2F, POLR2E, POLR2L, POLR2K, POLR2J, POLR2I, POLR2D, POLR2C, POLR2B, POLR2A, HNRNPA3, HNRNPL, HNRNPM, HNRNPK, PCBP1, HNRNPF, PCBP2, HNRNPD, HNRNPC, HNRNPA2B1, PTBP1, HNRNPA1, HNRNPR, RBMX, HNRNPA0, HNRNPU, LAT, HNRNPH2, GTF2F1, GTF2F2, HNRNPH1	8.35586e-30		GOTERM_BP	GO:0008543~fibroblast growth factor receptor signaling pathway	44	NCBP2, FGFR2, POLR2H, FGFR1, POLR2G, NCBP1, FGF18, FGFR4, POLR2F, FGFR3, POLR2E, FGF7, POLR2L, POLR2K, GRB2, FGF9, POLR2J, POLR2I, FGF10, POLR2D, POLR2C, POLR2B, POLR2A, HNRNPM, CEP57, HNRNPF, FRS3, SPRED1, FGF1, FRS2, FGF2, RPS27A, KL, PTBP1, HNRNPA1, PTPN11, MAPK1, GTF2F1, GTF2F2, MAPK3, UBC, UBB, HNRNPH1, UBA52	2.03368e-32
GOTERM_BP	GO:0031124~mRNA 3'-end processing	35	NCBP2, NCBP1, FIP1L1, U2AF2, DHX38, RBM8A, CLP1, CDC40, NUDT21, SRRM1, PABPN1, CSTF3, CSTF2, MAGOH, RNPS1, CASC3, SARNP, PCF11, EIF4A3, PAPOLA, UPF3B, POLDIP3, CPSF7, THOC6, SLU7, THOC7, ZC3H11A, THOC5, CPSF3, THOC2, THOC3, CSTF1, CPSF2, CPSF1, THOC1	7.70522e-29		GOTERM_BP	GO:0010467~gene expression	34	POLR2H, NCBP2, POLR2G, NCBP1, POLR2F, POLR2E, POLR2L, POLR2K, POLR2J, POLR2I, POLR2D, POLR2C, POLR2B, POLR2A, HNRNPA3, HNRNPL, HNRNPM, HNRNPK, PCBP1, HNRNPF, PCBP2, HNRNPD, HNRNPC, HNRNPA2B1, PTBP1, HNRNPA1, HNRNPR, RBMX, HNRNPA0, HNRNPU, HNRNPH2, GTF2F1, GTF2F2, HNRNPH1	6.66724e-30
GOTERM_BP	GO:0075733~intracellular transport of virus	35	XPO1, NUP98, NUP160, NUP93, NUP188, NUP214, POM121, RAE1, SEH1L, NUP210, NUP50, NUP37, NUP54, RANBP2, POM121C, TPR, NUP35, RPS27A, NUP133, NUP153, RAN, NUP88, NUP85, NUPL2, NUP155, AAAS, NUP62, CD209, NUP205, UBC, NUP107, UBB, NUP43, UBA52, KPNA1	2.19697e-28		GOTERM_BP	GO:0008380~RNA splicing	53	NCBP2, NCBP1, ZMAT5, LSM6, SNRPD3, RBM5, SNRPD1, SNRPD2, DDX23, RBM8A, MAGOHB, LSM4, SRRM1, ZRSR2, PPP2R1A, SNRPA1, SNRPN, EFTUD2, PTBP1, FMR1, PRPF3, PRPF4, PPARGC1A, PRPF6, EIF4A3, SNRNP48, SNRPB, SNRNP40, SNRPF, SNRPG, PRPF38A, ZCRB1, WBP11, RRAGC, SF3B2, PPP2CA, PRPF8, CDC40, USP39, DHX15, DHX16, HNRNPC, SNRNP70, SNRNP35, BCAS2, RNPS1, SF3A2, SF3A3, THRAP3, RNPC3, SNRNP25, PUF60, PDCD7	4.46045e-26
GOTERM_BP	GO:0006409~tRNA export from nucleus	28	NUP98, NUP160, NUP93, NUP188, NUP214, POM121, SEH1L, RAE1, NUP210, NUP50, NUP37, NUP54, RANBP2, POM121C, TPR, NUP35, NUP133, NUP153, RAN, NUP88, NUP85, NUP155, NUPL2, AAAS, NUP62, NUP205, NUP107, NUP43	7.28687e-27		GOTERM_BP	GO:0006366~transcription from RNA polymerase II promoter	89	MEF2C, NCBP2, CCNT2, COPS2, NCBP1, TAF1C, TAF1A, COPS5, STAT5B, MITF, PAX6, SPI1, TBP, CTCF, NFKB1, DEK, GLI2, MED20, YBX1, BATF, FOS, RAD21, GTF2A1, ASH2L, GATA3, DDX21, MYC, FOSL1, STAG1, EGR1, EGR2, RELA, TP53, LEF1, HLTF, GTF2B, MED4, HIF1A, EP300, ARRB2, MED16, ARRB1, JUN, CLOCK, POLR2H, POLR2G, POLR2F, POLR2E, POLR2L, POLR2K, POLR2J, POLR2I, SOX2, SOX4, NR3C1, NFYA, POLR2D, POLR2C, POLR2B, …	3.43187e-24
GOTERM_BP	GO:0007077~mitotic nuclear envelope disassembly	32	NUP98, NUP160, NUP93, NUP188, NUP214, POM121, RAE1, SEH1L, NUP210, NUP50, NUP37, NUP54, RANBP2, POM121C, TPR, NUP35, PRKCA, NUP133, CDK1, NUP153, NUP88, NUP85, NUPL2, NUP155, PRKCB, CCNB1, AAAS, NUP62, PLK1, NUP205, NUP107, NUP43	7.71743e-27		GOTERM_BP	GO:0048015~phosphatidylinositol-mediated signaling	42	FGFR2, FGFR1, FGF18, FGFR4, FGFR3, FGF7, PDGFB, ERBB4, GRB2, FGF9, ERBB3, PDGFA, ERBB2, KITLG, FGF10, PTEN, AKT1, PRR5, GAB2, MAPKAP1, GAB1, PIK3C3, PIK3CA, MLST8, OGT, EGF, FGF1, FRS2, FGF2, PIK3R1, PIK3R2, PIK3CG, EGFR, KL, PIK3CB, PIK3CD, RICTOR, IRS1, PTPN11, CD19, MTOR, NGF	3.64322e-24
GOTERM_BP	GO:0010827~regulation of glucose transport	28	NUP98, NUP160, NUP93, NUP188, NUP214, POM121, SEH1L, RAE1, NUP210, NUP50, NUP37, NUP54, RANBP2, POM121C, TPR, NUP35, NUP133, NUP153, NUP88, NUP85, NUP155, NUPL2, AAAS, GCK, NUP62, NUP205, NUP107, NUP43	3.80763e-26		GOTERM_BP	GO:0014066~regulation of phosphatidylinositol 3-kinase signaling	35	FGFR2, FGFR1, FGF18, FGFR4, FGFR3, FGF7, PDGFB, ERBB4, GRB2, PDGFA, ERBB3, FGF9, ERBB2, KITLG, PIP5K1C, FGF10, AKT1, RASGRP1, GAB1, PIK3CA, EGF, FGF1, FRS2, FGF2, PIK3R1, PIK3R2, EGFR, PIK3CB, KL, PIK3CD, IRS1, PTPN11, MAPK1, CD19, MAPK3	1.0515e-21
GOTERM_BP	GO:0000165~MAPK cascade	69	MEF2C, HRAS, IL18, GRIN2C, PAK3, GRIN2D, PSMD1, DLG4, IL1B, CSF2RB, SHC1, ANGPT1, SPRED1, PAK1, MYC, RPS27A, MAP2K6, CSF2RA, PABPN1, EGFR, IRS2, BRAF, GRIN2A, ACTN2, MAPK1, MAPK6, MAPK3, UBC, PEBP1, UBB, KSR1, UBA52, TNF, GRB2, CAMK2G, KITLG, AKAP9, KIT, RBX1, KRAS, MAP3K1, TEK, CAMK2D, CAMK2B, IL2RG, EGF, CAMK2A, NEFL, MAP2K1, MAP2K2, MAP2K3, GRIN1, NF1, RAF1, MAPK11, SMAD1, SHANK3, LAT, NRAS, M…	4.53557e-26		GOTERM_BP	GO:0006369~termination of RNA polymerase II transcription	32	NCBP2, NCBP1, FIP1L1, SNRPD3, U2AF2, DHX38, RBM8A, CLP1, CDC40, NUDT21, SRRM1, PABPN1, CSTF3, CSTF2, MAGOH, RNPS1, CASC3, PCF11, EIF4A3, PAPOLA, UPF3B, MED18, CPSF7, SNRPB, SLU7, CPSF3, SNRPF, SNRPE, CSTF1, CPSF2, CPSF1, SNRPG	2.4909e-21
GOTERM_BP	GO:0045893~positive regulation of transcription, DNA-templated	96	MEF2C, E2F1, PPARA, ELF1, ACVRL1, FOXK1, BTRC, SPI1, FOXO1, MED24, TBP, CTCF, NFKB1, REST, FOXO3, GLI2, CITED1, CTNNB1, FOS, DAB2, PICALM, SMARCD3, GATA3, IL1B, RARA, MYC, EGR1, TBL1XR1, IRAK1, RAN, RELA, TP53, MLXIPL, NUP85, RB1, CDK2, INHBA, MAPK1, NCOA1, HIF1A, RFC1, JUN, NCOA6, MAPK3, TFAP2A, ACVR1, MED1, WNT5A, TNF, BLM, CDH1, SRC, RGMB, HNRNPD, BCL3, EGF, TCF4, NFATC2, FBXW11, NFATC3, AXIN1…	7.49873e-25		GOTERM_BP	GO:0000122~negative regulation of transcription from RNA polymerase II promoter	102	MEF2C, MED25, TGFB1, CTNNB1, GATA3, RARA, DDX20, RPS27A, WNT10B, RARG, RELA, YY1, RXRA, HNRNPA2B1, HDAC10, ARID1A, EP300, SMARCA2, UBA52, SMARCA4, FGFR2, FGFR1, SOX2, ATF2, NR1H2, BHLHE40, TCF4, SREBF1, TAF7, CREBBP, SMAD4, SNW1, EHMT2, DDX5, KAT5, SREBF2, NOTCH3, HDAC5, NOTCH1, HDAC3, HDAC2, HDAC1, PLK1, ETS2, SMARCC2, HDAC9, RBPJ, HDAC8, NCOR1, ZFHX3, HDAC7, KLF4, NCOR2, E2F1, PPARA, COPS2, PPA…	4.4441e-21
GOTERM_BP	GO:0007165~signal transduction	154	HRAS, PPP2R5B, PPP2R5A, PPP2R5D, BTRC, PPP2R5C, FST, TLR2, TLR3, TNFSF12, CSNK2A1, MYD88, GRIN2D, GATA3, IL1B, RARA, STAM, PRKACB, OGT, ITPK1, GNG5, MAP2K7, MAP2K6, MAP2K5, EGFR, MAGI3, IRS2, MAGI2, PIK3CB, RAN, PIK3CD, PRKAB2, PRKAB1, TNFRSF17, FADD, TANK, MAPK1, HIF1A, ARRB2, MAPK6, ARRB1, AKAP5, PPP2R5E, CSNK1G3, SH3GL2, KALRN, TRAF1, MAVS, TRAF2, GNAI2, CD70, OCRL, GREM1, PXN, SRC, IL12RB1, H…	7.66036e-25		GOTERM_BP	GO:0045815~positive regulation of gene expression, epigenetic	31	POLR2H, TAF1B, TAF1C, POLR2F, POLR2E, TAF1A, POLR2L, POLR2K, TAF1D, DEK, ZNRD1, TBP, SF3B1, ERCC6, DDX21, TWISTNB, ACTB, KAT2A, KAT2B, MYO1C, POLR1E, POLR1D, POLR1A, POLR1C, POLR1B, CD3EAP, EP300, BAZ1B, SMARCA5, H3F3A, MYBBP1A	1.49871e-20
GOTERM_BP	GO:0016925~protein sumoylation	46	NUP98, IFIH1, NUP160, BLM, NUP93, NUP188, AURKB, SUMO3, RPA1, SUMO2, NUP214, SUMO1, RAD21, POM121, HNRNPK, RAE1, SEH1L, NUP210, BCL11A, NUP50, NUP37, HNRNPC, POM121C, NUP54, RANBP2, TPR, NUP35, NUP133, NUP153, NUP88, TRIM28, TP53, NUP85, WRN, NUPL2, NUP155, RAD52, BRCA1, SMC3, AAAS, NUP62, NUP205, PCNA, MDM2, NUP107, NUP43	2.1197e-24		GOTERM_BP	GO:1904837~beta-catenin-TCF complex assembly	26	CDC73, TRRAP, TCF7L2, CTNNB1, MEN1, ASH2L, LEO1, BCL9L, AXIN2, MYC, TERT, BCL9, RBBP5, CREBBP, TLE3, LEF1, TLE4, TLE1, TLE2, KAT5, EP300, HDAC1, PYGO1, PYGO2, RUVBL1, SMARCA4	2.24176e-19
GOTERM_BP	GO:0006405~RNA export from nucleus	33	NXT1, NCBP2, NCBP1, NUP98, U2AF2, NUP188, NUP214, POM121, DHX38, RBM8A, CDC40, SRRM1, POM121C, TPR, MAGOH, RNPS1, CASC3, NXF1, NUP155, HNRNPA1, SARNP, EIF4A3, UPF3B, NUP62, POLDIP3, THOC6, SLU7, THOC7, ZC3H11A, THOC5, THOC2, THOC3, THOC1	8.2891e-24		GOTERM_BP	GO:0006357~regulation of transcription from RNA polymerase II promoter	74	PPARD, STAT5A, STAT5B, MITF, MED24, NFKB1, DEK, MED23, MED22, MED21, BUD31, MED20, BATF, FOS, RAD21, SMARCD2, SMARCD3, MED26, MED27, SMARCD1, FOSL1, YY1, MED11, ARID1A, MED14, CDC5L, HLTF, RBBP8, PRKCB, MED6, MED7, MED4, SMARCE1, MED15, MED16, MED17, MED8, MED18, SMARCAL1, MED9, SMARCA5, RUVBL1, SMARCA2, CLOCK, SMARCA4, TCF7L2, ATF2, STAT6, HNRNPK, SMARCB1, TEAD4, TFDP2, CAMK2D, ACTL6A, NFATC3, T…	1.25284e-18
GOTERM_BP	GO:0031047~gene silencing by RNA	44	NCBP2, POLR2H, POLR2G, NCBP1, POLR2F, NUP98, POLR2E, POLR2L, NUP160, POLR2K, POLR2J, POLR2I, NUP93, NUP188, POLR2D, POLR2C, POLR2B, POLR2A, NUP214, POM121, RAE1, SEH1L, NUP210, NUP50, NUP37, PABPC1, POM121C, RANBP2, NUP54, TPR, NUP35, NUP133, NUP153, NUP88, RAN, NUP85, NUPL2, NUP155, AAAS, NUP62, NUP205, H3F3A, NUP107, NUP43	2.32632e-23		GOTERM_BP	GO:0046854~phosphatidylinositol phosphorylation	34	FGFR2, FGFR1, FGF18, FGFR4, FGFR3, FGF7, PDGFB, ERBB4, GRB2, PDGFA, ERBB3, FGF9, ERBB2, KITLG, PIP5K1C, FGF10, GAB1, PIK3C3, PIK3CA, PIK3R5, EGF, FGF1, FRS2, FGF2, PIK3R1, PIK3R2, PIK3CG, EGFR, PIK3CB, KL, PIK3CD, IRS1, PTPN11, CD19	1.90284e-17
GOTERM_BP	GO:0008380~RNA splicing	52	NCBP2, NCBP1, LSM6, SNRPD3, SNRPD1, RBM5, SNRPD2, DDX23, RBM8A, MAGOHB, LSM4, SRRM1, TFIP11, PPP2R1A, SNRPA1, SNRPN, EFTUD2, PTBP1, PRPF3, PRPF4, PRPF6, EIF4A3, KHSRP, SNRPB, THOC6, THOC7, SNRNP40, THOC5, SNRPF, THOC2, THOC3, SNRPG, THOC1, PRPF38A, WBP11, SF3B4, SF3B3, SF3B2, RRAGC, PPP2CA, PRPF8, CDC40, USP39, DHX15, DHX16, HNRNPC, SNRNP70, BCAS2, RNPS1, SF3A2, SF3A3, PUF60	1.24356e-22		GOTERM_BP	GO:0031124~mRNA 3'-end processing	26	NCBP2, NCBP1, FIP1L1, U2AF2, DHX38, RBM8A, CLP1, CDC40, NUDT21, SRRM1, PABPN1, CSTF3, CSTF2, MAGOH, RNPS1, CASC3, PCF11, EIF4A3, PAPOLA, UPF3B, CPSF7, SLU7, CPSF3, CSTF1, CPSF2, CPSF1	3.39036e-17
GOTERM_BP	GO:0006468~protein phosphorylation	86	ACVRL1, PRKAG1, PRKAG2, AURKA, AURKB, FES, TGFB2, CSNK2A2, AKT1, ACVR1B, CSNK2A1, PAK2, HSF1, AAK1, PIK3C3, PIK3CA, PRKACA, RARA, PAK1, PRKACB, AKT3, CHUK, SYK, PRKCA, IRAK1, CTBP1, TNIK, BRAF, LIMK1, PIK3CD, PRKAB2, PRKAB1, CDK4, PRKCD, GAK, PRKCB, MAP4K3, TYK2, MAP4K4, MAPK1, CCND1, MAP4K5, MAPK6, MAPK3, LCK, BUB1B, MAPK9, MAPK8, MAP3K11, ACVR1, KALRN, PRKCZ, HUS1, MAP4K2, MAP4K1, MAP3K1, CAMK2…	3.05731e-22		GOTERM_BP	GO:0036092~phosphatidylinositol-3-phosphate biosynthetic process	25	FGFR2, FGFR1, FGF18, FGFR4, FGFR3, FGF7, GRB2, FGF9, FGF10, PIK3C3, GAB1, PIK3CA, FGF1, PIK3R3, FRS2, FGF2, PIK3R1, PIK3R2, PIK3CG, PIK3CB, KL, PIK3CD, IRS1, ATM, PTPN11	3.81484e-16
GOTERM_BP	GO:0006283~transcription-coupled nucleotide-excision repair	36	POLR2H, POLR2G, POLR2F, POLR2E, POLR2L, POLR2K, POLR2J, POLR2I, POLR2D, POLR2C, XAB2, POLR2B, RPA3, POLR2A, RBX1, RPA1, PRPF19, RPA2, ISY1, ERCC4, ERCC1, RPS27A, ERCC2, POLK, RFC5, PPIE, RFC3, RFC4, EP300, AQR, RFC1, RFC2, PCNA, UBC, UBB, UBA52	3.78315e-22		GOTERM_BP	GO:0006362~transcription elongation from RNA polymerase I promoter	20	TAF1B, POLR2H, TAF1C, POLR2F, TAF1A, POLR2E, POLR2L, POLR1E, POLR2K, POLR1D, TAF1D, POLR1A, ZNRD1, POLR1C, TBP, POLR1B, CD3EAP, ERCC6, UBTF, TWISTNB	3.54114e-15
GOTERM_BP	GO:0038095~Fc-epsilon receptor signaling pathway	50	HRAS, GRB2, BTRC, NFKBIA, NFKB1, MAP3K7, FOS, KRAS, PAK2, MAP3K1, RAC1, PSMD1, PIK3CA, SHC1, PAK1, TRAF6, UBE2D1, NFATC2, FBXW11, MAP2K7, NFATC3, RPS27A, PIK3R1, CHUK, SYK, NFATC1, PIK3CB, RELA, MAP2K4, MAPK10, TAB1, TAB2, UBE2N, LAT, NRAS, MAPK1, PSMD11, JUN, IKBKG, PSMC1, MAPK3, UBC, MAPK9, MAPK8, UBB, GRAP2, IKBKB, UBA52, CALM1, LCP2	2.66203e-19		GOTERM_BP	GO:1901796~regulation of signal transduction by p53 class mediator	36	NBN, BLM, TBP, RPA3, RPA1, AKT1, RPA2, TAF9, RPS27A, EXO1, TP53, BRIP1, MAPK11, ATR, WRN, EHMT2, KAT5, RMI1, BRCA1, ATM, RAD50, RBBP8, RFC5, DNA2, RFC3, RFC4, EP300, HDAC2, HDAC1, RFC2, MAPK14, TOP3A, UBC, UBB, UBA52, BARD1	3.74493e-15
GOTERM_BP	GO:0006260~DNA replication	46	CLSPN, NBN, NUP98, BLM, HUS1, TIPIN, CHEK1, RPA3, RPA1, RPA2, SIN3A, EGF, ATRIP, EXO1, POLK, CDK1, CDC6, BRIP1, RAD9B, TREX1, RAD9A, TOPBP1, MCM2, ATR, WRN, KAT5, SIRT1, RMI1, BRCA1, ATM, RAD50, CDK2, RBBP8, RFC5, RAD1, DNA2, RFC3, RFC4, TIMELESS, RFC1, RFC2, NCOA6, TOP3A, PCNA, RAD17, BARD1	1.45123e-18		GOTERM_BP	GO:0000715~nucleotide-excision repair, DNA damage recognition	18	GPS1, COPS2, COPS5, COPS6, COPS3, DDB1, COPS4, CETN2, COPS7A, COPS7B, COPS8, RBX1, CUL4A, UBC, UBB, CUL4B, UBA52, RPS27A	4.10545e-15
GOTERM_BP	GO:0006366~transcription from RNA polymerase II promoter	85	MEF2C, NCBP2, NCBP1, ELF1, THRA, FOXK2, SPI1, PAX5, TBP, CTCF, NFKB1, REST, FOXO3, GLI2, YBX1, BATF, GATA2, FOS, RAD21, GATA3, MYC, EGR1, RELA, GABPA, TP53, GTF2B, HIF1A, EP300, ARRB2, ARRB1, JUN, TFAP2A, TFAP2C, POLR2H, POLR2G, POLR2F, POLR2E, POLR2L, POLR2K, POLR2J, POLR2I, BMPR2, HCFC1, NR3C1, POLR2D, SRF, POLR2C, POLR2B, ATF1, POLR2A, ATF2, HNRNPK, POU2F3, JUND, NFATC2, NFATC3, ERCC2, NFATC1,…	4.42027e-18		GOTERM_BP	GO:0006361~transcription initiation from RNA polymerase I promoter	20	TAF1B, POLR2H, TAF1C, POLR2F, TAF1A, POLR2E, POLR2L, POLR1E, POLR2K, POLR1D, TAF1D, POLR1A, ZNRD1, POLR1C, TBP, POLR1B, CD3EAP, UBTF, MAPK3, TWISTNB	4.62757e-14
GOTERM_BP	GO:0042059~negative regulation of epidermal growth factor receptor signaling pathway	24	EGFR, CLTA, GRB2, STAM2, AP2S1, CBL, EPS15L1, EPS15, CDC42, AP2B1, AP2A2, NUP62, AP2A1, UBC, SH3KBP1, HGS, STAM, UBB, EGF, UBA52, SH3GL2, EPN1, RPS27A, AP2M1	8.80456e-18		GOTERM_BP	GO:0035019~somatic stem cell population maintenance	26	POLR2H, POLR2G, POLR2F, POLR2E, POLR2L, BRAF, POLR2K, POLR2J, SOX2, POLR2I, SPI1, SMAD4, SOX4, FGF10, POLR2D, POLR2C, STAT3, POLR2B, POLR2A, CUL4A, BCL9L, YAP1, RBPJ, FGF2, KLF4, BCL9	8.84418e-14
GOTERM_BP	GO:0000122~negative regulation of transcription from RNA polymerase II promoter	102	MEF2C, XPO1, NOG, SNCA, FST, FOXO1, REST, AURKB, FOXO3, CTNNB1, GATA2, SIN3A, GATA3, IFNG, RARA, RPS27A, MAP2K5, RELA, YY1, RXRA, GABPA, HNRNPA2B1, MLXIPL, HES1, SUZ12, EP300, RFC1, TIMELESS, VEGFA, TFAP2A, TFAP2C, UBA52, ATF2, UBE2D3, JUND, BHLHE40, UBE2D1, TCF4, TRAF6, BMP4, SREBF1, SMAD7, RFX5, TAF7, CREBBP, FOXA1, ASXL1, SMAD4, SMAD3, SMAD2, SNW1, DDX5, KAT5, NOTCH1, HDAC3, HDAC2, HDAC1, PLK1…	3.67713e-17		GOTERM_BP	GO:0006363~termination of RNA polymerase I transcription	19	TAF1B, POLR2H, TAF1C, POLR2F, TAF1A, POLR2E, POLR2L, POLR1E, POLR2K, POLR1D, TAF1D, POLR1A, ZNRD1, POLR1C, TBP, POLR1B, CD3EAP, UBTF, TWISTNB	4.2033e-13
GOTERM_BP	GO:0002223~stimulatory C-type lectin receptor signaling pathway	37	HRAS, BTRC, NFKBIA, NFKB1, SRC, MAP3K7, KRAS, PAK2, PAK3, PSMD1, PRKACA, PRKACB, PAK1, TRAF6, UBE2D1, FBXW11, CHUK, RPS27A, SYK, RELA, CREBBP, RAF1, TAB1, PRKCD, TAB2, UBE2N, NRAS, EP300, FYN, PSMD11, CD209, IKBKG, PSMC1, UBC, UBB, IKBKB, UBA52	4.41764e-17		GOTERM_BP	GO:0060070~canonical Wnt signaling pathway	28	WNT5A, SOX4, TCF7L2, PTEN, CTNNB1, WNT1, BCL9L, SOX17, EGF, MYC, BCL9, AXIN1, APC, DVL2, DVL3, TBL1XR1, WNT10B, RARG, MED12, LEF1, SNAI2, FZD7, DVL1, CCND1, GSK3B, PYGO2, TBL1X, KLF4	8.40661e-13
GOTERM_BP	GO:0010628~positive regulation of gene expression	57	E2F1, MEF2C, NOG, HRAS, LDLR, PRKAG1, TLR2, TLR3, CTCF, TLR4, CITED1, TGFB2, CDC42, APOB, IFNG, IL1B, KDM5B, MYC, IL1A, CDK1, BRAF, PIK3CB, PIK3CD, TP53, PRKAB1, HNRNPU, INHBA, HIF1A, ARRB2, VEGFA, TFAP2A, MAPK9, MDM2, MAPK8, MED1, NGF, AVPR2, TNF, HCFC1, KIT, HSPA1B, RIMS1, KRAS, HNRNPD, PRKAA1, FN1, MAP2K1, SMAD3, MAPK11, SMAD1, PARK2, STAT3, BRCA1, DDX58, MAPK14, HGS, MTOR	1.20664e-16		GOTERM_BP	GO:0038128~ERBB2 signaling pathway	20	EGFR, HRAS, HSP90AA1, ERBB4, ERBB3, GRB2, ERBB2, AKT1, NRAS, KRAS, SOS1, GAB1, UBC, PIK3CA, SHC1, UBB, EGF, UBA52, PIK3R1, RPS27A	1.68132e-12
GOTERM_BP	GO:0043066~negative regulation of apoptotic process	77	SNCA, FOXO1, AURKA, NFKB1, GLI2, PTEN, AKT1, CASP3, DAB2, MYD88, SIN3A, PAK2, TPT1, ANGPT1, RARA, DNAJC3, MYC, RPS27A, EGFR, CDK1, IRAK1, EGR3, PRAME, BRAF, RELA, TP53, MAP4K4, MAD2L1, CD40LG, VEGFA, UBC, THOC6, TFAP2A, HSPB1, MDM2, MAPK8, UBB, NGFR, UBA52, MED1, NGF, WNT5A, PRKCZ, YWHAZ, XIAP, NFKBIA, BCL2L1, GREM1, SRC, HNRNPK, TEK, BCL3, PRKAA1, PRKAA2, TRAF6, CD27, PIK3R1, BMP4, TBX3, SMAD6, …	1.26739e-16		GOTERM_BP	GO:0010628~positive regulation of gene expression	48	E2F1, MEF2C, PPARD, FGFR4, HRAS, TNF, PDGFB, ERBB3, FGF9, ERBB2, VIM, MITF, PAX6, TLR4, CTCF, TGFB1, SPRY2, ACTG2, KRAS, HNRNPD, IL1B, MYC, TERF2, CDK1, AR, BRAF, ACTA2, PIK3CB, PIK3CD, TP53, LEF1, TLE1, MAPK11, SMAD1, HNRNPU, STAT3, BRCA1, ATF4, HIF1A, NCOA3, ARRB2, MAPK14, MAPK9, MAPK8, MTOR, KLF4, MED1, NGF	2.10165e-12
GOTERM_BP	GO:0000187~activation of MAPK activity	35	WNT5A, TNF, TLR4, KIT, MAP3K7, PAK3, IL1B, SHC1, PRKAA1, GNG3, TRAF6, EGF, RPS27A, MAP2K6, MAP2K5, IRAK1, CDK1, MAP2K1, MAP2K2, PIK3CB, MAP2K3, MAPK11, MAPK10, TAB1, TAB2, PTPN11, MAPK1, ARRB1, MAPK14, MAPK3, IKBKG, UBC, UBB, UBA52, MAP3K11	7.97654e-15		GOTERM_BP	GO:0051301~cell division	56	CCNT2, CDK19, CLTA, CLTC, NDE1, RAD21, TUBA1A, STAG2, STAG1, CDK1, UBE2I, PRKCE, PPP1CC, CDK4, PPP1CB, RBBP8, CCND1, PPP1CA, CCND3, CCND2, HAUS7, MAPRE1, HAUS8, RUVBL1, WASL, HAUS4, HAUS3, HAUS6, HAUS5, GNAI3, GNAI2, NEK2, GNAI1, HAUS2, HAUS1, CETN2, CDC73, CEP164, NR3C1, SYCP2, TUBB, CDC40, USP39, BUB1, CLASP1, HELLS, PRPF40A, CKAP5, BIRC5, PMF1, CEP63, CENPJ, SMC3, NEDD1, SMC1A, TXNL4A	2.94231e-12
GOTERM_BP	GO:0008543~fibroblast growth factor receptor signaling pathway	31	POLR2H, NCBP2, NCBP1, POLR2G, POLR2F, POLR2E, POLR2L, POLR2K, GRB2, POLR2J, POLR2I, POLR2D, POLR2C, POLR2B, POLR2A, HNRNPM, HNRNPF, SPRED1, RPS27A, CBL, PTBP1, HNRNPA1, PTPN11, MAPK1, GTF2F1, GTF2F2, MAPK3, UBC, UBB, HNRNPH1, UBA52	9.02819e-15		GOTERM_BP	GO:0016055~Wnt signaling pathway	40	WNT5A, NKD1, XIAP, BTRC, CDC73, LGR6, TCF7L2, CTNNB1, RBX1, WNT1, AES, LEO1, HBP1, AXIN2, RPS27A, CUL1, AXIN1, APC, DVL2, DVL3, WNT10B, TNIK, DDB1, TLE3, TLE4, LEF1, TLE1, TLE2, SKP1, DVL1, CSNK1D, CSNK1E, GSK3A, GSK3B, PLCG2, PYGO1, UBC, PYGO2, UBB, UBA52	3.36264e-12
GOTERM_BP	GO:0006915~apoptotic process	83	MEF2C, HIP1R, SNCA, RBM5, TLR2, FOXO1, NFKB1, TNFSF12, PTEN, CITED1, SMNDC1, CTNNBL1, MAP3K7, CSNK2A2, CASP3, DAB2, CSNK2A1, MYD88, RAD21, PAK2, CASP7, IFNG, IL1B, PAK1, OGT, MAP2K7, IL1A, MAP2K6, LTA, CCAR1, AKT2, PPP2R1A, CDK1, MAGI3, PRAME, TP53, FADD, RB1, MCM2, PRKCD, PRKCB, TNFRSF10A, MAPK1, EP300, TNFRSF10B, ARRB1, RIPK1, MAPK3, THOC6, SH3KBP1, BUB1B, PPP1R15A, THOC1, TRAF1, POLR2G, BCLAF1…	3.32335e-14		GOTERM_BP	GO:0000732~strand displacement	17	EXO1, RAD51C, NBN, BLM, BRCA2, BRIP1, WRN, KAT5, RMI1, RAD50, ATM, BRCA1, RAD51, RBBP8, DNA2, TOP3A, BARD1	4.2033e-12
GOTERM_BP	GO:0050852~T cell receptor signaling pathway	40	HRAS, BTRC, NFKBIA, NFKB1, PTEN, MAP3K7, PAK2, PAK3, GATA3, PSMD1, IFNG, PIK3CA, CD4, PAK1, TRAF6, UBE2D1, FBXW11, CHUK, RPS27A, PIK3R1, CD3G, CD3D, PIK3CB, RELA, PIK3CD, TAB2, UBE2N, LAT, MAPK1, FYN, PSMD11, LCK, IKBKG, PSMC1, UBC, UBB, GRAP2, IKBKB, UBA52, LCP2	3.60562e-14		GOTERM_BP	GO:0016032~viral process	51	TLN1, COPS6, BTRC, TBP, DYNLL1, SND1, H2AFX, SHC1, CUL1, DDB1, TP53, UBE2I, GTF2B, RAD50, MAPK1, EP300, MAPK3, CARM1, DYNC1I2, CRTC2, NUP98, POLR2E, GRB2, VIM, SF3B2, RBX1, NUP214, HNRNPK, NPM1, BUB1, HSPA8, PIK3R1, CEBPA, KAT2A, KAT2B, CREB3, CREB1, CREBBP, YWHAB, SNW1, NXF1, KAT5, HNRNPA1, YWHAE, STAT3, EIF4E, PLCG1, SP1, HDAC1, CUL4A, TSC2	4.2033e-12
GOTERM_BP	GO:0007179~transforming growth factor beta receptor signaling pathway	32	PRKCZ, ACVRL1, ITGB1, SRC, PXN, CITED1, TGFB2, MAP3K7, FOS, LEFTY2, RPS27A, SMAD9, SMAD7, CREB1, SMAD6, CBL, SMAD5, SMAD4, SMAD3, SMAD2, SMAD1, TAB1, LEFTY1, ARRB2, JUN, UBC, SMURF1, UBB, BAMBI, UBA52, BMPR1A, ACVR1	3.81397e-14		GOTERM_BP	GO:0000187~activation of MAPK activity	30	WNT5A, TNF, MAPKAPK3, FGF10, TLR4, IL1B, SHC1, FGF1, EGF, FRS2, SHC2, INSR, FGF2, RPS27A, MAP2K6, CDK1, PIK3CB, MAP2K3, ITGA1, MAPK11, MAPK10, HGF, PTPN11, MAPK1, ARRB1, MAPK14, MAPK3, UBC, UBB, UBA52	1.30302e-11
GOTERM_BP	GO:0051092~positive regulation of NF-kappaB transcription factor activity	37	WNT5A, TRAF1, PRKCZ, TRAF2, TNF, TLR2, NFKBIA, TLR3, NFKB1, TLR4, HSPA1B, GREM1, MAP3K7, MYD88, KRAS, PYCARD, IL1B, TRAF6, CAMK2A, CHUK, RPS27A, IRAK1, RELA, TRIM25, CD40, TAB1, TAB2, PRKCB, TRADD, UBE2N, CD40LG, RIPK1, IKBKG, UBC, UBB, IKBKB, UBA52	4.74509e-13		GOTERM_BP	GO:0018105~peptidyl-serine phosphorylation	32	PRKCZ, PDGFB, MAPKAPK3, AKT1, BCL2, CAMK2D, PRKACA, CAMK2A, AKT3, AKT2, PRKCA, CDK1, PRKCH, ATR, RICTOR, PRKCE, PRKCD, STK4, ATM, PRKCB, PRKCQ, MAPK1, CSNK1D, MAPK12, CSNK1E, MAPK13, PLK1, GSK3B, MAPK14, MAPK3, MAPK8, MTOR	2.18572e-11
GOTERM_BP	GO:0007050~cell cycle arrest	38	NBN, HRAS, PRKAG1, PRKAG2, RRAGA, RRAGD, SART1, RRAGB, RRAGC, TGFB2, IFNG, PRKAA1, PRKAA2, MLST8, MYC, MAP2K6, APC, MAP2K1, PRKAB2, TP53, PRKAB1, SMAD3, RB1, RPTOR, ATM, JMY, NOTCH2, INHBA, CDKN1A, CDKN1B, TSC1, MAPK12, TSC2, RHEB, IL12B, MTOR, PPP1R15A, BARD1	4.74509e-13		GOTERM_BP	GO:0006351~transcription, DNA-templated	164	MEF2C, STAT5A, MED22, MED21, MED20, CTNNB1, MED28, SMARCD2, MED29, SMARCD3, SND1, MED26, PQBP1, RARA, TGS1, MAP2K6, CCAR1, RARG, RXRB, RXRA, YY1, RXRG, HDAC10, MED11, ARID1A, ARNTL, MED19, MAPK1, HIF1A, BAZ1B, MAPK3, SMARCA1, MYBBP1A, SMARCA2, SMARCA4, CRTC2, FGFR1, ERBB4, ERBB2, ZNRD1, TRRAP, XAB2, ARNT, RRAGC, NR1H2, SMARCB1, TEAD4, TFDP2, HNRNPD, BHLHE40, HELLS, TFDP1, HIP1, SMAD5, SMAD4, RNPS…	2.22775e-11
GOTERM_BP	GO:0006974~cellular response to DNA damage stimulus	46	BLM, XIAP, HUS1, TIPIN, FOXO1, CHEK1, ATF2, BATF, FANCL, AKT1, CHD2, BCL3, USP10, FANCF, YAP1, FANCG, TRAF6, NFATC2, MYC, APC, TAF1, YY1, CBL, TP53, RAD9A, TOPBP1, ATR, WRN, RAD52, SIRT1, TANK, BRCA1, ATM, RAD50, RAD51, RAD1, MAPK1, CCND1, CDKN1A, TIMELESS, MAPK3, IKBKG, NCOA6, PPP1R15A, RAD17, BARD1	4.74509e-13		GOTERM_BP	GO:0001934~positive regulation of protein phosphorylation	32	HRAS, TNF, ERBB4, ERBB2, ITGB3, TGFB1, AKT1, WNT1, PRR5, KRAS, RASGRP1, P2RY1, RAC1, IL1B, AXIN2, INSR, AXIN1, AKT2, DVL2, EGFR, DVL3, TNIK, STK4, DVL1, HDAC3, CCND1, CCND3, CSNK1D, CCND2, ARRB1, MAPK3, MTOR	3.48874e-11
GOTERM_BP	GO:0050690~regulation of defense response to virus by virus	18	AP1M1, AP1M2, AP1B1, AP1G1, AP2S1, HLA-A, AP1S3, AP1S1, AP2B1, AP2A2, AP1S2, PAK2, AP2A1, FYN, LCK, RAC1, CD4, AP2M1	5.69411e-12		GOTERM_BP	GO:0042795~snRNA transcription from RNA polymerase II promoter	24	CCNT2, POLR2H, NCBP2, NCBP1, POLR2G, POLR2F, POLR2E, POLR2L, POLR2K, POLR2J, POLR2I, TBP, POLR2D, GTF2B, POLR2C, POLR2B, POLR2A, PHAX, SRRT, SP1, GTF2A1, GTF2F1, GTF2F2, TAF9	9.7937e-11
GOTERM_BP	GO:0000375~RNA splicing, via transesterification reactions	17	BCAS2, TRA2B, PRPF3, PRPF4, SF3B4, SF3B3, SMNDC1, SF3A3, PRPF6, SF3B1, DDX23, PRPF8, KHSRP, SRRM1, SLU7, SNRNP40, TXNL4A	1.18627e-11		GOTERM_BP	GO:0000731~DNA synthesis involved in DNA repair	18	EXO1, RAD51C, NBN, BLM, BRCA2, BRIP1, WRN, KAT5, RMI1, RAD50, ATM, BRCA1, RAD51, RBBP8, DNA2, RFC3, TOP3A, BARD1	1.11388e-10
GOTERM_BP	GO:0006281~DNA repair	46	CLSPN, NBN, BLM, HUS1, CHEK1, STUB1, RPA3, RPA1, FANCL, UBE2D3, SUMO1, FANCI, SMARCB1, FANCG, FANCA, ERCC4, ERCC1, FANCC, EXO1, POLK, CDK1, MCRS1, TRIM28, RAD9B, TREX1, RAD9A, TOPBP1, CDC5L, ATR, WRN, RAD52, SIRT1, BRCA1, ATM, RAD50, CDK2, SMC3, RBBP8, JMY, RAD51, RFC5, RAD1, FANCD2, NCOA6, MTOR, RAD17	5.83646e-11		GOTERM_BP	GO:0045892~negative regulation of transcription, DNA-templated	64	E2F1, COPS2, PPARD, PDGFB, BTRC, PPARG, SPI1, CTCF, TGFB1, CTNNB1, MEN1, AES, HEY1, GATA3, RARA, CTBP1, CTBP2, RELA, TP53, HDAC10, LEF1, TLE1, UBE2I, ARNTL, TLE2, SMARCE1, JUN, SMARCA2, MYBBP1A, CLOCK, SMARCA4, WNT5A, BCLAF1, TNF, CREM, TRIB3, TCF7L2, NR1H2, NR1D1, TFDP2, BHLHE40, HSPA8, CEBPA, CEBPB, CEBPD, TAF7, YWHAB, SMAD4, SNW1, BIRC5, KAT5, BRCA1, HDAC5, NOTCH1, HDAC3, HDAC2, HDAC1, SMARCC2…	7.76771e-10
GOTERM_BP	GO:0043065~positive regulation of apoptotic process	52	HIP1R, SNCA, RBM5, TLR3, FOXO1, REST, FOXO3, ITSN1, CTNNB1, CTNNBL1, AKT1, LTA, MAP2K6, RPS27A, TP53, GRIN2A, FADD, CDK4, JMY, NCOA1, RIPK1, IGF2R, UBC, MAPK8, NGFR, UBB, BIN1, UBA52, NGF, KALRN, BCLAF1, TNF, BCL2L1, ITGB1, SRC, RAC1, PYCARD, TRAF6, APC, BMP4, CREB1, NF1, GRIN1, RNPS1, SIRT1, ATM, TRADD, NOTCH1, TNFSF10, ITGA6, DNM2, BARD1	1.48047e-10		GOTERM_BP	GO:0050434~positive regulation of viral transcription	16	POLR2H, POLR2G, POLR2F, POLR2E, POLR2L, POLR2K, POLR2J, POLR2I, POLR2D, GTF2B, POLR2C, POLR2B, POLR2A, NOTCH1, GTF2F1, GTF2F2	1.13111e-09
GOTERM_BP	GO:0035019~somatic stem cell population maintenance	24	POLR2H, POLR2G, NOG, POLR2F, POLR2E, POLR2L, BRAF, EPAS1, POLR2K, POLR2J, POLR2I, SMAD4, SPI1, RAF1, SMAD2, KIT, POLR2D, POLR2C, POLR2B, STAT3, POLR2A, HES1, GATA2, YAP1	2.13529e-10		GOTERM_BP	GO:0032922~circadian regulation of gene expression	21	PPARA, CREM, ARNTL, PPP1CC, PPARGC1A, PPP1CB, HNRNPU, NPAS2, PPP1CA, ATF4, NCOA2, HDAC2, CSNK1D, NR1D1, HDAC1, CSNK1E, BHLHE40, OGT, MYBBP1A, ZFHX3, CLOCK	1.16432e-09
GOTERM_BP	GO:0071407~cellular response to organic cyclic compound	23	TNF, SMAD9, CEBPB, BTRC, IL18, SMAD5, NFKBIA, HCFC1, STAT1, GLI2, STAT3, AKT1, CCNB1, CASP3, CDKN1B, ITGA6, PAK2, PAK3, RAE1, IL1B, RAP1B, AXIN2, AXIN1	2.14953e-10		GOTERM_BP	GO:0030521~androgen receptor signaling pathway	18	AR, MED12, MED24, ARID1A, MED14, MED13, KAT5, PPARGC1A, BRCA1, CTNNB1, NCOA1, MED4, MED30, NCOA3, MED16, MED17, THRAP3, MED1	2.8801e-09
GOTERM_BP	GO:0007254~JNK cascade	21	IRAK1, TNF, MAP2K4, MAP4K2, MAPK10, TAB1, TAB2, MAP3K7, MAP4K3, MYD88, CRKL, IKBKG, UBC, MAPK9, MAPK8, UBB, TRAF6, MAP2K7, UBA52, RPS27A, MAP3K11	3.99062e-10		GOTERM_BP	GO:1900034~regulation of cellular response to heat	23	NUP98, HSP90AA1, CAMK2G, CREBBP, ATR, YWHAE, RPTOR, ATM, RPA3, RPA1, RPA2, MAPK1, NUP214, AKT1S1, EP300, GSK3B, MAPK3, CAMK2D, CAMK2B, MTOR, MLST8, CAMK2A, HSPA8	4.9082e-09
GOTERM_BP	GO:0018105~peptidyl-serine phosphorylation	32	CLSPN, PRKCZ, MAP4K1, SRC, AKT1, PAK2, CAMK2D, PRKACA, CAMK2A, AKT3, SYK, AKT2, CSNK1A1, PRKCA, CDK1, TAF1, ATR, PRKCD, ATM, CDK2, PRKCB, MAPK1, MAPK12, MAPK13, ULK1, PLK1, GSK3B, MAPK14, MAPK3, MAPK8, CSNK1G3, MTOR	5.87443e-10		GOTERM_BP	GO:0006296~nucleotide-excision repair, DNA incision, 5'-to lesion	17	DDB1, RBX1, RPA3, RFC5, RPA1, RPA2, RFC3, RFC4, CUL4A, RFC2, UBC, UBB, CUL4B, ERCC4, UBA52, ERCC1, RPS27A	6.22509e-09
GOTERM_BP	GO:0000732~strand displacement	16	EXO1, NBN, BLM, BRCA2, BRIP1, WRN, KAT5, RMI1, RAD50, ATM, BRCA1, RAD51, RBBP8, DNA2, TOP3A, BARD1	8.08089e-10		GOTERM_BP	GO:0051225~spindle assembly	15	HAUS4, HAUS3, HAUS6, TUBB, HDAC3, HAUS5, CSNK1D, NEK2, CEP192, HAUS2, HAUS1, HAUS7, HAUS8, CEP63, NCOR1	6.80725e-09
GOTERM_BP	GO:0000731~DNA synthesis involved in DNA repair	18	EXO1, NBN, BLM, BRCA2, BRIP1, WRN, KAT5, SIRT1, RMI1, RAD50, ATM, BRCA1, RAD51, RBBP8, DNA2, RFC3, TOP3A, BARD1	8.60285e-10		GOTERM_BP	GO:0043044~ATP-dependent chromatin remodeling	14	ACTB, ARID1A, HDAC2, SMARCE1, SMARCD2, HDAC1, SMARCB1, SMARCC1, SMARCC2, SMARCA5, ACTL6A, HNRNPC, SMARCA1, SMARCA4	9.82775e-09
GOTERM_BP	GO:0001934~positive regulation of protein phosphorylation	32	MAVS, HRAS, TNF, ITGB3, AKT1, DAB2, KRAS, RB1CC1, RAC1, TEK, IL1B, PAK1, AXIN2, AXIN1, AKT2, DVL2, EGFR, BMP4, DVL3, TNIK, CD40, SIRT1, KDR, DVL1, ACVR2A, HDAC3, CCND1, ARRB1, RIPK1, VEGFA, MAPK3, MTOR	9.3336e-10		GOTERM_BP	GO:0033683~nucleotide-excision repair, DNA incision	17	DDB1, RBX1, RPA3, RFC5, RPA1, RPA2, RFC3, RFC4, CUL4A, RFC2, UBC, UBB, CUL4B, ERCC4, UBA52, ERCC1, RPS27A	1.03002e-08
GOTERM_BP	GO:0006367~transcription initiation from RNA polymerase II promoter	35	POLR2H, POLR2G, PPARA, POLR2F, POLR2E, THRA, POLR2L, POLR2K, POLR2J, POLR2I, MED24, TBP, NR3C1, POLR2D, POLR2C, NR2C2, POLR2B, POLR2A, RARA, YAP1, TCF4, ERCC2, TAF1, RXRA, CREBBP, TAF7, TRIM28, SNW1, GTF2B, NOTCH2, NOTCH1, GTF2F1, GTF2F2, NCOA6, MED1	9.90775e-10		GOTERM_BP	GO:0019827~stem cell population maintenance	19	MED12, MED24, CDC73, MED14, MED21, SMC3, FZD7, MED10, CTNNB1, NOTCH2, MED7, MED30, EIF4E, MED28, MED17, MED27, LEO1, SMC1A, KLF4	1.08483e-08
GOTERM_BP	GO:0030509~BMP signaling pathway	25	NOG, ACVRL1, BMPR2, RGMA, RGMB, UBE2D3, ZFYVE16, UBE2D1, EGR1, BMP4, SMAD9, SMAD7, SMAD6, SMAD5, SMAD4, SMAD1, ACVR2A, ACVR2B, CHRDL1, MAPK3, SMURF2, SMURF1, BMPR1B, BMPR1A, ACVR1	1.08568e-09		GOTERM_BP	GO:0006370~7-methylguanosine mRNA capping	16	POLR2H, NCBP2, POLR2G, NCBP1, POLR2F, POLR2E, POLR2L, POLR2K, POLR2J, POLR2I, POLR2D, POLR2C, POLR2B, POLR2A, GTF2F1, GTF2F2	1.27398e-08
GOTERM_BP	GO:0019083~viral transcription	30	NUP98, NUP160, NUP93, NUP188, NUP214, RPS27, POM121, SEH1L, RAE1, NUP210, NUP50, NUP37, NUP54, RANBP2, POM121C, TPR, NUP35, RPS27A, NUP133, NUP153, NUP88, NUP85, NUPL2, NUP155, AAAS, NUP62, NUP205, NUP107, NUP43, UBA52	1.09659e-09		GOTERM_BP	GO:0006338~chromatin remodeling	24	KAT2A, KAT2B, DEK, ARID1A, HDAC5, HDAC2, BPTF, HDAC1, SMARCE1, SMARCD2, SMARCD3, SMARCB1, GATA3, SMARCC1, SMARCD1, SMARCC2, SMARCA5, RUVBL2, ACTL6A, RUVBL1, SMARCA1, SMARCA2, MYC, SMARCA4	1.29214e-08
GOTERM_BP	GO:0042276~error-prone translesion synthesis	14	POLK, RPA3, RPA1, RFC5, RPA2, RFC3, RFC4, RFC1, RFC2, UBC, PCNA, UBB, UBA52, RPS27A	1.41167e-09		GOTERM_BP	GO:0038095~Fc-epsilon receptor signaling pathway	34	HRAS, GRB2, BTRC, NFKB1, FOS, KRAS, GAB2, SOS1, MAP3K1, RAC1, PIK3CA, SHC1, NFATC3, RPS27A, PIK3R1, CUL1, PIK3R2, PIK3CB, RELA, SKP1, MAPK10, MAPK1, NRAS, PRKCQ, PLCG1, JUN, PLCG2, MAPK3, UBC, MAPK9, MAPK8, UBB, UBA52, CALM1	1.93142e-08
GOTERM_BP	GO:0030168~platelet activation	30	YWHAZ, ITGB3, SRF, SRC, AKT1, GP5, RAC2, RAC1, PIK3CA, GP1BA, GNG2, PIK3R1, SYK, PRKCA, PIK3CB, RAF1, CD40, PRKCD, PRKCB, PTPN11, MAPK1, LAT, ARRB2, CD40LG, ARRB1, GNB1, FYN, LCK, MAPK3, LCP2	2.28239e-09		GOTERM_BP	GO:0007050~cell cycle arrest	30	NBN, HRAS, SOX2, RRAGA, RRAGD, TCF7L2, SART1, TGFB1, RRAGB, RRAGC, HBP1, MLST8, MYC, CUL1, MAP2K6, APC, WNT10B, KAT2B, TP53, RPTOR, ATM, NOTCH2, CUL4A, MAPK12, TSC1, TSC2, RHEB, MTOR, ZFHX3, BARD1	2.639e-08
GOTERM_BP	GO:0006296~nucleotide-excision repair, DNA incision, 5'-to lesion	18	POLK, RBX1, RPA3, RFC5, RPA1, RPA2, RFC3, RFC4, RFC1, RFC2, UBC, PCNA, UBB, ERCC4, UBA52, ERCC1, RPS27A, ERCC2	2.73602e-09		GOTERM_BP	GO:0000375~RNA splicing, via transesterification reactions	14	BCAS2, TRA2B, PRPF3, PRPF4, SMNDC1, PRPF6, SF3A3, SF3B1, DDX23, PRPF8, SLU7, SRRM1, SNRNP40, TXNL4A	4.10226e-08
GOTERM_BP	GO:0048013~ephrin receptor signaling pathway	26	HRAS, AP2S1, ARPC4, ARPC5, ITSN1, SDC2, SRC, ACTR3, ACTR2, CDC42, AP2B1, ARPC3, ARPC2, PAK3, RAC1, PAK1, AP2M1, GRIN1, PTPN11, ARPC1A, AP2A2, FYN, AP2A1, WASL, CRK, KALRN	2.84706e-09		GOTERM_BP	GO:0008284~positive regulation of cell proliferation	58	FGF18, E2F3, HRAS, FGF7, PDGFB, PDGFA, FGF9, FASLG, PTEN, TGFB1, WNT1, ASH2L, GAB2, RARA, SHC1, YAP1, FGF1, FOSL1, MYC, INSR, FGF2, CCAR1, EGFR, AR, WNT10B, RARG, RELA, LEF1, CDK4, IRS1, MAPK1, CCND2, FGFR1OP, CARM1, FGFR2, PRKCZ, FGFR1, FGFR4, FGFR3, GNAI2, ERBB4, SOX4, BCL2L1, KRAS, BCL2, ITGAV, NPM1, EGF, BIRC5, HGF, WWTR1, STAT3, NOTCH1, HDAC2, HDAC1, CUL4A, ETS1, SYF2	4.13958e-08
GOTERM_BP	GO:0007249~I-kappaB kinase/NF-kappaB signaling	22	TRAF2, AVPR2, TNF, TLR3, NFKB1, TLR4, TAB1, TAB2, TANK, TRADD, MAP3K7, TNFRSF1A, RIPK1, IKBKG, UBC, BCL3, UBB, IKBKB, TRAF6, UBA52, RPS27A, CHUK	3.46582e-09		GOTERM_BP	GO:0044255~cellular lipid metabolic process	17	PPARA, TBL1XR1, RXRA, CREBBP, NR1H2, CHD9, HDAC3, NCOA1, NCOA2, SMARCD3, NCOA6, TBL1X, CARM1, TGS1, NCOR1, NCOR2, MED1	4.19616e-08
GOTERM_BP	GO:0061418~regulation of transcription from RNA polymerase II promoter in response to hypoxia	16	EGR1, EPAS1, CREBBP, RBX1, UBE2D3, EP300, HIF1A, VEGFA, HIF3A, UBC, TCEB2, UBB, TCEB1, UBE2D1, UBA52, RPS27A	3.55502e-09		GOTERM_BP	GO:0006468~protein phosphorylation	57	CDK19, CCNT2, PDGFB, TGFB1, AKT1, PIK3C3, PIK3CA, RARA, PRKACA, PRKACB, SIK1, AKT3, PRKCA, PIK3CG, CTBP1, TNIK, BRAF, PIK3CD, CDK8, PIM1, PRKCH, CCNC, PRKCE, CDK4, STK4, PRKCD, PRKCB, MAPK1, CCND1, MAPK3, MAPK9, MAPK8, PRKCZ, FGFR1, NEK2, ERBB2, TRIB3, MAP3K1, CAMK2D, BUB1, CAMK2B, CAMK2A, PIK3R1, NLK, MAML1, CREB1, SMAD5, BIRC5, MAPK10, ATM, PLK4, CSNK1D, CSNK1E, PLK1, GSK3A, GSK3B, MTOR	5.48674e-08
GOTERM_BP	GO:0035666~TRIF-dependent toll-like receptor signaling pathway	16	TLR3, FADD, TLR4, TANK, IKBKE, UBE2D3, RIPK1, IKBKG, UBC, UBB, IKBKB, UBE2D1, UBA52, RPS27A, CHUK, TRAF3	3.55502e-09		GOTERM_BP	GO:0042769~DNA damage response, detection of DNA damage	16	DDB1, SOX4, RBX1, RPA3, RFC5, RPA1, RPA2, RFC3, RFC4, CUL4A, RFC2, UBC, UBB, CUL4B, UBA52, RPS27A	6.01367e-08
GOTERM_BP	GO:1902895~positive regulation of pri-miRNA transcription from RNA polymerase II promoter	14	BMP4, SMAD6, RELA, SPI1, SMAD3, SMAD1, SRF, STAT3, FOS, HIF1A, JUN, NGFR, TERT, BMPR1A	3.84258e-09		GOTERM_BP	GO:0000245~spliceosomal complex assembly	14	PRPF19, SF3B1, CRNKL1, SNRPD3, USP39, RBM5, SNRPD1, LSM4, SNRPD2, ZRSR2, SNRPE, PRPF6, TXNL4A, SNRPG	7.86249e-08
GOTERM_BP	GO:0006370~7-methylguanosine mRNA capping	17	POLR2H, NCBP2, NCBP1, POLR2G, POLR2F, POLR2E, POLR2L, POLR2K, POLR2J, POLR2I, POLR2D, POLR2C, POLR2B, POLR2A, GTF2F1, GTF2F2, ERCC2	4.60606e-09		GOTERM_BP	GO:0008285~negative regulation of cell proliferation	52	HRAS, CHERP, RBM5, FGF10, COPS8, PTEN, TGFB1, CTNNB1, MEN1, SPRY2, GATA3, DLG3, IL1B, RARA, DDX20, FOSL1, FGF2, CUL1, CTBP1, AR, CTBP2, RARG, TP53, STK4, JUN, EMP3, SMARCA2, ERBB4, IFITM1, SOX4, CDC73, SMARCB1, NPM1, AXIN2, APC, CEBPA, KAT2B, NF2, ITGA1, SMAD4, BRIP1, SMAD1, STAT3, NOTCH2, NOTCH1, TSC1, HDAC1, CUL4A, ETS1, TSC2, RBPJ, KLF4	7.99305e-08
GOTERM_BP	GO:0033683~nucleotide-excision repair, DNA incision	18	POLK, RBX1, RPA3, RFC5, RPA1, RPA2, RFC3, RFC4, RFC1, RFC2, UBC, PCNA, UBB, ERCC4, UBA52, ERCC1, RPS27A, ERCC2	4.7152e-09		GOTERM_BP	GO:0007265~Ras protein signal transduction	21	HRAS, GRAP, GRB2, MRAS, NF1, TP53, MAPKAPK3, MAPK11, NRAS, KRAS, RASGRP1, JUN, RRAS2, MAPK14, SOS1, RASGRP2, RRAS, SHC1, SHC3, FGF2, SHC2	8.86813e-08
GOTERM_BP	GO:0036297~interstrand cross-link repair	20	ATR, RAD51, RPA3, FANCL, RPA1, RPA2, FANCD2, FANCI, UBC, FANCE, FANCF, UBB, FANCG, FANCA, ERCC4, ATRIP, UBA52, ERCC1, RPS27A, FANCC	5.04166e-09		GOTERM_BP	GO:0006368~transcription elongation from RNA polymerase II promoter	23	CCNT2, POLR2H, NCBP2, NCBP1, POLR2G, POLR2F, POLR2E, POLR2L, POLR2K, POLR2J, POLR2I, CDC73, TBP, POLR2D, GTF2B, POLR2C, POLR2B, POLR2A, GTF2A1, GTF2F1, GTF2F2, LEO1, TAF9	1.00197e-07
GOTERM_BP	GO:0050434~positive regulation of viral transcription	16	POLR2H, POLR2G, POLR2F, POLR2E, POLR2L, POLR2K, POLR2J, POLR2I, POLR2D, GTF2B, POLR2C, POLR2B, POLR2A, NOTCH1, GTF2F1, GTF2F2	7.01515e-09		GOTERM_BP	GO:0006397~mRNA processing	33	U2AF2, SMNDC1, SF3B2, HNRNPL, RBM8A, PRPF8, NUDT21, USP39, LSM5, DHX15, MAGOHB, SRRM1, PRKACA, LSM3, SNRNP70, WDR33, BCAS2, EFTUD2, HNRNPA2B1, PTBP1, FMR1, PRPF3, CASC3, SF3A2, PPARGC1A, HNRNPA1, HNRNPR, SF3A1, HNRNPA0, SF3A3, THRAP3, PUF60, PRPF38A	1.1083e-07
GOTERM_BP	GO:0019985~translesion synthesis	17	POLK, TRIM25, RPA3, RFC5, RPA1, RPA2, RFC3, RFC4, ISG15, RFC1, RFC2, UBC, PCNA, USP10, UBB, UBA52, RPS27A	2.49317e-08		GOTERM_BP	GO:0007020~microtubule nucleation	12	TUBGCP4, TUBGCP3, NDE1, TUBGCP6, TUBGCP5, CSNK1D, AKAP9, CLASP1, TUBG1, TUBG2, TUBGCP2, CENPJ	1.53347e-07
GOTERM_BP	GO:0070987~error-free translesion synthesis	13	RPA3, RPA1, RFC5, RPA2, RFC3, RFC4, RFC1, RFC2, UBC, PCNA, UBB, UBA52, RPS27A	4.92783e-08		GOTERM_BP	GO:0007067~mitotic nuclear division	39	HAUS4, HAUS3, CLTA, HAUS6, HAUS5, NEK2, HAUS2, HAUS1, CETN2, CEP164, NR3C1, CLTC, OFD1, RAD21, BUB1, PAFAH1B1, HELLS, STAG2, STAG1, CDK1, CKAP5, UBE2I, BIRC5, HGF, PMF1, DCTN3, CEP63, DCTN1, SMC3, RBBP8, DCTN2, NEDD1, PLK1, HAUS7, MAPRE1, HAUS8, RUVBL1, WASL, TXNL4A	1.94117e-07
GOTERM_BP	GO:0038128~ERBB2 signaling pathway	17	EGFR, HRAS, HSP90AA1, GRB2, STUB1, SRC, AKT1, NRAS, KRAS, UBC, PIK3CA, SHC1, UBB, EGF, UBA52, PIK3R1, RPS27A	6.88442e-08		GOTERM_BP	GO:0006378~mRNA polyadenylation	14	SYMPK, CSTF3, CSTF2, CDC73, PCF11, PAPOLA, CLP1, NUDT21, LEO1, CPSF4, CPSF3, CSTF1, CPSF2, CPSF1	2.59944e-07
GOTERM_BP	GO:0006297~nucleotide-excision repair, DNA gap filling	14	POLK, RPA3, RPA1, RFC5, RPA2, RFC3, RFC4, RFC1, RFC2, UBC, PCNA, UBB, UBA52, RPS27A	1.02059e-07		GOTERM_BP	GO:0043065~positive regulation of apoptotic process	43	CDK19, BID, BCLAF1, TNF, ERBB4, RBM5, FASLG, SOX4, BCL2L1, ITSN1, TGFB1, CTNNB1, CTNNBL1, AKT1, SOS1, RAC1, SOS2, DDX20, FOSL1, RPS27A, MAP2K6, APC, WNT10B, RARG, CREB1, GRIN1, NF1, TP53, GRIN2A, RNPS1, BAD, CDK4, STK4, ATM, NOTCH1, ATF4, NCOA1, UBC, MAPK8, UBB, UBA52, BARD1, NGF	3.57335e-07
GOTERM_BP	GO:0006397~mRNA processing	35	U2AF2, SF3B4, SF3B3, SMNDC1, SF3B2, HNRNPL, RBM8A, PRPF8, NUDT21, USP39, LSM5, DHX15, MAGOHB, SRRM1, LSM3, PRKACA, SNRNP70, WDR33, BCAS2, TFIP11, EFTUD2, HNRNPA2B1, PTBP1, PRPF3, CASC3, SF3A2, HNRNPA1, HNRNPR, SF3A1, HNRNPA0, SF3A3, KHSRP, THOC7, PUF60, PRPF38A	1.29425e-07		GOTERM_BP	GO:0010388~cullin deneddylation	9	GPS1, COPS2, COPS5, COPS6, COPS3, COPS4, COPS7A, COPS7B, COPS8	6.04631e-07
GOTERM_BP	GO:0033209~tumor necrosis factor-mediated signaling pathway	28	TRAF2, TNF, CD70, FOXO3, TNFSF12, TNFRSF1A, PSMD1, PYCARD, LTA, CD27, RPS27A, TRAF3, TNFRSF17, CD40, STAT1, TRADD, TNFRSF10A, TNFRSF10B, CD40LG, PSMD11, RIPK1, PSMC1, UBC, JAK2, NGFR, UBB, IKBKB, UBA52	1.67427e-07		GOTERM_BP	GO:0006405~RNA export from nucleus	18	NCBP2, NCBP1, NUP98, MAGOH, U2AF2, RNPS1, CASC3, NXF1, HNRNPA1, EIF4A3, NUP214, UPF3B, EIF4E, DHX38, RBM8A, CDC40, SRRM1, SLU7	7.09491e-07
GOTERM_BP	GO:0046777~protein autophosphorylation	34	CAMK2G, MAP4K1, AURKA, AURKB, KIT, FES, SRC, AKT1, ACVR1B, PAK2, AAK1, TEK, CAMK2D, PRKACA, CAMK2B, PAK1, CAMK2A, SYK, EGFR, IRAK1, TAF1, TNIK, TRIM28, ATR, ATM, KDR, ULK1, ULK2, RIPK1, GSK3B, ULK3, JAK2, MTOR, MAP3K11	1.90927e-07		GOTERM_BP	GO:1902895~positive regulation of pri-miRNA transcription from RNA polymerase II promoter	12	FOS, HIF1A, PDGFB, RELA, JUN, SPI1, TEAD1, SMAD1, TGFB1, TERT, STAT3, SMARCA4	7.43902e-07
GOTERM_BP	GO:0070423~nucleotide-binding oligomerization domain containing signaling pathway	14	IRAK1, TAB1, TAB2, MAP3K7, UBE2N, IKBKG, UBC, UBB, IKBKB, TRAF6, UBA52, CHUK, MAP2K6, RPS27A	2.02633e-07		GOTERM_BP	GO:0006396~RNA processing	23	PABPN1, DHX9, CSTF3, CHERP, CRNKL1, SNRPD3, LSM7, RBM5, SNRPD1, WBP11, PRPF4, SF3A1, HNRNPU, HNRNPL, HNRNPK, HNRNPUL1, HNRNPF, HNRNPD, LSM4, SNRNP40, DDX20, HNRNPH1, CSTF1	1.26284e-06
GOTERM_BP	GO:0010803~regulation of tumor necrosis factor-mediated signaling pathway	15	TRAF1, TRAF2, TNF, TRADD, TNFRSF1A, RIPK1, IKBKG, UBC, PYCARD, UBB, IKBKB, UBA52, RPS27A, CHUK, SYK	2.36296e-07		GOTERM_BP	GO:0006974~cellular response to DNA damage stimulus	34	XIAP, BLM, ATF2, MEN1, AKT1, BATF, ERCC8, NPAS2, CASP9, ASH2L, BCL2, TAF9, H2AFX, YAP1, MYC, APC, RBBP5, YY1, FMR1, TP53, WRN, ATR, BRCA1, ATM, RAD50, RAD51, MAPK1, CCND1, BAZ1B, CUL4A, NCOA6, SMARCAL1, MAPK3, BARD1	1.44661e-06
GOTERM_BP	GO:0000077~DNA damage checkpoint	15	E2F1, CLSPN, NBN, HUS1, BRIP1, RAD9B, RAD9A, CHEK1, ATR, ATM, PTPN11, RAD1, MAPK14, ATRIP, RAD17	2.36296e-07		GOTERM_BP	GO:0071407~cellular response to organic cyclic compound	18	CEBPA, TNF, MSR1, CEBPB, BTRC, SMAD5, STAT1, GLI2, STAT3, TGFB1, AKT1, CASP3, CASP8, P2RY1, IL1B, PLA2G4F, AXIN2, AXIN1	2.42864e-06
GOTERM_BP	GO:0006396~RNA processing	25	PABPN1, TFIP11, DHX9, CSTF3, CHERP, CRNKL1, SNRPD3, LSM7, RBM5, SNRPD1, WBP11, PRPF4, SF3A1, HNRNPU, HNRNPL, HNRNPK, DKC1, HNRNPUL1, HNRNPF, HNRNPD, LSM4, SNRNP40, HNRNPH1, CSTF1, THOC1	3.55827e-07		GOTERM_BP	GO:0043406~positive regulation of MAP kinase activity	18	MEF2C, PIK3CG, EGFR, FGFR1, FGF18, HRAS, TNF, PDGFB, PDGFA, ERBB2, KITLG, TGFB1, KRAS, RASGRP1, PIK3R5, FGF1, EGF, FGF2	2.42864e-06
GOTERM_BP	GO:0000245~spliceosomal complex assembly	14	CRNKL1, SNRPD3, SF1, SNRPD1, RBM5, SNRPD2, PRPF6, PRPF19, SF3B1, USP39, LSM4, SNRPE, SNRPG, TXNL4A	3.86228e-07		GOTERM_BP	GO:0043066~negative regulation of apoptotic process	53	PPARD, STAT5B, NFKB1, GLI2, PTEN, AKT1, SPRY2, CASP3, RARA, ANGPT1, MYC, RPS27A, EGFR, CDK1, RARG, BRAF, DDB1, RELA, TP53, PIM1, LEF1, FLNA, CCND2, UBC, MAPK8, UBB, UBA52, NGF, MED1, WNT5A, PRKCZ, ERBB4, XIAP, BCL2L1, SYCP2, HNRNPK, BCL2, NPM1, TAF9, PIK3R1, HSPA9, ALMS1, BIRC5, BIRC3, BIRC2, STAT3, NOTCH2, HDAC3, HDAC2, HDAC1, PLK1, GSK3B, BARD1	4.07341e-06
GOTERM_BP	GO:0016236~macroautophagy	22	PRKAG1, PRKAG2, PRKAB2, PRKAB1, RRAGA, PARK2, RRAGD, RPTOR, RRAGB, RRAGC, ULK1, RB1CC1, PIK3C3, UBC, RHEB, PRKAA1, MTOR, UBB, MLST8, PRKAA2, UBA52, RPS27A	5.7576e-07		GOTERM_BP	GO:0000387~spliceosomal snRNP assembly	13	RBM22, SNRPD3, SNRPD1, SNRPD2, SART1, SNRPB, LSM4, DDX20, SNRPC, SNRPF, TGS1, SNRPE, SNRPG	4.50794e-06
GOTERM_BP	GO:0060071~Wnt signaling pathway, planar cell polarity pathway	24	WNT5A, DVL2, DVL3, AP2S1, CELSR2, CLTC, FZD4, DVL1, CDC42, AP2B1, AP2A2, ARRB2, PSMD11, AP2A1, RAC1, PSMD1, PSMC1, UBC, SMURF2, UBB, SMURF1, UBA52, RPS27A, AP2M1	7.02291e-07		GOTERM_BP	GO:0030168~platelet activation	24	PRKCA, GNA13, PIK3CG, PIK3CB, PRKCH, ITGB3, PRKCE, PRKCD, FLNA, PRKCB, PTPN11, AKT1, PRKCQ, MAPK1, GNAQ, ARRB2, ARRB1, PLCG2, P2RY1, RAC1, MAPK3, PIK3CA, PIK3R5, PIK3R1	7.06376e-06
GOTERM_BP	GO:0007265~Ras protein signal transduction	21	HRAS, GRB2, TRIM28, NF1, TP53, MAPK11, RB1, CDK2, LAT, NRAS, CDKN1A, CRKL, KRAS, GNB1, JUN, MAPK14, RAPGEF6, RRAS, SHC1, GRAP2, KSR1	8.1709e-07		GOTERM_BP	GO:0007173~epidermal growth factor receptor signaling pathway	17	EGFR, HRAS, GRB2, PXN, TGFB1, PTPN11, EPS15, NRAS, KRAS, PLCG1, SOS1, GAB1, PIK3CA, SHC1, SHC3, EGF, PIK3R1	8.90193e-06
GOTERM_BP	GO:0042795~snRNA transcription from RNA polymerase II promoter	21	POLR2H, NCBP2, NCBP1, POLR2G, POLR2F, POLR2E, POLR2L, POLR2K, POLR2J, POLR2I, TBP, POLR2D, GTF2B, POLR2C, POLR2B, POLR2A, SRRT, SP1, GTF2F1, GTF2F2, POU2F1	8.1709e-07		GOTERM_BP	GO:0042276~error-prone translesion synthesis	11	RFC5, RPA1, RPA2, RFC3, RFC4, RFC2, UBC, UBB, UBA52, RPS27A, RPA3	9.08386e-06
GOTERM_BP	GO:0006368~transcription elongation from RNA polymerase II promoter	23	NCBP2, POLR2H, NCBP1, TAF1, POLR2G, POLR2F, POLR2E, POLR2L, POLR2K, POLR2J, POLR2I, TBP, POLR2D, POLR2C, GTF2B, POLR2B, POLR2A, GTF2F1, GTF2F2, TCEB2, THOC7, TCEB1, ERCC2	1.08392e-06		GOTERM_BP	GO:0070987~error-free translesion synthesis	11	RFC5, RPA1, RPA2, RFC3, RFC4, RFC2, UBC, UBB, UBA52, RPS27A, RPA3	9.08386e-06
GOTERM_BP	GO:0048010~vascular endothelial growth factor receptor signaling pathway	21	HSP90AA1, PIK3CB, BMPR2, MAPK11, ITGB3, PXN, SRC, KDR, CDC42, PAK2, MAPK12, MAPK13, FYN, ITGAV, MAPK14, RAC1, VEGFA, HSPB1, PIK3CA, CRK, PIK3R1	1.42819e-06		GOTERM_BP	GO:0042752~regulation of circadian rhythm	16	PPARA, BTRC, CREM, CREB1, PPARG, MAPK10, PPP1CC, PPP1CB, PPARGC1A, PPP1CA, CSNK1D, NR1D1, CSNK1E, HNRNPD, MAPK9, MAPK8	9.75076e-06
GOTERM_BP	GO:0006606~protein import into nucleus	19	NUP133, NUP153, NUP88, RAN, NUP93, NUP85, NUP188, NUP155, STAT3, NUP214, POM121, NUP62, RAE1, NUP50, TSC2, NUP107, POM121C, TPR, KPNA1	1.4689e-06		GOTERM_BP	GO:0043547~positive regulation of GTPase activity	60	FGF18, HRAS, FGF7, PDGFB, PDGFA, FGF9, FGF10, ITSN1, GRIN2C, GRIN2D, SHC1, FRS3, ANGPT1, SHC3, FGF1, FRS2, SHC2, FGF2, EGFR, GRIN2A, IRS1, NCAM1, GNAQ, ARRB1, JUN, FGFR2, FGFR1, FGFR4, FGFR3, ERBB4, GRB2, ERBB3, ERBB2, CAMK2G, KITLG, AKAP9, RASAL2, RASGRP1, SOS1, RAC1, RASGRP2, SOS2, CAMK2D, CAMK2B, EGF, AXIN2, CAMK2A, RASA1, AXIN1, PIK3R2, DVL2, DVL3, GNAO1, IL2RA, KL, GRIN1, NF1, GSK3B, TSC2, C…	9.86973e-06
GOTERM_BP	GO:0008285~negative regulation of cell proliferation	53	HRAS, CHERP, ACVRL1, PPP2R5C, TLR2, RBM5, BAP1, REST, MXI1, PTEN, TGFB2, CTNNB1, HSF1, GATA3, IL1B, RARA, IL1A, CDC6, CTBP1, MAGI2, CTBP2, TP53, RB1, INHBA, JUN, TFAP2A, NRK, SRF, FUZ, SMARCB1, AXIN2, APC, BMP4, MAP2K1, SMAD6, SMAD4, CSNK2B, BRIP1, RAF1, SMAD2, SMAD1, STAT3, NOTCH2, NOTCH1, CDKN1A, CDKN1B, TSC1, NUP62, HDAC1, ETS1, TSC2, HGS, JAK2	1.98911e-06		GOTERM_BP	GO:0090307~mitotic spindle assembly	14	XIAP, NEK2, BIRC5, CLTC, BIRC3, BIRC2, TUBGCP2, FLNA, TUBGCP4, OFD1, TUBGCP3, TUBGCP6, TUBGCP5, CLASP1	1.14154e-05
GOTERM_BP	GO:0072583~clathrin-mediated endocytosis	12	AP2A2, CLTA, AP2B1, CLTB, PICALM, FNBP1L, AP2A1, HIP1R, AP2S1, HIP1, AP2M1, GAK	2.94406e-06		GOTERM_BP	GO:1900740~positive regulation of protein insertion into mitochondrial membrane involved in apoptotic signaling pathway	13	BID, E2F1, YWHAB, TP53, BAD, YWHAE, YWHAG, DYNLL1, BCL2, CASP8, YWHAQ, MAPK8, TFDP1	1.17764e-05
GOTERM_BP	GO:0043123~positive regulation of I-kappaB kinase/NF-kappaB signaling	31	MAVS, TNF, CTNNB1, MAP3K7, TNFRSF1A, MYD88, TRAF6, CHUK, IL1A, RPS27A, IRAK1, RELA, TRIM25, FADD, PARK2, CD40, TAB2, PRKCB, TRADD, UBE2N, IKBKE, TNFSF10, TNFRSF10B, NUP62, FYN, RIPK1, IKBKG, UBC, UBB, IKBKB, UBA52	3.05485e-06		GOTERM_BP	GO:0006406~mRNA export from nucleus	22	NCBP2, NCBP1, NUP98, FIP1L1, MAGOH, U2AF2, HNRNPA2B1, RNPS1, CASC3, NXF1, EIF4A3, NUP214, UPF3B, EIF4E, DHX38, RBM8A, CDC40, SRRM1, SLU7, CPSF3, CPSF2, CPSF1	1.41671e-05
GOTERM_BP	GO:0044255~cellular lipid metabolic process	16	PPARA, TBL1XR1, RXRA, CREBBP, CHD9, HDAC3, NCOA1, NCOA2, SIN3A, SMARCD3, NCOA6, TBL1X, CARM1, TGS1, NCOR1, MED1	3.20753e-06		GOTERM_BP	GO:0090090~negative regulation of canonical Wnt signaling pathway	28	WNT5A, NKD1, SOX2, TCF7L2, RBX1, AES, SOX17, AXIN2, RPS27A, AXIN1, APC, EGR1, DVL2, DVL3, LEF1, TLE2, WWTR1, SNAI2, STK4, DVL1, NOTCH1, HDAC1, GSK3A, GSK3B, MAPK14, UBC, UBB, UBA52	2.20803e-05
GOTERM_BP	GO:0008283~cell proliferation	50	PTGES3, HRAS, NBN, AURKB, GLI2, FES, PTEN, CITED1, TGFB2, AKT1, DAB2, PICALM, DKC1, PRMT5, GNG2, YAP1, MYC, IL1A, SYK, EGFR, CDK1, IRS2, TP53, SKP2, TNFRSF17, GNB1, BUB1B, BIN1, MAP3K11, GNAI2, KITLG, MAP4K1, CD70, BCL2L1, SRC, SRRT, RPS27, RAC1, AXIN2, ERCC1, ERCC2, SMAD4, RAF1, STAT3, EPS15, PLK1, PCNA, H3F3A, RAP1B, LRP2	3.26989e-06		GOTERM_BP	GO:0070374~positive regulation of ERK1 and ERK2 cascade	29	FGFR2, FGF18, PRKCZ, FGFR4, HRAS, FGFR3, TNF, PDGFB, ERBB4, PDGFA, FGF10, TLR4, PTEN, TGFB1, SPRY2, RASGRP1, P2RY1, CAMK2D, ANGPT1, FGF1, FGF2, PRKCA, EGFR, BRAF, PTPN11, ARRB2, ARRB1, JUN, MAPK3	2.56217e-05
GOTERM_BP	GO:0006461~protein complex assembly	26	TRAF1, PPP2R1A, CDK1, TRAF2, REPS2, CD3G, CREBBP, TP53, CD40, RIMS1, SF3B3, HES1, CCNB1, PPIH, PICALM, MAPK3, DLG4, TCEB2, MDM2, VAMP3, VAMP2, WASL, TRAF6, FANCA, FANCC, APC	3.42173e-06		GOTERM_BP	GO:0030518~intracellular steroid hormone receptor signaling pathway	10	MED4, MED30, MED16, MED17, THRAP3, MED12, MED24, MED14, MED13, MED1	2.71175e-05
GOTERM_BP	GO:0051090~regulation of sequence-specific DNA binding transcription factor activity	13	MAPK11, MAPK10, ATF2, MAPK1, FOS, FANCD2, MAPK14, JUN, MAPK3, MAPK9, MAPK8, FANCA, SYK	3.81569e-06		GOTERM_BP	GO:0000722~telomere maintenance via recombination	13	RAD51C, BRCA2, WRN, RAD50, RAD51, RPA3, RPA1, RFC5, DNA2, RPA2, RFC3, RFC4, RFC2	2.82483e-05
GOTERM_BP	GO:0043161~proteasome-mediated ubiquitin-dependent protein catabolic process	35	BTRC, PPP2R5C, STUB1, CTNNB1, RBX1, UBE2D3, PPP2CB, PCBP2, PSMD1, UBE2D1, FBXW11, RPS27A, BUB3, AXIN1, APC, CSNK1A1, CDK1, TBL1XR1, TP53, CDC20, PARK2, KAT5, SIRT1, MAD2L1, ARRB2, ARRB1, PSMD11, GSK3B, PSMC1, UBC, BUB1B, SMURF1, UBB, TBL1X, UBA52	4.34735e-06		GOTERM_BP	GO:0006915~apoptotic process	59	MEF2C, PPARD, RBM5, FASLG, NFKB1, PTEN, SMNDC1, CTNNBL1, CASP3, RAD21, CASP9, DYNLL1, CASP7, CASP8, IL1B, OGT, MAP2K6, CUL1, AKT2, CCAR1, PPP2R1A, CDK1, TP53, PIM1, ESPL1, PRKCE, PRKCD, STK4, PRKCB, MAPK1, EP300, ARRB1, MAPK3, FGFR2, POLR2G, BCLAF1, XIAP, RRAGA, NR3C1, RRAGC, PPP2CA, MAP3K1, BCL2, BUB1, AXIN1, HIP1, IL2RA, HTT, BIRC5, BAD, BIRC3, STAT1, BRCA1, NOTCH2, CASP10, MAPK14, PUF60, PDCD7…	2.89041e-05
GOTERM_BP	GO:0060395~SMAD protein signal transduction	19	BMP4, SMAD9, MAGI2, SMAD5, SMAD4, SMAD3, NUP93, SMAD2, SMAD1, CITED1, LEFTY1, TGFB2, INHBB, LNPEP, FOS, INHBA, INHBE, JUN, LEFTY2	4.96663e-06		GOTERM_BP	GO:0006379~mRNA cleavage	9	PCF11, CSTF3, CSTF2, CLP1, CPSF3, CPSF2, CSTF1, WDR33, CPSF1	2.94017e-05
GOTERM_BP	GO:0042127~regulation of cell proliferation	33	TNF, XIAP, BMPR2, NFKBIA, CHEK1, KIT, FES, SRC, RPA3, FANCL, TNFRSF1A, IL4R, JUND, FANCA, CD27, BRAF, CD40, SIRT1, BRCA1, TNFRSF10A, EPS15, TYK2, TNFRSF10B, CDKN1B, TFRC, TIMELESS, FYN, JUN, LCK, JAK1, JAK2, NGFR, TFAP2C	5.8897e-06		GOTERM_BP	GO:0032869~cellular response to insulin stimulus	19	KAT2B, PPARG, TRIB3, RHOQ, STAT1, IRS1, USF1, AKT1, HDAC5, YWHAG, SP1, SORBS1, GSK3A, HDAC9, MYC, INSR, PIK3R1, AKT2, PIK3R2	3.06661e-05
GOTERM_BP	GO:0051403~stress-activated MAPK cascade	12	MAP3K7, BTRC, IKBKG, UBC, NFKB1, UBB, IKBKB, MAP2K7, FBXW11, UBA52, RPS27A, CHUK	5.89521e-06		GOTERM_BP	GO:0008286~insulin receptor signaling pathway	19	SREBF1, PRKCZ, KL, GRB2, RHOQ, IRS1, AKT1, EIF4EBP1, SORBS1, GSK3A, SOS1, SMARCC1, GAB1, SHC1, PIK3R3, INSR, PIK3R1, AKT2, PIK3R2	3.81855e-05
GOTERM_BP	GO:0045892~negative regulation of transcription, DNA-templated	60	E2F1, THRA, FOXK1, BTRC, SPI1, FOXO1, CTCF, REST, CITED1, CBX5, CTNNB1, DAB2, SIN3A, HEY1, GATA3, RARA, KDM5B, CTBP1, CTBP2, PRAME, RELA, TP53, MLXIPL, SIX5, RB1, PPARGC1B, HES1, TIMELESS, JUN, MDM2, TFAP2A, WNT5A, BCLAF1, TNF, GREM1, SRC, SUMO1, POU2F1, BCL3, BHLHE40, TRAF6, FBXW11, HSPA8, BMP4, CEBPB, TBX3, TRIM28, TAF7, SMAD4, SNW1, SMAD2, KAT5, SIRT1, BRCA1, NOTCH1, HDAC3, CDKN1B, HDAC2, HDAC…	8.25638e-06		GOTERM_BP	GO:0051297~centrosome organization	13	HAUS4, HAUS3, HAUS6, SDCCAG8, HAUS5, CKAP5, PLK1, HAUS2, HAUS1, HAUS7, HAUS8, CDK5RAP2, PCM1	4.25518e-05
GOTERM_BP	GO:0000722~telomere maintenance via recombination	14	BRCA2, WRN, RAD50, RAD51, RPA3, RPA1, RFC5, DNA2, RPA2, RFC3, RFC4, RFC1, RFC2, PCNA	9.66706e-06		GOTERM_BP	GO:0038096~Fc-gamma receptor signaling pathway involved in phagocytosis	24	ACTB, HSP90AA1, MYO1C, GRB2, PIK3CB, ARPC4, ARPC5, PRKCE, PRKCD, ARPC1A, ACTR3, ACTR2, MAPK1, ARPC3, PLCG1, ARPC2, PLCG2, RAC1, MAPK3, PIK3CA, WASL, CRK, PIK3R1, PIK3R2	5.22231e-05
GOTERM_BP	GO:0051091~positive regulation of sequence-specific DNA binding transcription factor activity	24	DVL2, MAVS, TRAF2, TNF, PPP2R5B, FOXA1, TRIM25, KIT, SRF, FZD4, PTEN, PPARGC1B, ATF2, CTNNB1, JMY, DDX58, AKT1, EP300, SMARCB1, PPRC1, PYCARD, IL1B, JAK2, TRAF6	1.16118e-05		GOTERM_BP	GO:0007507~heart development	29	MEF2C, PPARA, PPARD, PDGFB, ERBB4, ERBB3, ERBB2, PPARG, SOX4, GLI2, PTEN, TGFB1, CASP7, GATA3, GAB1, TFDP2, SHC1, DVL2, NF1, MED12, ATM, PTPN11, DVL1, NOTCH1, EP300, GNAQ, NCOA6, TSC2, HDAC9	7.02814e-05
GOTERM_BP	GO:0006357~regulation of transcription from RNA polymerase II promoter	55	THRA, FOSL2, FOXK1, ARID4B, FOXK2, MED24, NFKB1, FOXO3, BUD31, CITED1, BATF, GABPB1, FOS, RAD21, SMARCD3, YY1, MLXIPL, RB1, CDC5L, RBBP8, PRKCB, JMY, INHBA, VEGFA, TFAP2C, HCFC2, ATF1, ATF2, HNRNPK, SMARCB1, POU2F3, JUND, CHD2, CAMK2D, NFATC3, SREBF1, MAFF, TBX3, RFX5, CREB1, BRIP1, SMAD3, SNW1, DDX5, MAFK, USF1, BRCA1, STAT3, NRF1, MAPK14, PRKAR1A, HIF3A, TCEB1, CRK, TCF12	1.18439e-05		GOTERM_BP	GO:0090263~positive regulation of canonical Wnt signaling pathway	23	DVL2, FGFR2, WNT10B, XIAP, FGF9, SOX4, FGF10, NFKB1, ARNTL, LGR6, DVL1, JUP, WNT1, CSNK1D, CSNK1E, UBC, YAP1, UBB, AXIN2, FGF2, UBA52, RPS27A, AXIN1	8.53315e-05
GOTERM_BP	GO:0016192~vesicle-mediated transport	29	AP1M1, CLTA, CLTB, AP1M2, AP1B1, AP1G1, AP2S1, CLTC, AP1S3, AP1S1, AP2B1, AP1S2, PICALM, TRIP10, AP2M1, STX1A, PARK2, STX1B, FNBP1, AP2A2, VAMP8, VAMP7, TSC2, VAMP4, MAPK8IP3, VAMP3, VAMP2, CLTCL1, KALRN	1.47363e-05		GOTERM_BP	GO:0045740~positive regulation of DNA replication	14	EGFR, CDK1, HRAS, PDGFB, PDGFA, FGF10, KITLG, GLI2, DNA2, JUN, NPM1, RAC1, SHC1, INSR	9.76982e-05
GOTERM_BP	GO:0000387~spliceosomal snRNP assembly	13	RBM22, PRMT5, SNRPD3, SNRPB, SNRPD1, LSM4, SNRPD2, SNRPC, TGS1, SNRPF, SNRPE, SART1, SNRPG	1.93378e-05		GOTERM_BP	GO:0006294~nucleotide-excision repair, preincision complex assembly	12	RPA1, RPA2, CUL4A, DDB1, UBC, CETN2, UBB, CUL4B, UBA52, RPS27A, RBX1, RPA3	0.000104913
GOTERM_BP	GO:0006378~mRNA polyadenylation	13	SYMPK, CSTF3, CSTF2, PCF11, PAPOLA, CLP1, NUDT21, PABPC1, CPSF4, CPSF3, CSTF1, CPSF2, CPSF1	1.93378e-05		GOTERM_BP	GO:0006281~DNA repair	33	RAD51C, NBN, BLM, CEP164, TRRAP, RPA3, RPA1, MEN1, SMARCB1, NPM1, ACTL6A, ERCC4, ERCC1, EXO1, CDK1, DDB1, ATR, WRN, CDC5L, BRCA1, ATM, RAD50, SMC3, RBBP8, RAD51, RFC5, CSNK1D, CSNK1E, NCOA6, RUVBL2, RUVBL1, MTOR, SMC1A	0.000122509
GOTERM_BP	GO:0042493~response to drug	43	XPO1, SNCA, CDH1, PTEN, SRC, CTNNB1, TGFB2, FOS, CASP3, GATA3, JUND, IFNG, NFATC2, GAD1, MYC, CHUK, LTA, MAP2K6, SREBF1, DVL3, CDK1, GNAO1, HSP90AA1, CREB1, RELA, GRIN2A, ATR, CDK4, STAT1, STAT3, RAD51, CCNB1, INHBA, CCND1, CDKN1A, CDKN1B, HDAC2, HDAC1, FYN, JUN, LCK, MDM2, SRP72	2.12606e-05		GOTERM_BP	GO:0042059~negative regulation of epidermal growth factor receptor signaling pathway	13	EGFR, CLTA, GRB2, ITGA1, EPS15, SPRY2, AP2A2, AP2A1, UBC, UBB, EGF, UBA52, RPS27A	0.000132225
GOTERM_BP	GO:0071377~cellular response to glucagon stimulus	15	GNG11, GNG12, GNB2, GNB1, GNG10, PRKAR1A, GNG2, GNB4, PRKACA, PRKACB, GNG3, GNB3, GNG4, GNG5, GNG7	2.32735e-05		GOTERM_BP	GO:0007062~sister chromatid cohesion	21	RAD51C, NUP98, CKAP5, BIRC5, PMF1, PPP1CC, SMC3, REC8, NDE1, RPS27, RAD21, PLK1, BUB1, PAFAH1B1, CLASP1, MAPRE1, SMC1A, HDAC8, STAG2, SMC1B, STAG1	0.000135694
GOTERM_BP	GO:0010629~negative regulation of gene expression	27	MEF2C, HRAS, ACVRL1, TNF, LDLR, NFKB1, REST, TGFB2, AKT1, ACVR1B, CDC42, PICALM, IFNG, TERT, TAF1, MAP2K1, MAP2K2, YY1, CREB1, SMAD2, RB1, PARK2, SIRT1, CCNB1, CDKN1A, HDAC1, FYN	2.78135e-05		GOTERM_BP	GO:0006260~DNA replication	26	EXO1, CDK1, NUP98, NBN, BLM, BRIP1, WRN, ATR, KAT5, RMI1, BRCA1, RAD50, ATM, RPA3, RBBP8, RFC5, RPA1, RPA2, DNA2, RFC3, RFC4, RFC2, NCOA6, TOP3A, EGF, BARD1	0.000139504
GOTERM_BP	GO:0001701~in utero embryonic development	32	NOG, ACVRL1, BCL2L1, OCRL, GLI2, ITGB1, SRF, YBX1, CTNNB1, ACVR1B, APOB, SIN3A, GATA3, ANGPT1, MYC, ERCC2, MAFF, TBX3, RXRA, GABPA, SMAD4, SMAD3, SMAD2, TAB1, CCNB1, NOTCH1, VEGFA, SYF2, MAPK8IP3, EPN1, BMPR1A, ACVR1	3.05829e-05		GOTERM_BP	GO:0006297~nucleotide-excision repair, DNA gap filling	11	RFC5, RPA1, RPA2, RFC3, RFC4, RFC2, UBC, UBB, UBA52, RPS27A, RPA3	0.000156487
GOTERM_BP	GO:0000082~G1/S transition of mitotic cell cycle	23	PPP6C, CDC6, CDK1, CAMK2G, SKP2, RB1, MCM2, CDK4, ITGB1, CDK2, RPA3, RBBP8, RPA1, ACVR1B, RPA2, INHBA, CCND1, CDKN1A, CDKN1B, CAMK2D, PCNA, CAMK2A, ACVR1	3.48073e-05		GOTERM_BP	GO:0007126~meiotic nuclear division	11	TUBGCP4, TUBGCP3, REC8, TUBGCP6, TUBGCP5, TOP3A, SMC1A, TUBGCP2, SMC3, RAD51, SMC1B	0.000156487
GOTERM_BP	GO:0006977~DNA damage response, signal transduction by p53 class mediator resulting in cell cycle arrest	18	E2F1, CDK1, PPP2R5C, TP53, AURKA, CDK2, ATM, CCNB1, CDKN1A, EP300, CDKN1B, PCNA, UBC, MDM2, UBB, CARM1, UBA52, RPS27A	3.76727e-05		GOTERM_BP	GO:0032481~positive regulation of type I interferon production	15	POLR2H, DHX9, POLR2F, POLR2E, POLR2L, POLR2K, POLR1D, RELA, CREBBP, POLR1C, NFKB1, CTNNB1, STAT6, EP300, PLCG2	0.000157489
GOTERM_BP	GO:0000729~DNA double-strand break processing	10	UBE2N, DNA2, NBN, BLM, KAT5, BRCA1, ATM, RAD50, BARD1, RBBP8	3.92233e-05		GOTERM_BP	GO:0007219~Notch signaling pathway	22	CEBPA, KAT2B, IL2RA, MAML1, CREBBP, MAML2, SNW1, SNAI2, TGFB1, NOTCH3, NOTCH2, NOTCH1, EP300, HEY1, NOTCH4, UBC, MAML3, UBB, RBPJ, MYC, UBA52, RPS27A	0.000190945
GOTERM_BP	GO:0010862~positive regulation of pathway-restricted SMAD protein phosphorylation	16	BMP4, ACVRL1, BMPR2, CSNK2B, SMAD4, LEFTY1, TGFB2, INHBB, ACVR1B, INHBA, ACVR2A, DAB2, INHBE, LEFTY2, ACVR1, BMPR1A	3.94001e-05		GOTERM_BP	GO:0051298~centrosome duplication	10	TUBGCP4, TUBGCP3, NDE1, TUBGCP6, TUBGCP5, CKAP5, CEP192, BRCA2, TUBGCP2, CEP152	0.000193369
GOTERM_BP	GO:0033138~positive regulation of peptidyl-serine phosphorylation	19	WNT5A, TNF, BRAF, SNCA, RAF1, AKAP9, RPTOR, AKT1, EIF4G1, CDC42, ARRB2, ARRB1, GSK3B, VEGFA, PIK3CA, ANGPT1, PAK1, PPP1R15A, AXIN1	4.21928e-05		GOTERM_BP	GO:0048013~ephrin receptor signaling pathway	19	ACTB, HRAS, GRIN1, ARPC4, ARPC5, MYL12A, ITSN1, PTPN11, ARPC1A, ACTR3, ACTR2, AP2A2, ARPC3, ARPC2, AP2A1, RAC1, WASL, CRK, RASA1	0.000194232
GOTERM_BP	GO:0031295~T cell costimulation	20	CD3G, CD3D, GRB2, SRC, PTPN11, AKT1, CDC42, PAK2, PAK3, CD40LG, FYN, LCK, RAC1, PIK3CA, CD4, PAK1, MTOR, MLST8, GRAP2, PIK3R1	4.3529e-05		GOTERM_BP	GO:0000729~DNA double-strand break processing	9	DNA2, NBN, BLM, KAT5, BRCA1, ATM, RAD50, BARD1, RBBP8	0.000337951
GOTERM_BP	GO:0097191~extrinsic apoptotic signaling pathway	15	TNF, TLR3, SMAD3, FADD, CD70, TNFSF12, TRADD, TGFB2, TNFRSF10A, ACVR1B, INHBA, RIPK1, IFNG, JAK2, CD27	4.81397e-05		GOTERM_BP	GO:0070911~global genome nucleotide-excision repair	12	CUL4A, DDB1, UBC, CETN2, UBE2I, UBB, CUL4B, ERCC4, UBA52, RPS27A, ERCC1, RBX1	0.00034488
GOTERM_BP	GO:0032480~negative regulation of type I interferon production	13	MAVS, IFIH1, TRIM25, DDX58, IKBKE, ISG15, PCBP2, UBC, UBB, RNF135, UBA52, RPS27A, TRAF3	4.99668e-05		GOTERM_BP	GO:0048010~vascular endothelial growth factor receptor signaling pathway	17	ACTB, HSP90AA1, PIK3CB, MAPKAPK3, MAPK11, ITGB3, PXN, MAPK12, MAPK13, ITGAV, MAPK14, RAC1, PIK3CA, SHC2, CRK, PIK3R1, PIK3R2	0.000443039
GOTERM_BP	GO:0042769~DNA damage response, detection of DNA damage	14	RBX1, RPA3, RPA1, RFC5, RPA2, RFC3, RFC4, RFC1, RFC2, UBC, PCNA, UBB, UBA52, RPS27A	5.30667e-05		GOTERM_BP	GO:0018108~peptidyl-tyrosine phosphorylation	25	EGFR, FGFR2, FGFR1, FGF18, FGFR4, HSP90AA1, FGFR3, FGF7, ERBB4, PDGFB, FGF9, ERBB3, STAT5A, MAP2K3, ERBB2, STAT5B, FGF10, PRKCD, BAZ1B, FGFR1OP, EGF, FGF1, FGF2, INSR, MAP2K6	0.000448923
GOTERM_BP	GO:0001666~response to hypoxia	30	PPARA, ACVRL1, TLR2, SRF, TGFB2, SLC2A8, CASP3, TEK, CAMK2D, PRKAA1, PAK1, ANGPT2, LTA, ERCC2, EGR1, EPAS1, CREB1, CREBBP, NF1, SMAD4, SMAD3, RAF1, USF1, ATM, PRKCB, CDKN1B, HIF1A, EP300, ETS1, VEGFA	6.30803e-05		GOTERM_BP	GO:0007165~signal transduction	93	GNA13, COPS2, FGF18, HRAS, FGF7, FGF9, BTRC, COPS3, PPARG, FASLG, NFKB1, DEK, AKT1, GRIN2D, GATA3, IL1B, SHC1, RARA, FRS3, PRKACB, OGT, FGF1, SHC3, FGF2, MAP2K6, AKT3, AKT2, EGFR, AR, HSP90AA1, PIK3CB, PIK3CD, TLE3, PRKCH, TLE1, TLE2, CDK4, PRKCE, STK4, IRS1, PRKCD, PRKCB, JUP, MAPK1, HIF1A, CCND3, ARRB2, ARRB1, CLOCK, PRKCZ, GNAI2, ERBB4, ERBB3, ERBB2, CREM, MAPKAPK3, KITLG, AKAP9, NR3C1, PXN, R…	0.000499071
GOTERM_BP	GO:0090090~negative regulation of canonical Wnt signaling pathway	29	WNT5A, NOG, FOXO1, FOXO3, GREM1, RBX1, FUZ, DAB2, SOSTDC1, PSMD1, AXIN2, RPS27A, AXIN1, APC, CSNK1A1, EGR1, DVL2, DVL3, PARK2, DVL1, NOTCH1, HDAC1, PSMD11, GSK3B, MAPK14, PSMC1, UBC, UBB, UBA52	7.33716e-05		GOTERM_BP	GO:0014065~phosphatidylinositol 3-kinase signaling	11	PIK3CG, PIK3CB, ERBB3, ERBB2, GATA3, PIK3CD, NF1, PIK3R5, IRS1, PIK3R1, PIK3R2	0.0005938
GOTERM_BP	GO:0035556~intracellular signal transduction	50	PRKAG2, ITSN1, AKT1, SHC1, AKT3, SYK, AKT2, PRKCA, MAGI3, TNIK, MLXIPL, PRKCD, PRKCB, MAP4K3, TYK2, MAP4K4, MAP4K5, CRKL, HSPB1, KSR1, LCP2, KALRN, PRKCZ, GNAI2, MAP4K2, MAP4K1, KIT, SRC, RAC3, RAC1, PRKAA1, PRKAA2, NFATC1, DVL2, DVL3, SMAD4, RAF1, MAPK11, SMAD2, DVL1, LAT, MAPK13, FYN, CD209, MAPK14, GSK3B, PRKAR1A, JAK1, JAK2, JAK3	8.11149e-05		GOTERM_BP	GO:0035329~hippo signaling	11	DVL2, CASP3, TEAD4, YWHAB, TEAD1, TEAD2, TEAD3, YAP1, WWTR1, STK4, YWHAE	0.0005938
GOTERM_BP	GO:0008284~positive regulation of cell proliferation	55	HRAS, PTEN, TGFB2, CSNK2A1, IFNG, RARA, SHC1, YAP1, PAK1, MYC, DLG1, CCAR1, EGFR, IRS2, PRAME, RELA, MLXIPL, CDK4, CDK2, HES1, EIF4G1, SUZ12, MAPK1, CRKL, VEGFA, MDM2, CARM1, PRKCZ, AVPR2, GNAI2, TIPIN, BCL2L1, KIT, GREM1, ITGB1, KRAS, RAC2, ITGAV, PRKAA1, EGF, FN1, TAF1, TBX3, CDC20, SIRT1, STAT3, KDR, CDC25B, NOTCH1, CDKN1B, HDAC2, HDAC1, ETS1, SYF2, BAMBI	8.19548e-05		GOTERM_BP	GO:0007099~centriole replication	9	OFD1, CEP72, PLK4, CEP135, CETN2, CDK5RAP2, CEP63, CEP152, CENPJ	0.000648689
GOTERM_BP	GO:0006379~mRNA cleavage	9	PCF11, CSTF3, CSTF2, CLP1, CPSF3, CPSF2, CSTF1, CPSF1, WDR33	8.37132e-05		GOTERM_BP	GO:0001649~osteoblast differentiation	20	MEF2C, DHX9, FGF9, NF1, SOX2, LEF1, CLTC, SNAI2, WWTR1, GLI2, RBMX, HNRNPU, AKT1, RRAS2, SND1, SNRNP200, H3F3A, DDX21, HNRNPC, MYBBP1A	0.000817053
GOTERM_BP	GO:0032924~activin receptor signaling pathway	10	INHBB, ACVR1B, ACVR2A, INHBA, ACVR2B, ACVRL1, BMPR2, SMAD3, SMAD2, ACVR1	8.55516e-05		GOTERM_BP	GO:0060045~positive regulation of cardiac muscle cell proliferation	10	FGFR2, MEF2C, CDK1, FGFR1, NOTCH1, ERBB4, FGF9, MAPK14, RBPJ, FGF2	0.000919352
GOTERM_BP	GO:0038096~Fc-gamma receptor signaling pathway involved in phagocytosis	25	GRB2, ARPC4, ARPC5, SRC, ACTR3, CDC42, ACTR2, ARPC3, ARPC2, RAC1, PIK3CA, PAK1, PIK3R1, SYK, CD3G, HSP90AA1, PIK3CB, LIMK1, PRKCD, ARPC1A, MAPK1, FYN, MAPK3, WASL, CRK	0.000115271		GOTERM_BP	GO:0046777~protein autophosphorylation	26	FGFR2, FGFR1, FGFR4, FGFR3, ERBB4, NEK2, CAMK2G, ERBB2, MAPKAPK3, AKT1, CAMK2D, CAMK2B, PRKACA, SIK1, INSR, CAMK2A, EGFR, TNIK, NLK, PIM1, ATR, STK4, ATM, GSK3B, EIF2S1, MTOR	0.00111305
GOTERM_BP	GO:0006897~endocytosis	26	STON2, SNX9, HRAS, LDLR, EPS15L1, BCL2L1, AMPH, CDC42, FNBP1, PICALM, AP2A1, FNBP1L, AAK1, VAMP7, CD209, TSC2, SH3KBP1, NECAP1, CSNK1G3, LRP2, TRIP10, BIN1, EPN1, SGIP1, EPN2, DNM2	0.000166479		GOTERM_BP	GO:0008283~cell proliferation	41	COPS2, NBN, HRAS, PPARD, GNAI2, ERBB4, ERBB2, KITLG, BCL2L1, GLI2, PTEN, TCF7L2, AKT1, SRRT, RPS27, BCL2, GAB1, RAC1, BUB1, YAP1, AXIN2, FGF1, MYC, ERCC1, CUL1, TFDP1, EGFR, KAT2A, CDK1, AR, IL2RA, TP53, PIM1, SMAD4, STAT3, DCTN2, EPS15, PLK1, IRF2, H3F3A, MAPRE1	0.00116914
GOTERM_BP	GO:0002755~MyD88-dependent toll-like receptor signaling pathway	13	MAP3K7, IRAK1, MYD88, MAP3K1, UBC, TLR2, TLR4, UBB, TRAF6, TAB1, TAB2, UBA52, RPS27A	0.000177601		GOTERM_BP	GO:0006337~nucleosome disassembly	9	SMARCD2, SMARCE1, SMARCB1, SMARCD3, SMARCC1, SMARCC2, SMARCD1, ARID1A, SMARCA4	0.00117586
GOTERM_BP	GO:0097296~activation of cysteine-type endopeptidase activity involved in apoptotic signaling pathway	9	TNFRSF10A, TRAF2, TNFSF10, TNFRSF10B, RIPK1, SMAD3, FADD, JAK2, TRADD	0.000207796		GOTERM_BP	GO:0034644~cellular response to UV	13	YY1, FMR1, CREBBP, TP53, ATR, ATF4, EP300, CASP9, EIF2S1, RUVBL2, MYC, ERCC4, PIK3R1	0.00158833
GOTERM_BP	GO:0043488~regulation of mRNA stability	22	PRKCA, XPO1, YWHAZ, ELAVL1, HSPA1B, PRKCD, DIS3, AKT1, EIF4G1, NUP214, PSMD11, PSMD1, PSMC1, HNRNPD, UBC, KHSRP, HSPB1, UBB, PABPC1, UBA52, HSPA8, RPS27A	0.00021539		GOTERM_BP	GO:0033138~positive regulation of peptidyl-serine phosphorylation	16	WNT5A, TNF, BRAF, AKAP9, STK4, TGFB1, RPTOR, AKT1, SPRY2, ARRB2, ARRB1, GSK3B, BCL2, PIK3CA, ANGPT1, AXIN1	0.00181873
GOTERM_BP	GO:0001938~positive regulation of endothelial cell proliferation	18	PRKCA, BMP4, WNT5A, EGR3, ACVRL1, NF1, BMPR2, ITGB3, TNFSF12, SIRT1, RPTOR, KDR, AKT1, HIF1A, JUN, TEK, VEGFA, MTOR	0.000216217		GOTERM_BP	GO:0051170~nuclear import	9	SNRPD3, SNRPB, SNRPD1, SNRPD2, DDX20, SNRPF, SNRPE, HNRNPA1, SNRPG	0.00203087
GOTERM_BP	GO:0032760~positive regulation of tumor necrosis factor production	15	MAVS, TLR2, TLR3, TLR4, FADD, IL23A, MYD88, HDAC2, HDAC1, RIPK1, IFNG, PYCARD, JAK2, IL12B, PIK3R1	0.000244524		GOTERM_BP	GO:0035066~positive regulation of histone acetylation	9	KAT2A, ARRB1, MAPK3, IL1B, RUVBL2, SNAI2, PPARGC1A, BRCA1, TGFB1	0.00203087
GOTERM_BP	GO:0007507~heart development	30	MEF2C, PPARA, AP1B1, GLI2, SRF, PTEN, TGFB2, GATA2, CASP7, RB1CC1, GATA3, TEK, SHC1, MAP2K5, DVL2, MAP2K1, NF1, RAF1, TAB2, ATM, PTPN11, DVL1, NOTCH1, ACVR2B, EP300, CRKL, NCOA6, TSC2, PCNA, ACVR1	0.000259753		GOTERM_BP	GO:0050872~white fat cell differentiation	8	CEBPA, TBL1XR1, CTBP1, CTBP2, PPARG, FGF10, FABP4, SNAI2	0.00207672
GOTERM_BP	GO:0071260~cellular response to mechanical stimulus	18	EGFR, MAP2K4, TLR3, CHEK1, NFKB1, FADD, TLR4, CD40, TNFRSF10A, AKT1, TNFRSF1A, TNFRSF10B, MYD88, MAP3K1, MAPK3, RAC1, IL1B, MAPK8	0.000340711		GOTERM_BP	GO:0006977~DNA damage response, signal transduction by p53 class mediator resulting in cell cycle arrest	15	E2F1, CDK1, TP53, SOX4, CENPJ, ATM, EP300, NPM1, UBC, TFDP2, UBB, CARM1, UBA52, RPS27A, TFDP1	0.00221618
GOTERM_BP	GO:0007173~epidermal growth factor receptor signaling pathway	16	EGFR, REPS2, HRAS, GRB2, CBL, FES, PXN, SRC, PTPN11, EPS15, NRAS, KRAS, PIK3CA, SHC1, EGF, PIK3R1	0.000397903		GOTERM_BP	GO:0043161~proteasome-mediated ubiquitin-dependent protein catabolic process	28	BTRC, CTNNB1, RBX1, ERCC8, PCBP2, CUL1, RPS27A, AXIN1, APC, TBL1XR1, CDK1, DDB1, TP53, ARNTL, SKP1, KAT5, BIRC2, RNF6, CUL4A, ARRB2, GSK3A, ARRB1, GSK3B, UBC, UBB, TBL1X, UBA52, CLOCK	0.0023267
GOTERM_BP	GO:0045648~positive regulation of erythrocyte differentiation	11	ACVR1B, ACVR2A, INHBA, GATA2, HIF1A, ISG15, ETS1, MAPK14, MAPK11, FOXO3, MED1	0.000535216		GOTERM_BP	GO:0000381~regulation of alternative mRNA splicing, via spliceosome	12	HNRNPL, RBM8A, MAGOH, TRA2B, FMR1, THRAP3, PTBP1, RBM5, RNPS1, DDX5, RBMX, SF3A1	0.0024979
GOTERM_BP	GO:0043525~positive regulation of neuron apoptotic process	14	CDC42, CASP3, PAK3, JUN, NF1, MAP2K4, TP53, TFAP2A, FOXO3, ATM, ATF2, CTNNB1, TGFB2, MAP3K11	0.000600272		GOTERM_BP	GO:0032355~response to estradiol	18	BID, STAT5B, FGF10, BAD, PTEN, STAT3, TGFB1, CTNNB1, RBBP8, CASP3, CCND1, NCOA1, CASP9, ETS1, CASP8, RARA, MYC, NCOR2	0.00254115
GOTERM_BP	GO:0006919~activation of cysteine-type endopeptidase activity involved in apoptotic process	19	TRAF2, TNF, HIP1R, SNCA, SMAD3, FADD, TRADD, TNFRSF10A, CASP3, TNFSF10, TNFRSF10B, CDKN1B, RIPK1, LCK, PYCARD, JAK2, NGFR, NGF, HIP1	0.000721781		GOTERM_BP	GO:0006355~regulation of transcription, DNA-templated	110	MEF2C, MED23, MED28, MED29, SND1, PQBP1, TGS1, INSR, MAP2K6, CCAR1, RXRB, HDAC10, ARNTL, PPARGC1A, EP300, HIF1A, BAZ1B, SMARCA2, MYBBP1A, SMARCA4, SOX2, SOX4, TRRAP, ZMYND8, ATF2, HNRNPD, BHLHE40, AXIN2, HIP1, SMAD5, CREBBP, SMAD4, TEAD2, PMF1, KAT5, NOTCH2, PPIE, NOTCH1, RNF6, ATF4, HDAC1, NOTCH4, GTF2F2, EBF1, ZFHX3, HDAC7, PUF60, TAF1B, E2F1, TAF1C, GTF3A, TAF1A, TAF1D, MITF, PAX6, YBX1, ASH2L…	0.00283532
GOTERM_BP	GO:0071479~cellular response to ionizing radiation	12	RAD1, CDKN1A, BLM, GRB2, MAPK14, HUS1, TP53, RAD9B, RAD9A, SIRT1, TANK, RAD51	0.000879696		GOTERM_BP	GO:0051090~regulation of sequence-specific DNA binding transcription factor activity	10	MAPK1, FOS, MAPK14, JUN, MAPK3, MAPK9, MAPK8, MAPK11, MAPK10, ATF2	0.00333167
GOTERM_BP	GO:0043524~negative regulation of neuron apoptotic process	24	MEF2C, HRAS, CEBPB, BRAF, GRIN1, SNCA, STXBP1, BCL2L1, PARK2, ITSN1, CITED1, CORO1A, KRAS, HDAC1, FYN, JUN, PIK3CA, DNAJC5, ANGPT1, JAK2, NEFL, CHL1, TERT, NGF	0.00105195		GOTERM_BP	GO:0043536~positive regulation of blood vessel endothelial cell migration	9	PRKCA, AKT1, PDGFB, PLCG1, MAPK14, STAT5A, ANGPT1, FGF2, TGFB1	0.00336511
GOTERM_BP	GO:0018107~peptidyl-threonine phosphorylation	13	AKT1, ACVR1B, MAPK1, CDK1, TAF1, GSK3B, CAMK2D, CHEK1, PRKACA, MAPK8, MTOR, PRKCD, ACVR1	0.00106711		GOTERM_BP	GO:0000724~double-strand break repair via homologous recombination	16	RAD51C, NBN, BLM, YY1, BRCA2, RAD50, ATM, BRCA1, RAD51, RPA3, RBBP8, RPA1, RPA2, REC8, H2AFX, ERCC4	0.00387309
GOTERM_BP	GO:0007257~activation of JUN kinase activity	13	WNT5A, DBNL, MAP2K4, MAP4K2, MAP4K1, MAP4K5, CD40LG, RIPK1, MAPK8IP3, MAP2K7, MAP3K11, SYK, AXIN1	0.00106711		GOTERM_BP	GO:0051897~positive regulation of protein kinase B signaling	17	PIK3CG, EGFR, TNF, PDGFA, RICTOR, ITSN1, TCF7L2, TGFB1, SPRY2, ARRB2, GATA3, PIK3R5, ANGPT1, MTOR, FGF2, INSR, HIP1	0.00410686
GOTERM_BP	GO:0031663~lipopolysaccharide-mediated signaling pathway	12	AKT1, IRAK1, MAPK1, TNF, MYD88, IL18, MAPK14, MAPK3, TLR2, NFKBIA, IL1B, TLR4	0.00127816		GOTERM_BP	GO:0007623~circadian rhythm	16	SREBF1, EGFR, CREB1, ARNTL, CDK4, HNRNPR, PPARGC1A, HDAC3, NPAS2, EP300, NR1D1, JUN, GSK3B, THRAP3, NCOR1, CLOCK	0.0046376
GOTERM_BP	GO:0070911~global genome nucleotide-excision repair	12	SUMO3, UBE2N, SUMO2, SUMO1, UBC, UBB, ERCC4, UBA52, RPS27A, ERCC1, RBX1, ERCC2	0.00127816		GOTERM_BP	GO:0016925~protein sumoylation	20	NUP98, EGR2, BLM, MITF, TP53, CETN2, BIRC5, UBE2I, WRN, SMC3, BRCA1, RPA1, NUP214, RAD21, HNRNPK, HNRNPC, SMC1A, STAG2, HDAC7, STAG1	0.00536702
GOTERM_BP	GO:0032729~positive regulation of interferon-gamma production	14	WNT5A, HRAS, TNF, IL18, HLA-A, FADD, TLR4, IL23A, IL12RB1, PYCARD, IL1B, BCL3, IL12B, LTA	0.00144595		GOTERM_BP	GO:0006936~muscle contraction	19	MYL6, PABPN1, TLN1, MYL5, GNAO1, ACTA2, ITGA1, ITGB5, MYL12B, MYL12A, PXN, TPM3, VCL, MYL9, ACTG2, SORBS1, MYL6B, MYH11, CALM1	0.00597431
GOTERM_BP	GO:0014066~regulation of phosphatidylinositol 3-kinase signaling	18	EGFR, IRS2, PPP2R5B, GRB2, PIK3CB, PIK3CD, PPP2R5C, KITLG, KIT, PTPN11, AKT1, MAPK1, FYN, LCK, MAPK3, PIK3CA, EGF, PIK3R1	0.00146835		GOTERM_BP	GO:0097192~extrinsic apoptotic signaling pathway in absence of ligand	11	CASP3, CASP9, GSK3A, ERBB3, ITGAV, BCL2, GSK3B, KITLG, IL1B, BAD, BCL2L1	0.00687382
GOTERM_BP	GO:0016055~Wnt signaling pathway	29	WNT5A, XIAP, BTRC, RBX1, CTNNB1, CSNK2A2, DAB2, CSNK2A1, SOSTDC1, PRKAA1, PRKAA2, AXIN2, FBXW11, RPS27A, AXIN1, APC, CSNK1A1, DVL2, DVL3, TNIK, CSNK2B, CELSR2, FZD4, DVL1, GSK3B, UBC, CSNK1G3, UBB, UBA52	0.00147089		GOTERM_BP	GO:0001837~epithelial to mesenchymal transition	11	FGFR2, WNT5A, NOTCH1, HIF1A, GSK3B, LEF1, HGF, RBPJ, SNAI2, TGFB1, CTNNB1	0.00687382
GOTERM_BP	GO:0043547~positive regulation of GTPase activity	59	HRAS, ITSN1, GRIN2C, GRIN2D, RAPGEF6, DLG4, CSF2RB, ANGPT1, SHC1, CSF2RA, EGFR, IRS2, GRIN2A, ACTN2, CD40, FNBP1L, ARRB1, JUN, GNB5, KALRN, SNX9, AGFG1, GRB2, CAMK2G, KITLG, AKAP9, KIT, OCRL, ITGB1, AMPH, RAC1, TEK, CAMK2D, IL2RG, CAMK2B, AXIN2, TRIP10, EGF, CAMK2A, NEFL, AXIN1, DVL2, DVL3, GNAO1, GRIN1, NF1, DIS3, LAT, FNBP1, ITGA6, FYN, GSK3B, TSC2, JAK1, RAP1A, JAK2, JAK3, IL3RA, CALM1	0.00169872		GOTERM_BP	GO:0048026~positive regulation of mRNA splicing, via spliceosome	8	PRPF19, EIF4A3, TRA2B, THRAP3, SNW1, SNRNP70, RBMX, HSPA8	0.00716611
GOTERM_BP	GO:0031145~anaphase-promoting complex-dependent catabolic process	18	CDK1, SKP2, AURKA, CDC20, AURKB, CCNB1, MAD2L1, PSMD11, PLK1, PSMD1, PSMC1, UBC, BUB1B, UBB, UBE2D1, UBA52, BUB3, RPS27A	0.00178214		GOTERM_BP	GO:0006293~nucleotide-excision repair, preincision complex stabilization	9	RPA1, RPA2, CUL4A, DDB1, CUL4B, ERCC4, ERCC1, RBX1, RPA3	0.00832842
GOTERM_BP	GO:0071550~death-inducing signaling complex assembly	7	TRAF2, TNFRSF1A, TNF, RIPK1, RAF1, FADD, TRADD	0.0019951		GOTERM_BP	GO:0007049~cell cycle	28	CCNT2, E2F3, GNAI3, GNAI2, GNAI1, CDC73, PRR5, SMARCB1, USP39, SIK1, TERF2, PRPF40A, CCAR1, GPS1, TP53, PIM1, ATR, PRKCE, PRKCD, BRCA1, MAPK1, PPP1CA, CCND1, CCND3, MAPK13, CCND2, MAPK3, CUL4B	0.00864038
GOTERM_BP	GO:0030501~positive regulation of bone mineralization	12	MEF2C, BMP4, ACVR2A, ACVR2B, ADRB2, ISG15, BMPR2, TFAP2A, SMAD3, BMPR1B, ACVR1, BMPR1A	0.0035814		GOTERM_BP	GO:0034613~cellular protein localization	12	WNT5A, DVL2, PRPF19, CSNK1E, TP53, RRAGA, RRAGD, AXIN2, CTNNA1, RRAGB, CTNNB1, RRAGC	0.0096492
GOTERM_BP	GO:0045740~positive regulation of DNA replication	13	EGFR, CDK1, HRAS, MAP2K4, KITLG, GLI2, ATF1, CDC42, DNA2, JUN, RAC1, PCNA, SHC1	0.00359754		GOTERM_BP	GO:0045931~positive regulation of mitotic cell cycle	10	PRKCA, CDK1, EIF4EBP1, EIF4E, STAT5B, BRCA2, FGF10, BIRC5, PAFAH1B1, PTPN11	0.00991925
GOTERM_BP	GO:0050900~leukocyte migration	22	HRAS, GRB2, PIK3CB, ITGB3, ITGA4, ITGB1, SRC, PTPN11, NRAS, APOB, KRAS, ITGA6, FYN, ITGAV, LCK, TEK, PIK3CA, ANGPT1, SHC1, ANGPT2, PIK3R1, FN1	0.00427364		GOTERM_BP	GO:0061418~regulation of transcription from RNA polymerase II promoter in response to hypoxia	10	EGR1, HIF1A, EP300, CREBBP, UBC, UBB, UBA52, RPS27A, ARNT, RBX1	0.00991925
GOTERM_BP	GO:0007062~sister chromatid cohesion	20	XPO1, NUP133, NUP98, NUP160, NUP85, CDC20, AURKB, PPP1CC, SMC3, RPS27, RAD21, MAD2L1, SEH1L, PLK1, BUB1B, NUP37, NUP107, RANBP2, NUP43, BUB3	0.00470208		GOTERM_BP	GO:0031047~gene silencing by RNA	19	POLR2H, NCBP2, NCBP1, POLR2G, NUP98, POLR2F, POLR2E, POLR2L, POLR2K, POLR2J, FMR1, POLR2I, POLR2D, POLR2C, POLR2B, POLR2A, NUP214, SND1, H3F3A	0.0102996
GOTERM_BP	GO:0034613~cellular protein localization	13	WNT5A, DVL2, PRPF19, CDC42, SIN3A, TP53, RRAGA, AXIN2, RRAGD, CTNNA1, RRAGB, CTNNB1, RRAGC	0.00475536		GOTERM_BP	GO:0071300~cellular response to retinoic acid	15	WNT5A, MEF2C, WNT10B, RARG, PPARG, TEAD2, SNW1, FZD7, HDAC2, RARA, OGT, SNRNP70, YAP1, MYC, KLF4	0.0104424
GOTERM_BP	GO:0032481~positive regulation of type I interferon production	14	POLR2H, IRAK1, DHX9, POLR2F, POLR2E, MYD88, EP300, POLR2L, POLR2K, RELA, CREBBP, NFKB1, SYK, CTNNB1	0.00531677		GOTERM_BP	GO:0030949~positive regulation of vascular endothelial growth factor receptor signaling pathway	8	FGF18, HIF1A, FGF9, IL1B, FGF10, ITGB3, ARNT, PRKCB	0.0122058
GOTERM_BP	GO:0007269~neurotransmitter secretion	14	RAB3A, SYT1, STX1A, CPLX1, NRXN2, SYT2, STXBP1, RIMS1, DVL1, DNAJC5, VAMP2, GAD1, SNAP25, HSPA8	0.00531677		GOTERM_BP	GO:0019985~translesion synthesis	11	RFC5, RPA1, RPA2, RFC3, RFC4, RFC2, UBC, UBB, UBA52, RPS27A, RPA3	0.0122283
GOTERM_BP	GO:0048015~phosphatidylinositol-mediated signaling	20	EGFR, IRS2, GRB2, PIK3CB, PIK3CD, KITLG, KIT, PTEN, PTPN11, AKT1, FYN, LCK, PIK3C3, PIK3CA, MTOR, OGT, MLST8, EGF, PIK3R1, NGF	0.00738664		GOTERM_BP	GO:0000717~nucleotide-excision repair, DNA duplex unwinding	9	CUL4A, DDB1, UBC, CETN2, UBB, CUL4B, UBA52, RPS27A, RBX1	0.0125375
GOTERM_BP	GO:0006999~nuclear pore organization	6	NUP133, NUP98, SEH1L, NUP54, TPR, NUP35	0.00871847		GOTERM_BP	GO:1904886~beta-catenin destruction complex disassembly	9	DVL2, DVL3, WNT1, PPP1CA, GSK3B, CTNNB1, AXIN1, APC, DVL1	0.0125375
GOTERM_BP	GO:0035897~proteolysis in other organism	6	MAP2K1, MAP2K2, MAP2K3, MAP2K4, MAP2K7, MAP2K6	0.00871847		GOTERM_BP	GO:0010165~response to X-ray	9	ERCC8, CASP3, CCND1, ERCC6, BLM, TP53, BRCA2, ERCC1, RAD51	0.0125375
GOTERM_BP	GO:0000186~activation of MAPKK activity	13	EGFR, BMP4, GNAI2, BRAF, RAF1, MAP3K7, CRKL, MAP3K1, RAP1A, JAK2, EGF, CRK, NGF	0.0104288		GOTERM_BP	GO:0042770~signal transduction in response to DNA damage	7	BID, WNT1, CASP9, GRB2, MAPK14, CEP63, SMC1A	0.0128064
GOTERM_BP	GO:0048511~rhythmic process	14	DHX9, BTRC, CREBBP, MAPK10, DDX5, SIN3A, CSNK2A1, SP1, MAPK9, MAPK8, PRKAA1, PRKAA2, FBXW11, KDM5B	0.0106896		GOTERM_BP	GO:0030335~positive regulation of cell migration	25	HRAS, PDGFB, PDGFA, LGR6, TGFB1, ITGAV, FGF1, INSR, PIK3R1, CCAR1, APC, AKT2, EGFR, PRKCA, MYO1C, CREB3, PIK3CD, LEF1, HGF, SNAI2, MAPK1, NOTCH1, FGFR1OP, RRAS2, MAPRE1	0.0136538
GOTERM_BP	GO:0007093~mitotic cell cycle checkpoint	11	NBN, HRAS, MAD2L1, PRCC, HUS1, BUB1B, CHEK1, RB1, BCL2L1, RAD17, DLG1	0.0120135		GOTERM_BP	GO:0046627~negative regulation of insulin receptor signaling pathway	10	PRKCQ, PRKCZ, TSC1, GSK3A, RELA, TSC2, IL1B, PRKCD, IRS1, PRKCB	0.0137751
GOTERM_BP	GO:0045080~positive regulation of chemokine biosynthetic process	7	WNT5A, EGR1, TNF, MYD88, IFNG, TLR3, IL1B	0.013604		GOTERM_BP	GO:0009887~organ morphogenesis	17	FGFR2, HRAS, BRAF, PDGFA, RELA, TLE3, PAX6, TLE1, TLE2, NOTCH2, EP300, AES, SMARCC1, GATA3, GSK3B, FGF2, CUL1	0.0143317
GOTERM_BP	GO:0032757~positive regulation of interleukin-8 production	10	DDX58, MAVS, TNF, RIPK1, TLR2, TLR3, IL1B, FADD, TLR4, HSPA1B	0.014544		GOTERM_BP	GO:0007179~transforming growth factor beta receptor signaling pathway	17	PRKCZ, PDGFB, NLK, CREB1, SMAD5, SMAD4, ITGB5, SMAD1, PXN, TGFB1, FOS, ARRB2, JUN, UBC, UBB, UBA52, RPS27A	0.0143317
GOTERM_BP	GO:2000463~positive regulation of excitatory postsynaptic potential	9	PRKCZ, STX1A, GRIN1, DLG4, STX1B, RIMS1, PTEN, SHANK3, DVL1	0.0146144		GOTERM_BP	GO:0007221~positive regulation of transcription of Notch receptor target	6	NOTCH1, MAML1, NOTCH4, MAML2, MAML3, RBPJ	0.0144415
GOTERM_BP	GO:0042787~protein ubiquitination involved in ubiquitin-dependent protein catabolic process	24	TAF1, CDK1, CBL, AURKA, CDC20, TRIM25, PARK2, AURKB, STUB1, RBX1, CCNB1, MAD2L1, PLK1, UBC, BUB1B, MDM2, SMURF2, TCEB1, UBB, SMURF1, UBE2D1, UBA52, BUB3, RPS27A	0.0149806		GOTERM_BP	GO:0048511~rhythmic process	13	DHX9, KAT2B, SP1, BTRC, CREM, CREBBP, PPARG, MAPK9, MAPK8, MAPK10, NFYA, DDX5, SIK1	0.0168241
GOTERM_BP	GO:0032496~response to lipopolysaccharide	25	IRAK1, SNCA, TLR2, TLR4, CD40, GNG12, HNRNPA0, CITED1, TNFRSF10A, TNFRSF1A, FOS, NOTCH1, CASP3, APOB, TNFRSF10B, HDAC2, HDAC1, JUN, JUND, CSF2RB, JAK2, NGFR, CD27, CHUK, LTA	0.0149856		GOTERM_BP	GO:0006310~DNA recombination	16	EXO1, RAD51C, BLM, WRN, RAD50, BRCA1, RAD51, RPA3, RPA1, RAD21, NCOA6, ACTL6A, RUVBL2, RUVBL1, RBPJ, ERCC1	0.0174882
GOTERM_BP	GO:1901215~negative regulation of neuron death	12	AKT1, TRAF2, PPARA, HSF1, CREB1, PSMC1, SNCA, IKBKG, PARK2, SIRT1, STAT3, CTNNB1	0.0155693		GOTERM_BP	GO:0006295~nucleotide-excision repair, DNA incision, 3'-to lesion	9	RPA1, RPA2, CUL4A, DDB1, CUL4B, ERCC4, ERCC1, RBX1, RPA3	0.018401
GOTERM_BP	GO:0048026~positive regulation of mRNA splicing, via spliceosome	8	PRPF19, EIF4A3, TRA2B, SNW1, SNRNP70, RBMX, SF3B4, HSPA8	0.0176591		GOTERM_BP	GO:0000077~DNA damage checkpoint	10	E2F1, NBN, MAPK14, BRIP1, H2AFX, ATR, CEP63, CLOCK, ATM, PTPN11	0.0188359
GOTERM_BP	GO:0060070~canonical Wnt signaling pathway	17	WNT5A, DVL2, DVL3, TBL1XR1, SMAD3, FZD4, PTEN, DVL1, CTNNB1, CDC42, CCND1, GSK3B, TBL1X, EGF, MYC, AXIN1, APC	0.0179386		GOTERM_BP	GO:0046326~positive regulation of glucose import	10	AKT1, PRKCZ, SORBS1, MAPK14, RHOQ, IRS1, INSR, PIK3R1, TERT, AKT2	0.0188359
GOTERM_BP	GO:0046330~positive regulation of JNK cascade	15	HRAS, TNF, MAP4K2, TLR3, TLR4, CDC42, MYD88, RIPK1, RB1CC1, PYCARD, IL1B, IL1A, CD27, AXIN1, MAP3K11	0.0182208		GOTERM_BP	GO:0002223~stimulatory C-type lectin receptor signaling pathway	18	HRAS, BTRC, RELA, CREBBP, NFKB1, SKP1, PRKCD, NRAS, EP300, KRAS, PLCG2, UBC, PRKACA, UBB, PRKACB, UBA52, RPS27A, CUL1	0.019733
GOTERM_BP	GO:0000724~double-strand break repair via homologous recombination	16	NBN, BLM, YY1, SHFM1, HUS1, BRCA2, RAD50, ATM, BRCA1, RAD51, RPA3, RBBP8, RPA1, UBE2N, RPA2, ERCC4	0.0185857		GOTERM_BP	GO:0042789~mRNA transcription from RNA polymerase II promoter	8	SREBF1, ATF4, HIF1A, SOX17, FLNA, STAT3, ARNT, MED1	0.0198543
GOTERM_BP	GO:0042981~regulation of apoptotic process	29	TRAF2, RBM5, BCL2L1, TNFRSF1A, LEFTY2, TPT1, BCL3, HIP1, TRAF3, EGR1, CREBBP, TP53, SKP2, RAF1, ACTN2, FADD, WRN, STAT1, BRCA1, ATM, LEFTY1, TNFRSF10A, INHBB, TNFRSF10B, INHBE, ETS1, FYN, JAK2, NGFR	0.0204179		GOTERM_BP	GO:0018107~peptidyl-threonine phosphorylation	11	AKT1, MAPK1, CDK1, NLK, BCL2, GSK3B, CAMK2D, PRKACA, MAPK8, MTOR, PRKCD	0.0208374
GOTERM_BP	GO:0042752~regulation of circadian rhythm	13	PPARA, BTRC, CREB1, MAPK10, PPP1CC, PPP1CB, PPP1CA, TIMELESS, HNRNPD, MAPK9, MAPK8, PRKAA1, PRKAA2	0.0213238		GOTERM_BP	GO:0008334~histone mRNA metabolic process	7	NCBP2, NCBP1, SNRPD3, SNRPB, SNRPF, SNRPE, SNRPG	0.0244747
GOTERM_BP	GO:0036092~phosphatidylinositol-3-phosphate biosynthetic process	13	IRS2, GRB2, PIK3CB, PIK3CD, SYNJ1, ATM, PTPN11, PIK3C3, PIK3CA, SYNJ2, INPP4B, INPP4A, PIK3R1	0.0213238		GOTERM_BP	GO:0010939~regulation of necrotic cell death	7	CASP8, UBC, UBB, BIRC3, BIRC2, UBA52, RPS27A	0.0244747
GOTERM_BP	GO:0042346~positive regulation of NF-kappaB import into nucleus	9	TNF, IL23A, IL18, TLR2, TLR3, IL1B, TLR4, IL12B, GREM1	0.0224554		GOTERM_BP	GO:0000244~spliceosomal tri-snRNP complex assembly	7	PRPF19, PRPF31, CD2BP2, PRPF8, PRPF3, DDX20, PRPF6	0.0244747
GOTERM_BP	GO:0045766~positive regulation of angiogenesis	20	PRKCA, WNT5A, ACVRL1, TNFSF12, GREM1, SIRT1, BRCA1, KDR, PRKCB, GATA2, HIF1A, ETS1, TEK, VEGFA, IL1B, HSPB1, RRAS, ANGPT2, IL1A, TERT	0.0256355		GOTERM_BP	GO:0050680~negative regulation of epithelial cell proliferation	13	FGFR2, MEF2C, WNT5A, AR, PPARD, WNT10B, SOX2, PAX6, CDC73, PTEN, TGFB1, ATF2, MEN1	0.0250739
GOTERM_BP	GO:0001541~ovarian follicle development	12	INHBB, INHBA, CEBPB, VEGFA, SMAD4, KITLG, FANCF, BCL2L1, FANCG, KIT, CTNNA1, MYC	0.0260887		GOTERM_BP	GO:1990090~cellular response to nerve growth factor stimulus	10	KAT2A, E2F1, AKT1, CSTF2, CSNK1D, ARPC3, BPTF, CSNK1E, CREB1, CDC5L	0.0253855
GOTERM_BP	GO:0051437~positive regulation of ubiquitin-protein ligase activity involved in regulation of mitotic cell cycle transition	16	CDK1, BTRC, CDC20, CCNB1, MAD2L1, PSMD11, PLK1, PSMD1, PSMC1, UBC, BUB1B, UBB, UBE2D1, UBA52, BUB3, RPS27A	0.0261893		GOTERM_BP	GO:0006928~movement of cell or subcellular component	16	ACTB, GNA13, TLN1, VIM, ARPC5, STAT3, TPM3, VCL, ACTR3, ACTR2, TUBB, ARPC3, ARPC2, MAPK14, RAC1, WASL	0.0274231
GOTERM_BP	GO:0030324~lung development	16	WNT5A, EGFR, SREBF1, RAB3A, EPAS1, SMAD2, TAB1, GLI2, HES1, NOTCH1, PPP1CA, ACVR2B, EP300, TIMELESS, VEGFA, BMPR1A	0.0261893		GOTERM_BP	GO:0048384~retinoic acid receptor signaling pathway	8	NR1H2, RARG, RXRB, RXRA, CREM, RXRG, SNW1, RARA	0.0310304
GOTERM_BP	GO:0051291~protein heterooligomerization	15	PRKCZ, TRAF2, HRAS, ACVRL1, MAGI2, BRAF, GRB2, PRKAB1, MED24, FADD, CTNNA1, TRADD, TSC1, RIPK1, PRKAA1	0.0264521		GOTERM_BP	GO:0006661~phosphatidylinositol biosynthetic process	13	PIK3CG, PIK3CB, PIK3CD, PIP5K1C, PTEN, PIK3C3, PLCG2, PIK3CA, PIK3R5, PIK3R3, FGF2, PIK3R1, PIK3R2	0.0366006
GOTERM_BP	GO:0000086~G2/M transition of mitotic cell cycle	22	PPP2R1A, CDK1, HSP90AA1, BTRC, SKP2, CHEK1, AURKA, AKAP9, PPP1CB, CDK2, CDC25B, CCNB1, CDKN1A, PLK1, UBC, PRKACA, UBB, FBXW11, UBA52, RPS27A, DNM2, CALM1	0.0286503		GOTERM_BP	GO:0098789~pre-mRNA cleavage required for polyadenylation	6	NCBP2, NCBP1, CSTF2, CPSF4, CSTF2T, CPSF1	0.0366374
GOTERM_BP	GO:0000389~mRNA 3'-splice site recognition	6	SF1, ISY1, SLU7, SF3A2, SF3A1, SF3A3	0.0289169		GOTERM_BP	GO:0051092~positive regulation of NF-kappaB transcription factor activity	20	WNT5A, PRKCZ, AR, TNF, RELA, PRKCH, TLR4, NFKB1, TGFB1, PRKCB, PRKCQ, KRAS, NPM1, UBC, IL1B, UBB, CAMK2A, UBA52, CLOCK, RPS27A	0.0368801
GOTERM_BP	GO:0061626~pharyngeal arch artery morphogenesis	6	HES1, BMP4, NOG, BMPR2, BMPR1A, TGFB2	0.0289169		GOTERM_BP	GO:0006289~nucleotide-excision repair	11	RPA1, ERCC8, RPA2, DDB1, TP53, BRCA2, CETN2, ERCC4, ERCC1, RPA3, RBBP8	0.0431333
GOTERM_BP	GO:0001707~mesoderm formation	10	NOG, PRKAR1A, BMPR2, SMAD3, PRKACA, SMAD2, CHRD, SRF, ACVR1, BMPR1A	0.0290761		GOTERM_BP	GO:0001938~positive regulation of endothelial cell proliferation	14	PRKCA, WNT5A, PDGFB, STAT5A, NF1, RICTOR, ITGB3, RPTOR, ARNT, AKT1, HIF1A, JUN, MTOR, FGF2	0.0461036
GOTERM_BP	GO:0003203~endocardial cushion morphogenesis	8	NOTCH1, NOG, ACVRL1, HEY1, MDM2, ACVR1, BMPR1A, TGFB2	0.029814		GOTERM_BP	GO:0042593~glucose homeostasis	17	CEBPA, CRTC2, FGFR4, PPARG, PAX6, ALMS1, SOX4, BAD, TCF7L2, RMI1, USF1, IRS1, STAT3, PTPN11, AKT1, HIF1A, INSR	0.0486555
GOTERM_BP	GO:0071456~cellular response to hypoxia	18	E2F1, IRAK1, EPAS1, TP53, FOXO3, SIRT1, PTEN, SRC, AKT1, CCNB1, HIF1A, SLC2A4, GNB1, VEGFA, MDM2, PRKAA1, MTOR, TERT	0.0300836		GOTERM_BP	GO:0051726~regulation of cell cycle	19	CDK19, CTBP1, COPS5, BTRC, CDK8, ARNTL, BIRC2, PTEN, STAT3, ATM, NUP214, EP300, TSC1, PLK1, JUN, TSC2, FGF2, HSPA8, MED1	0.049847
GOTERM_BP	GO:1904886~beta-catenin destruction complex disassembly	9	CSNK1A1, DVL2, DVL3, PPP1CA, GSK3B, AXIN1, CTNNB1, APC, DVL1	0.033509		KEGG_PATHWAY	hsa03040:Spliceosome	87	NCBP2, NCBP1, CHERP, CRNKL1, LSM6, U2AF2, SNRPD3, LSM7, CWC15, SNRPD1, SNRPD2, BUD31, SART1, SMNDC1, CTNNBL1, DDX23, DHX38, PLRG1, RBM8A, PCBP1, PQBP1, LSM5, LSM4, MAGOHB, LSM3, LSM2, SNRPA1, PRPF31, EFTUD2, MAGOH, PRPF3, CDC5L, PRPF4, HNRNPU, PRPF6, EIF4A3, AQR, SNRNP200, SNRPB, SLU7, SNRNP40, SNRPC, SNRPF, SNRPE, PRPF38A, SNRPG, TRA2B, PPIL1, WBP11, SF3B5, XAB2, SF3B2, HNRNPA3, PRPF19, SF3B1, H…	1.02653e-59
GOTERM_BP	GO:0048661~positive regulation of smooth muscle cell proliferation	14	BMP4, EGFR, IRAK1, TNF, IL18, SKP2, STAT1, AKT1, MYD88, JUN, CAMK2D, MTOR, TRAF6, MYC	0.0369296		KEGG_PATHWAY	hsa05200:Pathways in cancer	128	GNA13, FGF18, HRAS, PDGFB, ADCY7, PDGFA, STAT5A, STAT5B, FGF10, TGFB1, CTNNB1, WNT1, PIK3CA, PRKACA, RARA, PRKACB, EGFR, PIK3CG, WNT10B, BRAF, PIK3CB, RXRB, RXRA, RELA, PIK3CD, RXRG, CTNNA1, STK4, JUP, MAPK1, HIF1A, EP300, JUN, MAPK3, MAPK9, MAPK8, WNT5A, FGFR2, FGFR1, FGFR3, GNAI3, GNAI2, GRB2, GNAI1, ERBB2, BCL2L1, RBX1, ARNT, KRAS, ITGAV, RAC1, EGF, AXIN2, AXIN1, DVL2, DVL3, CREBBP, SMAD4, BRC…	1.95807e-44
GOTERM_BP	GO:0043154~negative regulation of cysteine-type endopeptidase activity involved in apoptotic process	15	XIAP, SNCA, RAF1, SRC, AKT1, CSNK2A1, ARRB2, ARRB1, VEGFA, MDM2, NGFR, MKL1, CD27, NGF, MAP2K5	0.0377517		KEGG_PATHWAY	hsa04919:Thyroid hormone signaling pathway	67	HRAS, MED24, CTNNB1, AKT1, CASP9, MED27, PIK3CA, PRKACA, PRKACB, MYC, AKT3, AKT2, PRKCA, PIK3CG, RXRB, PIK3CB, RXRA, PIK3CD, TP53, RXRG, MED12, MED14, MED13, PRKCB, MAPK1, CCND1, MED4, NCOA1, EP300, NCOA2, HIF1A, NCOA3, MED16, MED17, MAPK3, MED1, ITGB3, KRAS, ITGAV, PIK3R5, PLCD1, PIK3R3, PIK3R1, PIK3R2, KAT2A, ACTB, KAT2B, CREBBP, BAD, STAT1, MED13L, NOTCH3, NOTCH2, NRAS, NOTCH1, HDAC3, HDAC2, M…	1.00101e-40
GOTERM_BP	GO:0000723~telomere maintenance	11	PTGES3, RPA1, RPA2, DNA2, NBN, PCNA, WRN, ERCC4, ATM, TERT, RAD50	0.0387024		KEGG_PATHWAY	hsa05161:Hepatitis B	64	E2F1, E2F3, HRAS, STAT5A, STAT5B, FASLG, TLR4, NFKB1, PTEN, TGFB1, AKT1, FOS, CASP3, CASP9, CASP8, PIK3CA, MYC, AKT3, AKT2, PRKCA, PIK3CG, EGR2, PIK3CB, DDB1, RELA, CYCS, PIK3CD, TP53, CDK4, PRKCB, MAPK1, CCND1, EP300, JUN, MAPK3, MAPK9, MAPK8, TNF, GRB2, ATF2, STAT6, STAT4, KRAS, BCL2, MAP3K1, PIK3R5, PIK3R3, NFATC3, PIK3R1, PIK3R2, CREB3, CREB1, CREBBP, YWHAB, SMAD4, BIRC5, MAPK10, BAD, STAT1, …	4.10612e-29
GOTERM_BP	GO:0060412~ventricular septum morphogenesis	10	HES1, NOTCH1, NOG, HEY1, TBX3, SMAD7, BMPR2, SMAD4, ACVR1, TGFB2	0.0400184		KEGG_PATHWAY	hsa05205:Proteoglycans in cancer	75	HRAS, FASLG, TLR4, TGFB1, CTNNB1, AKT1, WNT1, CASP3, CTTN, GAB1, RRAS, PIK3CA, PRKACA, PRKACB, FGF2, MYC, FRS2, AKT3, AKT2, EGFR, PRKCA, PIK3CG, WNT10B, BRAF, PIK3CB, PIK3CD, TP53, PPP1CC, PPP1CB, FLNA, PRKCB, MAPK1, CCND1, PPP1CA, HIF1A, RRAS2, MAPK3, WNT5A, FGFR1, TNF, ERBB4, GRB2, ERBB3, ERBB2, CAMK2G, MRAS, ITGB5, ITGB3, PXN, KRAS, SOS1, ITGAV, SOS2, RAC1, CAMK2D, PIK3R5, CAMK2B, PIK3R3, CAMK…	5.94435e-29
GOTERM_BP	GO:0023014~signal transduction by protein phosphorylation	12	ACVR1B, MAP4K4, ACVR2A, ACVR2B, ACVRL1, PAK2, BMPR2, BMPR1B, ACVR1, KDR, BMPR1A, TGFB2	0.0421796		KEGG_PATHWAY	hsa05214:Glioma	43	E2F1, E2F3, HRAS, PDGFB, GRB2, PDGFA, CAMK2G, PTEN, AKT1, KRAS, SOS1, SOS2, CAMK2D, PIK3CA, SHC1, PIK3R5, CAMK2B, EGF, PIK3R3, SHC3, SHC2, CAMK2A, AKT3, PIK3R1, PIK3R2, AKT2, PRKCA, PIK3CG, EGFR, BRAF, PIK3CB, PIK3CD, TP53, CDK4, PRKCB, MAPK1, NRAS, CCND1, PLCG1, PLCG2, MAPK3, MTOR, CALM1	4.06199e-28
GOTERM_BP	GO:0031647~regulation of protein stability	15	SREBF1, TF, AURKA, PARK2, PTEN, STUB1, CDC42, MAPK1, SUMO1, HDAC3, KRAS, PYCARD, TPR, TERT, HSPA8	0.0448192		KEGG_PATHWAY	hsa04012:ErbB signaling pathway	49	HRAS, STAT5A, STAT5B, AKT1, EIF4EBP1, GAB1, PIK3CA, SHC1, SHC3, SHC2, MYC, AKT3, AKT2, PRKCA, PIK3CG, EGFR, BRAF, PIK3CB, PIK3CD, PRKCB, MAPK1, JUN, MAPK3, MAPK9, MAPK8, ERBB4, ERBB3, GRB2, ERBB2, CAMK2G, KRAS, SOS1, SOS2, CAMK2D, CAMK2B, PIK3R5, PIK3R3, EGF, CAMK2A, PIK3R1, PIK3R2, BAD, MAPK10, NRAS, PLCG1, GSK3B, PLCG2, MTOR, CRK	8.26413e-28
GOTERM_BP	GO:0070374~positive regulation of ERK1 and ERK2 cascade	25	PRKCZ, HRAS, TNF, TLR4, PTEN, SRC, TEK, PYCARD, CAMK2D, ANGPT1, EGFR, BMP4, PRKCA, MAP2K1, BRAF, MAP2K2, KDR, PTPN11, ARRB2, ARRB1, JUN, VEGFA, MAPK3, RAP1A, RAP1B	0.045976		KEGG_PATHWAY	hsa05215:Prostate cancer	49	FGFR2, E2F1, FGFR1, HRAS, E2F3, PDGFB, GRB2, PDGFA, ERBB2, NFKB1, TCF7L2, PTEN, CTNNB1, AKT1, KRAS, CASP9, BCL2, SOS1, SOS2, PIK3CA, PIK3R5, EGF, PIK3R3, PIK3R1, AKT3, AKT2, PIK3R2, EGFR, PIK3CG, AR, HSP90AA1, CREB3, BRAF, PIK3CB, RELA, CREB1, PIK3CD, CREBBP, TP53, LEF1, BAD, NRAS, MAPK1, CCND1, ATF4, EP300, GSK3B, MAPK3, MTOR	1.68008e-27
GOTERM_BP	GO:0051301~cell division	39	CLTA, GNAI3, GNAI2, GNAI1, TIPIN, AURKA, NR3C1, CLTC, CDC42, RAD21, SEH1L, CDC40, USP39, NUP37, TPR, BUB3, PRPF40A, CSNK1A1, CDK1, CDC6, RAN, CDC20, RB1, CDK4, PPP1CC, PPP1CB, CDK2, SMC3, RBBP8, CDC25B, CCNB1, CCND1, PPP1CA, MAD2L1, TIMELESS, BUB1B, WASL, NUP43, TXNL4A	0.0477771		KEGG_PATHWAY	hsa05220:Chronic myeloid leukemia	44	E2F1, E2F3, HRAS, GRB2, STAT5A, STAT5B, NFKB1, BCL2L1, TGFB1, AKT1, KRAS, GAB2, SOS1, SOS2, PIK3CA, SHC1, PIK3R5, PIK3R3, SHC3, MYC, SHC2, AKT3, PIK3R1, AKT2, PIK3R2, PIK3CG, CTBP1, CTBP2, BRAF, PIK3CB, RELA, PIK3CD, TP53, SMAD4, BAD, CDK4, PTPN11, MAPK1, NRAS, CCND1, HDAC2, HDAC1, MAPK3, CRK	9.7415e-27
GOTERM_BP	GO:0007178~transmembrane receptor protein serine/threonine kinase signaling pathway	8	ACVR1B, IRAK1, ACVR2A, ACVR2B, ACVRL1, MAPK14, BMPR2, ACVR1	0.0479815		KEGG_PATHWAY	hsa04722:Neurotrophin signaling pathway	56	HRAS, FASLG, NFKB1, AKT1, GAB1, PIK3CA, SHC1, SHC3, FRS2, SHC2, AKT3, AKT2, PIK3CG, BRAF, PIK3CB, RELA, PIK3CD, TP53, IRS1, PRKCD, MAPK1, JUN, MAPK3, MAPK9, MAPK8, NGF, GRB2, CAMK2G, KRAS, BCL2, MAP3K1, SOS1, RAC1, SOS2, CAMK2D, CAMK2B, PIK3R5, PIK3R3, CAMK2A, PIK3R1, PIK3R2, MAPK11, BAD, MAPK10, YWHAE, PTPN11, NRAS, ATF4, MAPK12, PLCG1, MAPK13, MAPK14, GSK3B, PLCG2, CRK, CALM1	1.16614e-26
GOTERM_BP	GO:0003148~outflow tract septum morphogenesis	9	BMP4, DVL3, SMAD6, BMPR2, SMAD4, RARA, ACVR1, BMPR1A, TGFB2	0.0486859		KEGG_PATHWAY	hsa05213:Endometrial cancer	37	HRAS, GRB2, ERBB2, PTEN, TCF7L2, CTNNB1, AKT1, KRAS, CASP9, SOS1, SOS2, PIK3CA, PIK3R5, AXIN2, EGF, PIK3R3, MYC, AKT3, PIK3R1, AXIN1, APC, PIK3R2, AKT2, PIK3CG, EGFR, BRAF, PIK3CB, PIK3CD, TP53, LEF1, BAD, CTNNA1, MAPK1, NRAS, CCND1, GSK3B, MAPK3	1.55939e-25
GOTERM_BP	GO:0018108~peptidyl-tyrosine phosphorylation	23	EGFR, HSP90AA1, MAP2K1, MAP2K2, MAP2K3, MAP2K4, KIT, FES, PRKCD, SRC, KDR, IL12RB1, FYN, TEK, CSF2RB, JAK2, JAK3, EGF, MAP2K7, MAP2K6, CSF2RA, IL3RA, MAP2K5	0.049475		KEGG_PATHWAY	hsa05221:Acute myeloid leukemia	38	PPARD, HRAS, GRB2, STAT5A, STAT5B, SPI1, NFKB1, TCF7L2, AKT1, EIF4EBP1, KRAS, SOS1, SOS2, PIK3CA, RARA, PIK3R5, PIK3R3, MYC, AKT3, PIK3R1, PIK3R2, AKT2, PIK3CG, CEBPA, BRAF, PIK3CB, RELA, PIK3CD, PIM1, LEF1, BAD, STAT3, JUP, MAPK1, NRAS, CCND1, MAPK3, MTOR	3.88113e-25
KEGG_PATHWAY	hsa03040:Spliceosome	95	NCBP2, NCBP1, CHERP, CRNKL1, LSM6, U2AF2, SNRPD3, LSM7, CWC15, SNRPD1, SNRPD2, BUD31, SART1, SMNDC1, CTNNBL1, DDX23, DHX38, PLRG1, RBM8A, PCBP1, PQBP1, LSM5, LSM4, MAGOHB, LSM3, LSM2, SNRPA1, PRPF31, EFTUD2, MAGOH, PRPF3, CDC5L, PRPF4, HNRNPU, PRPF6, EIF4A3, AQR, SNRNP200, SNRPB, SNRPA, SLU7, SNRNP40, SNRPC, SNRPF, THOC2, THOC3, SNRPE, PRPF38A, SNRPG, THOC1, TRA2B, PPIL1, SNRPB2, WBP11, HSPA1B, S…	1.80834e-61		KEGG_PATHWAY	hsa05223:Non-small cell lung cancer	38	E2F1, E2F3, HRAS, GRB2, ERBB2, AKT1, KRAS, CASP9, SOS1, SOS2, PIK3CA, PIK3R5, EGF, PIK3R3, AKT3, PIK3R1, PIK3R2, AKT2, PRKCA, PIK3CG, EGFR, BRAF, PIK3CB, RXRB, RXRA, PIK3CD, TP53, RXRG, BAD, CDK4, STK4, PRKCB, MAPK1, NRAS, CCND1, PLCG1, PLCG2, MAPK3	3.88113e-25
KEGG_PATHWAY	hsa05169:Epstein-Barr virus infection	91	XPO1, SPI1, TBP, NFKB1, MAP3K7, CSNK2A2, AKT1, CSNK2A1, PSMD1, IFNG, PIK3CA, PRKACA, PRKACB, MAP2K7, MYC, MAP2K6, AKT3, CHUK, AKT2, SYK, CDK1, IRAK1, RAN, PIK3CB, RELA, PIK3CD, TP53, HLA-A, SKP2, RB1, CD40, GTF2B, CDK2, TYK2, EP300, JUN, RIPK1, MDM2, HSPB1, MAPK9, MAPK8, TRAF1, POLR2H, TRAF2, POLR2G, YWHAZ, POLR2F, POLR2E, POLR2L, POLR2K, POLR2J, SHFM1, POLR2I, NFKBIA, HSPA1B, POLR2D, POLR2C, POL…	7.3777e-38		KEGG_PATHWAY	hsa05169:Epstein-Barr virus infection	68	SPI1, TBP, NFKB1, AKT1, SND1, PIK3CA, PRKACA, PRKACB, MYC, AKT3, MAP2K6, AKT2, PIK3CG, CDK1, POLR1D, PIK3CB, RELA, PIK3CD, TP53, POLR1C, GTF2B, EP300, JUN, MAPK9, MAPK8, POLR2H, POLR2G, POLR2F, POLR2E, POLR2L, POLR2K, POLR2J, VIM, POLR2I, POLR2D, POLR2C, POLR2B, ATF2, POLR2A, NUP214, BCL2, PIK3R5, PIK3R3, HSPA8, PIK3R1, PIK3R2, MAP2K3, CREBBP, YWHAB, MAPK11, SNW1, MAPK10, YWHAE, STAT3, HDAC5, YWH…	1.35667e-24
KEGG_PATHWAY	hsa05200:Pathways in cancer	128	HRAS, FOXO1, TGFB2, CTNNB1, PIK3CA, GNG2, PRKACA, RARA, PRKACB, GNG3, GNG4, GNG5, GNG7, EGFR, BRAF, PIK3CB, RXRA, RELA, PIK3CD, SKP2, FADD, CTNNA1, MAPK1, HIF1A, EP300, JUN, VEGFA, MAPK3, MAPK9, MAPK8, TRAF1, WNT5A, TRAF2, GNAI3, GNAI2, GRB2, GNAI1, NFKBIA, BCL2L1, ITGB1, RBX1, KRAS, RAC2, RAC3, ITGAV, RAC1, TRAF6, EGF, AXIN2, TRAF3, AXIN1, FN1, DVL2, BMP4, DVL3, EPAS1, MAP2K1, MAP2K2, CREBBP, SM…	4.86819e-33		KEGG_PATHWAY	hsa04014:Ras signaling pathway	74	FGF18, HRAS, FGF7, PDGFB, FGF9, PDGFA, FASLG, FGF10, NFKB1, AKT1, GAB2, GAB1, RRAS, PIK3CA, SHC1, ANGPT1, PRKACA, PRKACB, FGF1, SHC3, FGF2, SHC2, INSR, AKT3, AKT2, PRKCA, PIK3CG, EGFR, PIK3CB, RELA, PIK3CD, GRIN2A, STK4, PRKCB, MAPK1, RRAS2, MAPK3, MAPK9, MAPK8, NGF, FGFR2, FGFR1, FGFR4, FGFR3, GRB2, MRAS, KITLG, BCL2L1, RASAL2, KRAS, SOS1, RASGRP1, RAC1, RASGRP2, SOS2, PIK3R5, EGF, PIK3R3, RASA1…	3.24261e-24
KEGG_PATHWAY	hsa05161:Hepatitis B	68	E2F1, HRAS, TLR2, TLR3, TLR4, NFKB1, PTEN, TGFB2, AKT1, FOS, CASP3, MYD88, PIK3CA, MYC, AKT3, CHUK, AKT2, PRKCA, EGR3, PIK3CB, RELA, PIK3CD, TP53, FADD, RB1, CDK4, CDK2, PRKCB, MAPK1, CCND1, EP300, JUN, MAPK3, MAPK9, MAPK8, MAVS, IFIH1, YWHAZ, TNF, GRB2, NFKBIA, SRC, ATF2, KRAS, MAP3K1, NFATC2, NFATC3, PIK3R1, NFATC1, MAP2K1, MAP2K2, CREB1, MAP2K4, CREBBP, SMAD4, RAF1, MAPK10, STAT1, STAT3, DDX58…	7.45462e-27		KEGG_PATHWAY	hsa05210:Colorectal cancer	39	TCF7L2, TGFB1, CTNNB1, AKT1, FOS, CASP3, KRAS, CASP9, BCL2, RAC1, PIK3CA, PIK3R5, AXIN2, PIK3R3, MYC, AKT3, PIK3R1, AXIN1, APC, PIK3R2, AKT2, PIK3CG, BRAF, PIK3CB, CYCS, PIK3CD, TP53, SMAD4, LEF1, BIRC5, MAPK10, BAD, MAPK1, CCND1, JUN, GSK3B, MAPK3, MAPK9, MAPK8	4.58088e-24
KEGG_PATHWAY	hsa05164:Influenza A	72	XPO1, IL18, TLR3, TLR4, NFKB1, AKT1, MYD88, RAE1, IFNG, IL1B, PIK3CA, DNAJC3, MAP2K7, AKT3, IL1A, MAP2K6, IFNGR1, AKT2, PABPN1, PRKCA, PIK3CB, RELA, PIK3CD, PRKCB, TYK2, TNFRSF10A, MAPK1, EP300, TNFRSF10B, JUN, MAPK3, MAPK9, MAPK8, IL12B, CPSF4, KPNA1, MAVS, NXT1, IFIH1, NUP98, TNF, AGFG1, NFKBIA, HSPA1B, ATF2, TNFRSF1A, PYCARD, PIK3R1, HSPA8, MAP2K1, MAP2K2, MAP2K3, MAP2K4, CREBBP, RAF1, MAPK11,…	1.9732e-24		KEGG_PATHWAY	hsa05166:HTLV-I infection	77	E2F1, E2F3, HRAS, TLN1, ADCY7, PDGFB, PDGFA, STAT5A, STAT5B, SPI1, TBP, NFKB1, TGFB1, CTNNB1, AKT1, FOS, WNT1, RRAS, PIK3CA, PRKACA, PRKACB, FOSL1, MYC, TERT, AKT3, AKT2, EGR1, PIK3CG, WNT10B, EGR2, PIK3CB, RELA, PIK3CD, TP53, CDK4, CCND1, EP300, CCND3, CCND2, JUN, RRAS2, WNT5A, CRTC2, TNF, XIAP, CREM, MRAS, NFYB, BCL2L1, TRRAP, ATF2, KRAS, MAP3K1, PIK3R5, PIK3R3, NFATC3, PIK3R1, PIK3R2, APC, KAT…	1.17584e-22
KEGG_PATHWAY	hsa05212:Pancreatic cancer	43	E2F1, NFKB1, BCL2L1, TGFB2, AKT1, CDC42, KRAS, RAC2, RAC3, RAC1, PIK3CA, EGF, CHUK, AKT3, PIK3R1, AKT2, EGFR, MAP2K1, BRAF, PIK3CB, RELA, PIK3CD, TP53, SMAD4, BRCA2, SMAD3, RAF1, SMAD2, RB1, MAPK10, STAT1, CDK4, STAT3, RAD51, MAPK1, CCND1, MAPK3, VEGFA, IKBKG, JAK1, MAPK9, MAPK8, IKBKB	5.39739e-24		KEGG_PATHWAY	hsa05212:Pancreatic cancer	38	E2F1, E2F3, ERBB2, NFKB1, BCL2L1, TGFB1, AKT1, KRAS, CASP9, RAC1, PIK3CA, PIK3R5, EGF, PIK3R3, AKT3, PIK3R1, PIK3R2, AKT2, PIK3CG, EGFR, BRAF, PIK3CB, RELA, PIK3CD, TP53, SMAD4, BRCA2, MAPK10, BAD, CDK4, STAT1, STAT3, RAD51, MAPK1, CCND1, MAPK3, MAPK9, MAPK8	8.71426e-22
KEGG_PATHWAY	hsa05145:Toxoplasmosis	57	LDLR, TLR2, TLR4, NFKB1, TGFB2, MAP3K7, AKT1, CASP3, MYD88, IFNG, PIK3CA, CHUK, AKT3, MAP2K6, IFNGR1, AKT2, IRAK1, PIK3CB, RELA, PIK3CD, CD40, TYK2, MAPK1, CD40LG, MAPK3, MAPK9, MAPK8, IL12B, TNF, GNAI3, XIAP, GNAI2, GNAI1, NFKBIA, BCL2L1, HSPA1B, ITGB1, TNFRSF1A, TRAF6, HSPA8, PIK3R1, GNAO1, MAP2K3, MAPK11, MAPK10, TAB1, STAT1, TAB2, STAT3, MAPK12, ITGA6, MAPK13, MAPK14, IKBKG, JAK1, JAK2, IKBKB	6.28154e-23		KEGG_PATHWAY	hsa04917:Prolactin signaling pathway	39	HRAS, GRB2, STAT5A, STAT5B, NFKB1, AKT1, FOS, KRAS, SOS1, SOS2, PIK3CA, SHC1, PIK3R5, PIK3R3, SHC3, SHC2, AKT3, PIK3R1, PIK3R2, AKT2, PIK3CG, PIK3CB, RELA, PIK3CD, MAPK11, MAPK10, STAT1, STAT3, MAPK1, NRAS, CCND1, MAPK12, CCND2, MAPK13, MAPK14, GSK3B, MAPK3, MAPK9, MAPK8	4.29462e-21
KEGG_PATHWAY	hsa05220:Chronic myeloid leukemia	44	E2F1, HRAS, GRB2, NFKBIA, NFKB1, BCL2L1, TGFB2, AKT1, KRAS, PIK3CA, SHC1, MYC, CHUK, AKT3, PIK3R1, AKT2, CTBP1, CTBP2, BRAF, MAP2K1, PIK3CB, MAP2K2, RELA, PIK3CD, CBL, TP53, SMAD4, RAF1, RB1, CDK4, PTPN11, MAPK1, NRAS, CCND1, CDKN1A, CRKL, CDKN1B, HDAC2, HDAC1, MAPK3, IKBKG, MDM2, IKBKB, CRK	1.43846e-22		KEGG_PATHWAY	hsa04151:PI3K-Akt signaling pathway	87	FGF18, HRAS, FGF7, PDGFB, FGF9, PDGFA, FASLG, FGF10, TLR4, NFKB1, PTEN, AKT1, EIF4EBP1, CASP9, PIK3CA, ANGPT1, MLST8, FGF1, FGF2, MYC, INSR, AKT3, AKT2, EGFR, PIK3CG, PRKCA, PPP2R1A, HSP90AA1, PIK3CB, RELA, RXRA, PIK3CD, TP53, CDK4, IRS1, RPTOR, MAPK1, CCND1, CCND3, CCND2, MAPK3, THEM4, PPP2R2A, NGF, FGFR2, CRTC2, FGFR1, FGFR4, FGFR3, GRB2, ITGB5, KITLG, BCL2L1, ITGB3, ATF2, KRAS, PPP2CA, BCL2, S…	3.91039e-20
KEGG_PATHWAY	hsa04010:MAPK signaling pathway	86	MEF2C, HRAS, NFKB1, TGFB2, MAP3K7, AKT1, CDC42, FOS, CASP3, PAK2, RRAS, IL1B, PRKACA, PAK1, PRKACB, MAP2K7, MYC, IL1A, MAP2K6, AKT3, CHUK, AKT2, MAP2K5, EGFR, PRKCA, BRAF, RELA, TP53, ECSIT, PRKCB, MAP4K3, MAP4K4, MAPK1, CRKL, ARRB2, ARRB1, JUN, MAPK3, MAPK9, HSPB1, MAPK8, MAP3K11, NGF, TRAF2, IL1R1, TNF, GRB2, MAP4K2, MAP4K1, HSPA1B, GNG12, SRF, ATF2, TNFRSF1A, KRAS, RAC2, RAC3, MAP3K1, JUND, RA…	2.54371e-22		KEGG_PATHWAY	hsa04010:MAPK signaling pathway	73	MEF2C, FGF18, HRAS, FGF7, PDGFB, FGF9, PDGFA, FASLG, FGF10, NFKB1, TGFB1, AKT1, FOS, CASP3, RRAS, IL1B, PRKACA, PRKACB, FGF1, FGF2, MYC, MAP2K6, AKT3, AKT2, EGFR, PRKCA, BRAF, RELA, TP53, STK4, FLNA, PRKCB, MAPK1, ARRB2, ARRB1, JUN, RRAS2, MAPK3, MAPK9, MAPK8, NGF, FGFR2, FGFR1, FGFR4, TNF, FGFR3, GRB2, MRAS, MAPKAPK3, ATF2, KRAS, SOS1, MAP3K1, RASGRP1, SOS2, RAC1, RASGRP2, EGF, NFATC3, RASA1, HS…	6.21215e-20
KEGG_PATHWAY	hsa04068:FoxO signaling pathway	60	HRAS, PRKAG1, PRKAG2, FOXO1, FOXO3, PTEN, TGFB2, AKT1, SLC2A4, HOMER3, PIK3CA, AKT3, CHUK, AKT2, EGFR, IRS2, BRAF, PIK3CB, PRKAB2, PIK3CD, SKP2, PRKAB1, CDK2, MAPK1, CCND1, EP300, MAPK3, MAPK9, MDM2, MAPK8, GRB2, KRAS, PRKAA1, PRKAA2, EGF, PIK3R1, MAP2K1, MAP2K2, CREBBP, SMAD4, RAF1, SMAD3, SMAD2, MAPK11, MAPK10, HOMER1, SIRT1, HOMER2, STAT3, ATM, CCNB1, NRAS, TNFSF10, CDKN1A, CDKN1B, MAPK12, MAP…	4.18263e-22		KEGG_PATHWAY	hsa04015:Rap1 signaling pathway	65	FGF18, TLN1, HRAS, FGF7, ADCY7, PDGFB, PDGFA, FGF9, FGF10, CTNNB1, AKT1, RRAS, PIK3CA, ANGPT1, FGF1, FGF2, INSR, AKT3, MAP2K6, AKT2, PRKCA, PIK3CG, EGFR, BRAF, PIK3CB, PIK3CD, GRIN2A, PRKCB, MAPK1, GNAQ, MAPK3, NGF, FGFR2, PRKCZ, FGFR1, FGFR4, GNAI3, FGFR3, GNAI2, GNAI1, MRAS, KITLG, ITGB3, KRAS, P2RY1, RAC1, RASGRP2, PIK3R5, EGF, PIK3R3, PIK3R1, PIK3R2, ACTB, GNAO1, MAP2K3, GRIN1, MAPK11, HGF, N…	1.78074e-19
KEGG_PATHWAY	hsa04660:T cell receptor signaling pathway	52	HRAS, NFKB1, MAP3K7, AKT1, FOS, CDC42, PAK2, PAK3, IFNG, PIK3CA, PAK1, MAP2K7, AKT3, CHUK, DLG1, AKT2, CD3G, CD3D, PIK3CB, RELA, PIK3CD, CDK4, MAPK1, CD40LG, JUN, MAPK3, LCK, GRAP2, LCP2, TNF, GRB2, NFKBIA, KRAS, CD4, NFATC2, NFATC3, PIK3R1, NFATC1, MAP2K1, MAP2K2, CBL, RAF1, MAPK11, LAT, NRAS, MAPK12, FYN, MAPK13, MAPK14, GSK3B, IKBKG, IKBKB	7.69309e-22		KEGG_PATHWAY	hsa04310:Wnt signaling pathway	52	PPARD, BTRC, MMP7, CTNNB1, WNT1, PRKACA, SOX17, PRKACB, FOSL1, MYC, CUL1, PRKCA, TBL1XR1, CTBP1, WNT10B, CTBP2, TP53, LEF1, SKP1, PRKCB, CCND1, EP300, CCND3, CCND2, JUN, MAPK9, MAPK8, RUVBL1, WNT5A, NKD1, CAMK2G, TCF7L2, RBX1, RAC1, CAMK2D, CAMK2B, AXIN2, NFATC3, CAMK2A, AXIN1, APC, DVL2, DVL3, NLK, CREBBP, SMAD4, MAPK10, FZD7, DVL1, CSNK1E, GSK3B, TBL1X	2.08183e-19
KEGG_PATHWAY	hsa04151:PI3K-Akt signaling pathway	101	HRAS, PPP2R5B, PPP2R5A, PPP2R5D, PPP2R5C, TLR2, TLR4, FOXO3, PIK3CA, GNG2, GNG3, MLST8, GNG4, GNG5, GNG7, SYK, EGFR, PIK3CB, RELA, RXRA, PIK3CD, RPTOR, MAPK1, VEGFA, MAPK3, PPP2R5E, NGF, CRTC2, GRB2, ITGB4, BCL2L1, ITGB3, ITGB1, ATF2, KRAS, ITGAV, RAC1, TEK, PPP2R2B, EGF, FN1, SPP1, MAP2K1, MAP2K2, ITGA4, BRCA1, KDR, GNGT2, CDKN1A, CDKN1B, TSC1, ITGA6, IKBKG, TSC2, RHEB, MTOR, IKBKB, IL3RA, NFKB1…	2.7848e-21		KEGG_PATHWAY	hsa05218:Melanoma	37	E2F1, FGFR1, FGF18, E2F3, HRAS, FGF7, PDGFB, PDGFA, FGF9, MITF, FGF10, PTEN, AKT1, KRAS, PIK3CA, PIK3R5, EGF, PIK3R3, FGF1, FGF2, AKT3, PIK3R1, AKT2, PIK3R2, PIK3CG, EGFR, BRAF, PIK3CB, PIK3CD, TP53, HGF, BAD, CDK4, MAPK1, NRAS, CCND1, MAPK3	7.20708e-19
KEGG_PATHWAY	hsa05166:HTLV-I infection	83	E2F1, XPO1, HRAS, SPI1, TBP, NFKB1, TGFB2, CTNNB1, AKT1, FOS, RRAS, PIK3CA, PRKACA, PRKACB, MYC, TERT, AKT3, LTA, CHUK, AKT2, DLG1, EGR1, CD3G, CD3D, RAN, PIK3CB, RELA, PIK3CD, TP53, HLA-A, RB1, CD40, CDK4, CCND1, MAD2L1, EP300, JUN, LCK, BUB1B, WNT5A, CRTC2, IL1R1, TNF, XIAP, NFKBIA, CHEK1, BCL2L1, SRF, ATF1, ATF2, TNFRSF1A, KRAS, MAP3K1, IL2RG, NFATC2, NFATC3, PIK3R1, BUB3, APC, NFATC1, DVL2, D…	3.47157e-20		KEGG_PATHWAY	hsa05203:Viral carcinogenesis	63	HRAS, STAT5A, STAT5B, TBP, NFKB1, CASP3, GTF2A1, SND1, CASP8, PIK3CA, PRKACA, PRKACB, PIK3CG, CDK1, EGR2, PIK3CB, DDB1, RELA, PIK3CD, TP53, HDAC10, CDK4, GTF2B, MAPK1, CCND1, EP300, CCND3, CCND2, JUN, MAPK3, GRB2, PXN, ATF2, KRAS, HNRNPK, RAC1, PIK3R5, PIK3R3, PIK3R1, PIK3R2, KAT2A, KAT2B, CREB3, CREB1, CREBBP, YWHAB, SNW1, BAD, YWHAE, STAT3, HDAC5, IRF9, NRAS, YWHAG, ATF4, HDAC3, HDAC2, HDAC1, Y…	1.25925e-18
KEGG_PATHWAY	hsa04728:Dopaminergic synapse	56	PPP2R5B, PPP2R5A, PPP2R5D, PPP2R5C, AKT1, FOS, PRKACA, GNG2, PRKACB, GNG3, GNG4, GNG5, AKT3, AKT2, GNG7, PRKCA, PPP2R1A, GRIN2A, PPP1CC, PPP1CB, PRKCB, PPP1CA, GNB2, GNB1, GNB5, MAPK9, GNB4, MAPK8, PPP2R5E, GNB3, GNAI3, GNAI2, GNAI1, CAMK2G, GNG11, GNG12, ATF2, PPP2CA, PPP2CB, CAMK2D, CAMK2B, PPP2R2B, CAMK2A, GNAO1, CREB1, MAPK11, GRIA4, MAPK10, KCNJ5, GNGT2, MAPK12, MAPK13, MAPK14, GSK3B, GNG10,…	6.87871e-20		KEGG_PATHWAY	hsa04664:Fc epsilon RI signaling pathway	36	HRAS, TNF, GRB2, AKT1, KRAS, GAB2, SOS1, RAC1, SOS2, PIK3CA, PIK3R5, PIK3R3, AKT3, PIK3R1, MAP2K6, PIK3R2, AKT2, PRKCA, PIK3CG, PIK3CB, MAP2K3, PIK3CD, MAPK11, MAPK10, PRKCB, MAPK1, NRAS, PLCG1, MAPK12, MAPK13, MAPK14, PLCG2, MAPK3, PLA2G4F, MAPK9, MAPK8	1.36314e-18
KEGG_PATHWAY	hsa05142:Chagas disease (American trypanosomiasis)	50	TLR2, TLR4, NFKB1, TGFB2, AKT1, FOS, MYD88, IFNG, IL1B, PIK3CA, CHUK, AKT3, IFNGR1, AKT2, PPP2R1A, IRAK1, CD3G, CD3D, PIK3CB, RELA, PIK3CD, FADD, MAPK1, JUN, MAPK3, MAPK9, MAPK8, IL12B, TNF, GNAI3, GNAI2, GNAI1, NFKBIA, TNFRSF1A, PPP2CA, PPP2CB, PPP2R2B, TRAF6, PIK3R1, GNAO1, MAP2K4, SMAD3, MAPK11, SMAD2, MAPK10, MAPK12, MAPK13, MAPK14, IKBKG, IKBKB	1.00665e-19		KEGG_PATHWAY	hsa04150:mTOR signaling pathway	33	TNF, RRAGA, RRAGD, PTEN, RRAGB, RRAGC, AKT1, EIF4EBP1, AKT1S1, PIK3CA, PIK3R5, MLST8, PIK3R3, AKT3, PIK3R1, PIK3R2, AKT2, PRKCA, PIK3CG, BRAF, PIK3CB, PIK3CD, RICTOR, IRS1, RPTOR, PRKCB, MAPK1, EIF4E, TSC1, TSC2, MAPK3, RHEB, MTOR	4.08233e-18
KEGG_PATHWAY	hsa04380:Osteoclast differentiation	56	FOSL2, SPI1, NFKB1, TGFB2, MAP3K7, AKT1, FOS, IFNG, IL1B, PIK3CA, MAP2K7, AKT3, IL1A, MAP2K6, CHUK, IFNGR1, SYK, AKT2, PIK3CB, RELA, PIK3CD, TYK2, MAPK1, JUN, MAPK3, LCK, MAPK9, MAPK8, LCP2, TRAF2, IL1R1, TNF, GRB2, NFKBIA, ITGB3, TNFRSF1A, JUND, RAC1, TRAF6, NFATC2, PIK3R1, NFATC1, MAP2K1, CREB1, MAPK11, MAPK10, TAB1, STAT1, TAB2, MAPK12, FYN, MAPK13, MAPK14, IKBKG, JAK1, IKBKB	2.63894e-19		KEGG_PATHWAY	hsa04510:Focal adhesion	62	HRAS, TLN1, PDGFB, PDGFA, PTEN, VCL, CTNNB1, AKT1, PIK3CA, SHC1, SHC3, SHC2, AKT3, AKT2, PRKCA, PIK3CG, EGFR, BRAF, PIK3CB, PIK3CD, PPP1CC, PPP1CB, FLNA, PRKCB, MAPK1, CCND1, PPP1CA, CCND3, CCND2, JUN, MAPK3, MAPK9, MAPK8, MYL5, XIAP, GRB2, ERBB2, ITGB5, ITGB3, PXN, MYL9, BCL2, ITGAV, SOS1, RAC1, SOS2, PIK3R5, EGF, PIK3R3, PIK3R1, PIK3R2, ACTB, ITGA1, MYL12B, BAD, MAPK10, MYL12A, HGF, BIRC3, BIRC…	8.74587e-18
KEGG_PATHWAY	hsa04620:Toll-like receptor signaling pathway	50	TLR2, TLR3, TLR4, NFKB1, MAP3K7, AKT1, FOS, MYD88, IL1B, PIK3CA, MAP2K7, AKT3, MAP2K6, CHUK, AKT2, IRAK1, PIK3CB, RELA, PIK3CD, FADD, CD40, MAPK1, JUN, RIPK1, MAPK3, MAPK9, MAPK8, IL12B, TNF, NFKBIA, RAC1, TRAF6, PIK3R1, SPP1, TRAF3, MAP2K1, MAP2K2, MAP2K3, MAP2K4, MAPK11, MAPK10, TAB1, STAT1, TAB2, IKBKE, MAPK12, MAPK13, MAPK14, IKBKG, IKBKB	2.85945e-19		KEGG_PATHWAY	hsa04910:Insulin signaling pathway	50	HRAS, RHOQ, AKT1, PRKAR2B, EIF4EBP1, PIK3CA, PRKACA, SHC1, PRKACB, SHC3, SHC2, INSR, AKT3, AKT2, PIK3CG, BRAF, PIK3CB, PIK3CD, PPP1CC, PPARGC1A, IRS1, PPP1CB, RPTOR, MAPK1, PPP1CA, MAPK3, MAPK9, MAPK8, PRKCZ, GRB2, KRAS, SORBS1, SOS1, SOS2, PIK3R5, PIK3R3, PIK3R1, PIK3R2, SREBF1, BAD, MAPK10, NRAS, EIF4E, TSC1, GSK3B, TSC2, RHEB, MTOR, CRK, CALM1	9.9457e-18
KEGG_PATHWAY	hsa04722:Neurotrophin signaling pathway	53	HRAS, NFKB1, FOXO3, AKT1, CDC42, PIK3CA, SHC1, MAP2K7, AKT3, MAP2K5, AKT2, IRAK1, BRAF, PIK3CB, RELA, PIK3CD, TP53, PRKCD, MAPK1, CRKL, JUN, MAPK3, MAPK9, MAPK8, NGFR, NGF, GRB2, CAMK2G, NFKBIA, KRAS, MAP3K1, RAC1, CAMK2D, CAMK2B, TRAF6, CAMK2A, PIK3R1, MAP2K1, MAP2K2, RAF1, MAPK11, MAPK10, PTPN11, NRAS, MAPK12, MAPK13, MAPK14, GSK3B, RAP1A, RAP1B, IKBKB, CRK, CALM1	6.15958e-19		KEGG_PATHWAY	hsa04915:Estrogen signaling pathway	42	HRAS, GNAI3, ADCY7, GNAI2, GNAI1, GRB2, ATF2, AKT1, FOS, KRAS, SOS1, SOS2, PIK3CA, SHC1, PRKACA, PIK3R5, PRKACB, SHC3, PIK3R3, SHC2, AKT3, HSPA8, PIK3R1, PIK3R2, AKT2, EGFR, PIK3CG, GNAO1, HSP90AA1, CREB3, PIK3CB, CREB1, PIK3CD, PRKCD, MAPK1, NRAS, ATF4, SP1, GNAQ, JUN, MAPK3, CALM1	1.68394e-17
KEGG_PATHWAY	hsa04012:ErbB signaling pathway	44	HRAS, GRB2, CAMK2G, SRC, AKT1, KRAS, PAK2, PAK3, CAMK2D, PIK3CA, SHC1, CAMK2B, PAK1, EGF, MAP2K7, MYC, CAMK2A, AKT3, PIK3R1, AKT2, PRKCA, EGFR, BRAF, MAP2K1, PIK3CB, MAP2K2, MAP2K4, PIK3CD, CBL, RAF1, MAPK10, PRKCB, MAPK1, NRAS, CDKN1A, CRKL, CDKN1B, JUN, GSK3B, MAPK3, MAPK9, MAPK8, MTOR, CRK	3.50931e-18		KEGG_PATHWAY	hsa05231:Choline metabolism in cancer	42	HRAS, PDGFB, GRB2, PDGFA, PIP5K1C, AKT1, FOS, EIF4EBP1, KRAS, SOS1, RAC1, SOS2, PIK3CA, PIK3R5, EGF, PIK3R3, AKT3, PIK3R1, PIK3R2, AKT2, PRKCA, EGFR, PIK3CG, PIK3CB, PIK3CD, MAPK10, PRKCB, MAPK1, NRAS, HIF1A, PLCG1, TSC1, SP1, JUN, TSC2, MAPK3, PLA2G4F, MAPK9, RHEB, MAPK8, WASL, MTOR	4.0923e-17
KEGG_PATHWAY	hsa05160:Hepatitis C	55	PPARA, HRAS, LDLR, TLR3, NFKB1, AKT1, PIK3CA, CHUK, AKT3, AKT2, EGFR, PPP2R1A, BRAF, PIK3CB, RELA, RXRA, PIK3CD, TP53, TYK2, MAPK1, RIPK1, MAPK3, MAPK9, MAPK8, MAVS, TRAF2, TNF, GRB2, NFKBIA, TNFRSF1A, KRAS, PPP2CA, PPP2CB, TRAF6, PPP2R2B, EGF, PIK3R1, TRAF3, RAF1, MAPK11, MAPK10, STAT1, STAT3, TRADD, DDX58, IKBKE, NRAS, CDKN1A, MAPK12, MAPK13, MAPK14, GSK3B, IKBKG, JAK1, IKBKB	4.0736e-18		KEGG_PATHWAY	hsa05211:Renal cell carcinoma	33	HRAS, PDGFB, GRB2, TGFB1, ARNT, RBX1, AKT1, KRAS, SOS1, GAB1, RAC1, SOS2, PIK3CA, PIK3R5, PIK3R3, AKT3, PIK3R1, PIK3R2, AKT2, PIK3CG, BRAF, PIK3CB, CREBBP, PIK3CD, HGF, PTPN11, MAPK1, NRAS, HIF1A, EP300, JUN, MAPK3, CRK	3.76898e-16
KEGG_PATHWAY	hsa04668:TNF signaling pathway	48	TRAF1, TRAF2, TNF, NFKBIA, NFKB1, ATF2, MAP3K7, AKT1, FOS, TNFRSF1A, CASP3, CASP7, BCL3, IL1B, PIK3CA, MAP2K7, CHUK, LTA, AKT3, PIK3R1, MAP2K6, TRAF3, AKT2, CEBPB, MAP2K1, PIK3CB, CREB1, RELA, MAP2K3, MAP2K4, PIK3CD, FADD, MAPK11, MAPK10, TAB1, TAB2, TRADD, MAPK1, MAPK12, MAPK13, JUN, MAPK14, RIPK1, MAPK3, IKBKG, MAPK9, MAPK8, IKBKB	1.67826e-17		KEGG_PATHWAY	hsa05145:Toxoplasmosis	44	GNAI3, TNF, GNAI2, XIAP, GNAI1, NFKB1, TLR4, BCL2L1, TGFB1, AKT1, CASP3, CASP9, BCL2, CASP8, PIK3CA, PIK3R5, PIK3R3, AKT3, HSPA8, PIK3R1, MAP2K6, PIK3R2, AKT2, PIK3CG, GNAO1, PIK3CB, MAP2K3, RELA, CYCS, PIK3CD, MAPK11, MAPK10, BAD, STAT1, BIRC3, BIRC2, STAT3, MAPK1, MAPK12, MAPK13, MAPK14, MAPK3, MAPK9, MAPK8	6.74822e-16
KEGG_PATHWAY	hsa04014:Ras signaling pathway	73	HRAS, NFKB1, AKT1, CDC42, PAK2, PAK3, RRAS, PIK3CA, SHC1, GNG2, ANGPT1, PRKACA, GNG3, PRKACB, PAK1, GNG4, ANGPT2, GNG5, CHUK, AKT3, GNG7, AKT2, PRKCA, EGFR, PIK3CB, RELA, PIK3CD, GRIN2A, PRKCB, MAPK1, GNB2, GNB1, MAPK3, VEGFA, GNB5, MAPK9, GNB4, MAPK8, GNB3, NGFR, KSR1, NGF, GRB2, KITLG, GNG11, BCL2L1, GNG12, KIT, KRAS, RAC2, RAC3, TEK, RAC1, EGF, PIK3R1, MAP2K1, MAP2K2, GRIN1, NF1, RAF1, MAPK10,…	2.22972e-17		KEGG_PATHWAY	hsa04750:Inflammatory mediator regulation of TRP channels	40	ADCY7, CAMK2G, CAMK2D, IL1B, PIK3CA, PIK3R5, CAMK2B, PRKACA, PRKACB, PIK3R3, CAMK2A, PIK3R1, MAP2K6, PIK3R2, PRKCA, PIK3CG, PIK3CB, MAP2K3, PIK3CD, PRKCH, MAPK11, MAPK10, PRKCE, PPP1CC, PRKCD, PPP1CB, PRKCB, PRKCQ, PPP1CA, PLCG1, MAPK12, GNAQ, MAPK13, MAPK14, PLCG2, PLA2G4F, MAPK9, MAPK8, NGF, CALM1	7.3036e-16
KEGG_PATHWAY	hsa05211:Renal cell carcinoma	37	HRAS, GRB2, TGFB2, RBX1, AKT1, CDC42, KRAS, PAK2, PAK3, RAC1, PIK3CA, PAK1, AKT3, PIK3R1, AKT2, EPAS1, BRAF, MAP2K1, PIK3CB, MAP2K2, CREBBP, PIK3CD, RAF1, PTPN11, MAPK1, NRAS, CRKL, HIF1A, EP300, JUN, MAPK3, VEGFA, TCEB2, RAP1A, RAP1B, TCEB1, CRK	3.53209e-17		KEGG_PATHWAY	hsa04390:Hippo signaling pathway	50	BTRC, GLI2, TGFB1, CTNNB1, WNT1, DLG3, YAP1, FGF1, MYC, PPP2R1A, WNT10B, LEF1, CTNNA1, PPP1CC, PPP1CB, PPP1CA, CCND1, CCND3, CCND2, PPP2R2A, WNT5A, PRKCZ, SOX2, TCF7L2, PPP2CA, TEAD4, AXIN2, AXIN1, APC, DVL2, ACTB, DVL3, NF2, SMAD4, YWHAB, TEAD1, BIRC5, TEAD2, SMAD1, TEAD3, SNAI2, WWTR1, YWHAE, FZD7, DVL1, YWHAG, CSNK1D, CSNK1E, GSK3B, YWHAQ	7.57753e-16
KEGG_PATHWAY	hsa04919:Thyroid hormone signaling pathway	49	HRAS, THRA, FOXO1, MED24, CTNNB1, AKT1, SIN3A, PIK3CA, PRKACA, PRKACB, MYC, AKT3, AKT2, PRKCA, PIK3CB, RXRA, PIK3CD, TP53, PRKCB, MAPK1, NCOA1, CCND1, EP300, NCOA2, HIF1A, MAPK3, MDM2, MED1, ITGB3, SRC, KRAS, ITGAV, PIK3R1, MAP2K1, MAP2K2, CREBBP, RAF1, STAT1, NOTCH2, NRAS, HDAC3, NOTCH1, HDAC2, HDAC1, GSK3B, TSC2, RHEB, MTOR, NCOR1	9.41043e-17		KEGG_PATHWAY	hsa04071:Sphingolipid signaling pathway	44	GNA13, BID, PRKCZ, HRAS, GNAI3, TNF, GNAI2, GNAI1, NFKB1, PTEN, AKT1, KRAS, GAB2, PPP2CA, BCL2, RAC1, PIK3CA, PIK3R5, PIK3R3, AKT3, PIK3R1, PIK3R2, AKT2, PRKCA, PIK3CG, PPP2R1A, PIK3CB, RELA, PIK3CD, TP53, MAPK11, MAPK10, PRKCE, PRKCB, MAPK1, NRAS, MAPK12, GNAQ, MAPK13, MAPK14, MAPK3, MAPK9, MAPK8, PPP2R2A	1.40284e-15
KEGG_PATHWAY	hsa05205:Proteoglycans in cancer	67	HRAS, TLR2, TLR4, SDC2, TGFB2, CTNNB1, AKT1, CDC42, CASP3, CTTN, RRAS, PIK3CA, PRKACA, PAK1, PRKACB, MYC, AKT3, AKT2, EGFR, PRKCA, BRAF, PIK3CB, PIK3CD, TP53, PPP1CC, PPP1CB, PRKCB, MAPK1, CCND1, PPP1CA, HIF1A, VEGFA, MAPK3, MDM2, IL12B, WNT5A, TNF, GRB2, CAMK2G, ITGB3, ITGB1, PXN, SRC, KRAS, ITGAV, RAC1, CAMK2D, CAMK2B, CAMK2A, PIK3R1, FN1, MAP2K1, MAP2K2, CBL, RAF1, MAPK11, DDX5, FZD4, STAT3, P…	1.03113e-16		KEGG_PATHWAY	hsa04068:FoxO signaling pathway	46	HRAS, GRB2, FASLG, PTEN, TGFB1, AKT1, KRAS, SOS1, SOS2, PIK3CA, PIK3R5, EGF, PIK3R3, INSR, AKT3, PIK3R1, AKT2, PIK3R2, PIK3CG, EGFR, BRAF, PIK3CB, NLK, CREBBP, PIK3CD, SMAD4, MAPK11, MAPK10, IRS1, STK4, STAT3, ATM, MAPK1, NRAS, CCND1, PLK4, EP300, MAPK12, CSNK1E, PLK1, CCND2, MAPK13, MAPK14, MAPK3, MAPK9, MAPK8	4.21334e-15
KEGG_PATHWAY	hsa04664:Fc epsilon RI signaling pathway	37	HRAS, TNF, GRB2, AKT1, KRAS, RAC2, RAC3, RAC1, PIK3CA, MAP2K7, AKT3, PIK3R1, MAP2K6, SYK, AKT2, PRKCA, MAP2K1, MAP2K2, PIK3CB, MAP2K3, MAP2K4, PIK3CD, RAF1, MAPK11, MAPK10, PRKCB, LAT, MAPK1, NRAS, MAPK12, FYN, MAPK13, MAPK14, MAPK3, MAPK9, MAPK8, LCP2	2.61234e-16		KEGG_PATHWAY	hsa04370:VEGF signaling pathway	31	HRAS, MAPKAPK3, PXN, AKT1, KRAS, CASP9, RAC1, PIK3CA, PIK3R5, PIK3R3, SHC2, PIK3R1, AKT3, PIK3R2, AKT2, PRKCA, PIK3CG, PIK3CB, PIK3CD, MAPK11, BAD, PRKCB, MAPK1, NRAS, PLCG1, MAPK12, MAPK13, MAPK14, PLCG2, MAPK3, PLA2G4F	4.67498e-15
KEGG_PATHWAY	hsa04550:Signaling pathways regulating pluripotency of stem cells	54	HRAS, REST, CTNNB1, AKT1, ACVR1B, PIK3CA, MYC, AKT3, AKT2, PIK3CB, PIK3CD, INHBB, MAPK1, INHBA, ACVR2A, ACVR2B, INHBE, MAPK3, ACVR1, WNT5A, GRB2, BMPR2, KRAS, AXIN2, PIK3R1, AXIN1, APC, DVL2, BMP4, DVL3, SMAD9, TBX3, MAP2K1, MAP2K2, SMAD5, SMAD4, SMAD3, RAF1, MAPK11, SMAD2, SMAD1, FZD4, STAT3, DVL1, NRAS, MAPK12, MAPK13, MAPK14, GSK3B, JAK1, JAK2, JAK3, BMPR1B, BMPR1A	3.83322e-16		KEGG_PATHWAY	hsa04550:Signaling pathways regulating pluripotency of stem cells	47	WNT5A, FGFR2, FGFR1, HRAS, FGFR4, FGFR3, GRB2, SOX2, PAX6, CTNNB1, AKT1, WNT1, KRAS, PIK3CA, PIK3R5, AXIN2, PIK3R3, FGF2, MYC, AKT3, PIK3R1, AXIN1, AKT2, APC, PIK3R2, DVL2, PIK3CG, DVL3, WNT10B, PIK3CB, SMAD5, PIK3CD, SMAD4, MAPK11, SMAD1, STAT3, FZD7, DVL1, MAPK1, NRAS, MAPK12, MAPK13, GSK3B, MAPK14, MAPK3, ZFHX3, KLF4	4.84399e-15
KEGG_PATHWAY	hsa05214:Glioma	36	E2F1, HRAS, GRB2, CAMK2G, PTEN, AKT1, KRAS, CAMK2D, PIK3CA, CAMK2B, SHC1, EGF, CAMK2A, AKT3, PIK3R1, AKT2, PRKCA, EGFR, BRAF, MAP2K1, PIK3CB, MAP2K2, PIK3CD, TP53, RAF1, RB1, CDK4, PRKCB, MAPK1, NRAS, CCND1, CDKN1A, MAPK3, MDM2, MTOR, CALM1	3.86224e-16		KEGG_PATHWAY	hsa04066:HIF-1 signaling pathway	39	CAMK2G, ERBB2, NFKB1, TLR4, ARNT, RBX1, AKT1, EIF4EBP1, BCL2, CAMK2D, PIK3CA, CAMK2B, ANGPT1, PIK3R5, EGF, PIK3R3, INSR, CAMK2A, AKT3, PIK3R1, PIK3R2, AKT2, PRKCA, PIK3CG, EGFR, PIK3CB, RELA, CREBBP, PIK3CD, STAT3, PRKCB, MAPK1, HIF1A, EP300, EIF4E, PLCG1, PLCG2, MAPK3, MTOR	5.65095e-15
KEGG_PATHWAY	hsa04350:TGF-beta signaling pathway	41	NOG, TNF, FST, BMPR2, TGFB2, RBX1, ACVR1B, PPP2CA, ZFYVE16, PPP2CB, LEFTY2, IFNG, MYC, BMP4, PPP2R1A, SMAD9, SMAD7, SMAD6, CREBBP, SMAD5, SMAD4, SMAD3, SMAD2, SMAD1, LEFTY1, INHBB, MAPK1, INHBA, ACVR2A, ACVR2B, EP300, SP1, INHBE, MAPK3, SMURF2, SMURF1, BMPR1B, BAMBI, CHRD, BMPR1A, ACVR1	4.2996e-16		KEGG_PATHWAY	hsa04210:Apoptosis	31	BID, TNF, XIAP, FASLG, NFKB1, BCL2L1, AKT1, CASP3, CASP9, CASP7, BCL2, CASP8, PIK3CA, PIK3R5, PIK3R3, PIK3R1, AKT3, PIK3R2, AKT2, PIK3CG, PIK3CB, RELA, PIK3CD, CYCS, TP53, BAD, BIRC3, BIRC2, ATM, CASP10, NGF	8.34892e-15
KEGG_PATHWAY	hsa05215:Prostate cancer	42	E2F1, HRAS, GRB2, NFKBIA, FOXO1, NFKB1, PTEN, CTNNB1, AKT1, KRAS, PIK3CA, EGF, CHUK, AKT3, PIK3R1, AKT2, EGFR, HSP90AA1, BRAF, MAP2K1, PIK3CB, MAP2K2, CREB1, RELA, CREBBP, PIK3CD, TP53, RAF1, RB1, CDK2, MAPK1, NRAS, CCND1, CDKN1A, CDKN1B, EP300, GSK3B, MAPK3, IKBKG, MDM2, MTOR, IKBKB	4.35353e-16		KEGG_PATHWAY	hsa04810:Regulation of actin cytoskeleton	58	GNA13, FGF18, HRAS, FGF7, PDGFB, PDGFA, FGF9, PIP5K1C, FGF10, VCL, RRAS, PIK3CA, FGF1, FGF2, PIK3CG, EGFR, BRAF, PIK3CB, PIK3CD, PPP1CC, PPP1CB, ARPC1A, MAPK1, PPP1CA, RRAS2, MAPK3, WASL, FGFR2, FGFR1, FGFR4, MYL5, FGFR3, MRAS, ITGB5, ARPC4, ITGB3, ARPC5, PXN, MYL9, KRAS, ARPC3, ARPC2, ITGAV, SOS1, RAC1, SOS2, PIK3R5, EGF, PIK3R3, PIK3R1, APC, PIK3R2, ACTB, ITGA1, MYL12B, MYL12A, NRAS, CRK	2.26485e-14
KEGG_PATHWAY	hsa04062:Chemokine signaling pathway	63	HRAS, NFKB1, FOXO3, AKT1, CDC42, PIK3CA, SHC1, PRKACA, GNG2, PRKACB, PAK1, GNG3, GNG4, GNG5, CHUK, AKT3, AKT2, GNG7, BRAF, PIK3CB, RELA, PIK3CD, PRKCD, MAPK1, CRKL, GNB2, ARRB2, GNB1, ARRB1, MAPK3, GNB5, GNB4, WASL, GNB3, PRKCZ, GNAI3, GNAI2, GNAI1, GRB2, NFKBIA, GNG11, GNG12, SRC, PXN, KRAS, RAC2, RAC1, PIK3R1, MAP2K1, RAF1, STAT1, STAT3, NRAS, GNGT2, GSK3B, GNG10, IKBKG, RAP1A, JAK2, RAP1B, JAK…	7.28529e-16		KEGG_PATHWAY	hsa04931:Insulin resistance	40	PPARA, CRTC2, PRKCZ, TNF, TRIB3, NFKB1, PTEN, NR1H2, AKT1, PIK3CA, PIK3R5, OGT, PIK3R3, INSR, AKT3, PIK3R1, PIK3R2, AKT2, PIK3CG, SREBF1, CREB3, PIK3CB, CREB1, RELA, PIK3CD, MAPK10, PRKCE, PPP1CC, PRKCD, PPARGC1A, IRS1, PPP1CB, STAT3, PTPN11, PRKCQ, PPP1CA, GSK3B, MAPK9, MAPK8, MTOR	4.52971e-14
KEGG_PATHWAY	hsa05162:Measles	52	TLR2, NFKB1, TLR4, MAP3K7, AKT1, CSNK2A2, MYD88, CSNK2A1, IFNG, IL1B, PIK3CA, IFNGR1, IL1A, AKT3, CHUK, AKT2, IRAK1, CD3G, CD3D, PIK3CB, RELA, PIK3CD, TP53, CDK4, CDK2, TNFRSF10A, TYK2, CCND1, TNFRSF10B, IL12B, MAVS, IFIH1, NFKBIA, HSPA1B, IL2RG, TRAF6, HSPA8, PIK3R1, CSNK2B, STAT1, TAB2, STAT3, DDX58, IKBKE, TNFSF10, CDKN1B, FYN, CD209, GSK3B, JAK1, JAK2, JAK3	9.08784e-16		KEGG_PATHWAY	hsa05160:Hepatitis C	44	PPARA, HRAS, TNF, GRB2, NFKB1, AKT1, KRAS, PPP2CA, SOS1, SOS2, PIK3CA, PIK3R5, EGF, PIK3R3, AKT3, PIK3R1, AKT2, PIK3R2, PIK3CG, EGFR, PPP2R1A, BRAF, PIK3CB, RELA, RXRA, PIK3CD, TP53, MAPK11, MAPK10, BAD, STAT1, STAT3, IRF9, MAPK1, NRAS, MAPK12, MAPK13, MAPK14, GSK3B, EIF2S1, MAPK3, MAPK9, MAPK8, PPP2R2A	1.35891e-13
KEGG_PATHWAY	hsa04071:Sphingolipid signaling pathway	49	HRAS, PPP2R5B, PPP2R5A, PPP2R5D, PPP2R5C, NFKB1, PTEN, AKT1, PIK3CA, AKT3, AKT2, PRKCA, PPP2R1A, PIK3CB, RELA, PIK3CD, TP53, PRKCB, MAPK1, MAPK3, MAPK9, MAPK8, PPP2R5E, PRKCZ, TRAF2, TNF, GNAI3, GNAI2, GNAI1, TNFRSF1A, KRAS, RAC2, RAC3, PPP2CA, PPP2CB, RAC1, PPP2R2B, PIK3R1, MAP2K1, MAP2K2, RAF1, MAPK11, MAPK10, TRADD, NRAS, MAPK12, MAPK13, FYN, MAPK14	1.18694e-15		KEGG_PATHWAY	hsa04668:TNF signaling pathway	39	TNF, NFKB1, ATF2, AKT1, FOS, CASP3, CASP7, CASP8, IL1B, PIK3CA, PIK3R5, PIK3R3, AKT3, PIK3R1, MAP2K6, PIK3R2, AKT2, PIK3CG, CEBPB, CREB3, PIK3CB, CREB1, MAP2K3, RELA, PIK3CD, MAPK11, MAPK10, BIRC3, BIRC2, CASP10, MAPK1, ATF4, MAPK12, MAPK13, JUN, MAPK14, MAPK3, MAPK9, MAPK8	1.35891e-13
KEGG_PATHWAY	hsa03015:mRNA surveillance pathway	42	NCBP2, NXT1, NCBP1, FIP1L1, PPP2R5B, PPP2R5A, PPP2R5D, PPP2R5C, RBM8A, PPP2CA, CLP1, PPP2CB, NUDT21, MAGOHB, SRRM1, PABPC1, PPP2R2B, WDR33, PABPN1, PPP2R1A, SYMPK, CSTF3, CSTF2, MAGOH, RNPS1, NXF1, CASC3, CSTF2T, PPP1CC, PPP1CB, PCF11, EIF4A3, PPP1CA, PAPOLA, UPF3B, CPSF7, PPP2R5E, CPSF4, CPSF3, CSTF1, CPSF2, CPSF1	1.97783e-15		KEGG_PATHWAY	hsa05142:Chagas disease (American trypanosomiasis)	38	GNAI3, TNF, GNAI2, GNAI1, FASLG, NFKB1, TLR4, TGFB1, AKT1, FOS, PPP2CA, CASP8, PIK3CA, IL1B, PIK3R5, PIK3R3, AKT3, PIK3R1, PIK3R2, AKT2, PIK3CG, PPP2R1A, GNAO1, PIK3CB, RELA, PIK3CD, MAPK11, MAPK10, MAPK1, GNAQ, MAPK12, MAPK13, JUN, MAPK14, MAPK3, MAPK9, MAPK8, PPP2R2A	4.52971e-13
KEGG_PATHWAY	hsa05210:Colorectal cancer	34	CTNNB1, TGFB2, AKT1, FOS, CASP3, KRAS, RAC2, RAC3, RAC1, PIK3CA, AXIN2, MYC, PIK3R1, AKT3, AXIN1, APC, AKT2, MAP2K1, BRAF, PIK3CB, PIK3CD, TP53, SMAD4, SMAD3, RAF1, SMAD2, MAPK10, MAPK1, CCND1, JUN, GSK3B, MAPK3, MAPK9, MAPK8	5.94648e-15		KEGG_PATHWAY	hsa04916:Melanogenesis	37	WNT5A, HRAS, GNAI3, ADCY7, GNAI2, GNAI1, CAMK2G, MITF, KITLG, TCF7L2, CTNNB1, WNT1, KRAS, CAMK2D, PRKACA, CAMK2B, PRKACB, CAMK2A, PRKCA, DVL2, DVL3, WNT10B, GNAO1, CREB3, CREB1, CREBBP, LEF1, FZD7, PRKCB, DVL1, MAPK1, NRAS, EP300, GNAQ, GSK3B, MAPK3, CALM1	7.24754e-13
KEGG_PATHWAY	hsa05213:Endometrial cancer	31	HRAS, GRB2, CDH1, FOXO3, PTEN, CTNNB1, AKT1, KRAS, PIK3CA, AXIN2, EGF, MYC, AKT3, PIK3R1, AXIN1, APC, AKT2, EGFR, MAP2K1, BRAF, PIK3CB, MAP2K2, PIK3CD, TP53, RAF1, CTNNA1, MAPK1, NRAS, CCND1, GSK3B, MAPK3	8.31801e-15		KEGG_PATHWAY	hsa04728:Dopaminergic synapse	41	GNAI3, GNAI2, GNAI1, CAMK2G, ATF2, AKT1, FOS, PPP2CA, CAMK2D, PRKACA, CAMK2B, PRKACB, CAMK2A, AKT3, AKT2, PRKCA, PPP2R1A, GNAO1, KIF5B, CREB3, CREB1, GRIN2A, MAPK11, ARNTL, MAPK10, PPP1CC, PPP1CB, PRKCB, ATF4, PPP1CA, MAPK12, GNAQ, GSK3A, MAPK13, MAPK14, GSK3B, MAPK9, MAPK8, CLOCK, CALM1, PPP2R2A	5.09592e-12
KEGG_PATHWAY	hsa04910:Insulin signaling pathway	51	HRAS, PRKAG1, PRKAG2, FOXO1, AKT1, SLC2A4, PIK3CA, SHC1, PRKACA, PRKACB, AKT3, AKT2, IRS2, BRAF, PIK3CB, PRKAB2, PIK3CD, PRKAB1, PPP1CC, PPP1CB, RPTOR, MAPK1, PPP1CA, CRKL, MAPK3, MAPK9, MAPK8, PRKCZ, GRB2, KRAS, PRKAA1, PRKAA2, TRIP10, PIK3R1, SREBF1, MAP2K1, MAP2K2, CBL, RAF1, MAPK10, NRAS, TSC1, GCK, GSK3B, TSC2, PRKAR1A, RHEB, MTOR, IKBKB, CRK, CALM1	2.42029e-14		KEGG_PATHWAY	hsa03015:mRNA surveillance pathway	34	NCBP2, NCBP1, FIP1L1, RBM8A, PPP2CA, CLP1, NUDT21, MAGOHB, SRRM1, WDR33, PABPN1, PPP2R1A, SYMPK, CSTF3, CSTF2, MAGOH, RNPS1, NXF1, CASC3, PPP1CC, CSTF2T, PPP1CB, PCF11, EIF4A3, PPP1CA, PAPOLA, UPF3B, CPSF7, CPSF4, CPSF3, CSTF1, CPSF2, CPSF1, PPP2R2A	8.26672e-12
KEGG_PATHWAY	hsa04917:Prolactin signaling pathway	35	HRAS, GRB2, NFKB1, FOXO3, SRC, AKT1, FOS, KRAS, PIK3CA, SHC1, AKT3, PIK3R1, AKT2, MAP2K1, MAP2K2, PIK3CB, RELA, PIK3CD, RAF1, MAPK11, MAPK10, STAT1, STAT3, MAPK1, NRAS, CCND1, GCK, MAPK12, MAPK13, MAPK14, GSK3B, MAPK3, MAPK9, JAK2, MAPK8	1.45217e-13		KEGG_PATHWAY	hsa04912:GnRH signaling pathway	34	HRAS, ADCY7, GRB2, CAMK2G, KRAS, MAP3K1, SOS1, SOS2, CAMK2D, PRKACA, CAMK2B, PRKACB, CAMK2A, MAP2K6, PRKCA, EGFR, MAP2K3, MAPK11, MAPK10, PRKCD, PRKCB, MAPK1, NRAS, ATF4, GNAQ, MAPK12, MAPK13, JUN, MAPK14, MAPK3, PLA2G4F, MAPK9, MAPK8, CALM1	8.26672e-12
KEGG_PATHWAY	hsa05168:Herpes simplex infection	59	TLR2, TLR3, NFKB1, TBP, MAP3K7, CSNK2A2, FOS, CASP3, MYD88, CSNK2A1, IFNG, IL1B, CHUK, LTA, IFNGR1, CDK1, MCRS1, RELA, TP53, HLA-A, SKP2, FADD, PPP1CC, PPP1CB, CDK2, TYK2, PPP1CA, EP300, JUN, MAPK9, MAPK8, IL12B, MAVS, TRAF1, TRAF2, IFIH1, TNF, NFKBIA, HCFC1, HCFC2, POLR2A, TNFRSF1A, HNRNPK, TRAF6, TRAF3, CREBBP, CSNK2B, NXF1, MAPK10, TAB1, STAT1, TAB2, PTPN11, DDX58, IKBKE, IKBKG, JAK1, JAK2, IK…	1.6942e-13		KEGG_PATHWAY	hsa04261:Adrenergic signaling in cardiomyocytes	43	GNAI3, ADCY7, GNAI2, GNAI1, CREM, CAMK2G, TPM3, ATF2, AKT1, PPP2CA, BCL2, CAMK2D, PIK3CA, CAMK2B, PRKACA, PIK3R5, PRKACB, PIK3R3, CAMK2A, AKT3, PIK3R1, PIK3R2, AKT2, PRKCA, PIK3CG, PPP2R1A, CREB3, PIK3CB, CREB1, PIK3CD, MAPK11, PPP1CC, PPP1CB, MAPK1, ATF4, PPP1CA, MAPK12, GNAQ, MAPK13, MAPK14, MAPK3, PPP2R2A, CALM1	2.75859e-11
KEGG_PATHWAY	hsa04150:mTOR signaling pathway	31	TNF, RRAGA, RRAGD, PTEN, RRAGB, RRAGC, AKT1, AKT1S1, PIK3CA, PRKAA1, PRKAA2, MLST8, AKT3, PIK3R1, AKT2, PRKCA, BRAF, PIK3CB, PIK3CD, RPTOR, PRKCB, MAPK1, TSC1, ULK1, ULK2, TSC2, ULK3, MAPK3, RHEB, MTOR, IKBKB	5.32463e-13		KEGG_PATHWAY	hsa05164:Influenza A	47	NUP98, TNF, FASLG, NFKB1, TLR4, ATF2, AKT1, CASP9, IL1B, PIK3CA, PIK3R5, PIK3R3, AKT3, HSPA8, PIK3R1, MAP2K6, PIK3R2, AKT2, ACTB, PRKCA, PABPN1, PIK3CG, PIK3CB, MAP2K3, RELA, CREBBP, CYCS, PIK3CD, MAPK11, NXF1, MAPK10, STAT1, PRKCB, IRF9, MAPK1, EP300, MAPK12, HNRNPUL1, MAPK13, JUN, MAPK14, GSK3B, EIF2S1, MAPK3, MAPK9, MAPK8, CPSF4	5.52398e-11
KEGG_PATHWAY	hsa04725:Cholinergic synapse	43	HRAS, GNAI3, GNAI2, GNAI1, CAMK2G, GNG11, GNG12, AKT1, FOS, KRAS, CAMK2D, PIK3CA, PRKACA, CAMK2B, GNG2, PRKACB, GNG3, GNG4, GNG5, CAMK2A, AKT3, PIK3R1, AKT2, GNG7, PRKCA, GNAO1, MAP2K1, PIK3CB, CREB1, PIK3CD, PRKCB, MAPK1, NRAS, GNGT2, GNB2, FYN, GNB1, GNG10, MAPK3, GNB5, JAK2, GNB4, GNB3	1.81521e-12		KEGG_PATHWAY	hsa04380:Osteoclast differentiation	40	TNF, GRB2, MITF, PPARG, SPI1, NFKB1, ITGB3, TGFB1, AKT1, FOS, GAB2, RAC1, IL1B, PIK3CA, PIK3R5, PIK3R3, FOSL1, AKT3, PIK3R1, MAP2K6, PIK3R2, AKT2, PIK3CG, PIK3CB, CREB1, RELA, PIK3CD, MAPK11, MAPK10, STAT1, IRF9, MAPK1, MAPK12, MAPK13, JUN, MAPK14, PLCG2, MAPK3, MAPK9, MAPK8	6.31442e-11
KEGG_PATHWAY	hsa04066:HIF-1 signaling pathway	40	TF, CAMK2G, NFKB1, TLR4, RBX1, AKT1, TEK, IFNG, CAMK2D, PIK3CA, CAMK2B, ANGPT1, EGF, CAMK2A, ANGPT2, AKT3, IFNGR1, PIK3R1, AKT2, PRKCA, EGFR, MAP2K1, PIK3CB, MAP2K2, RELA, CREBBP, PIK3CD, STAT3, PRKCB, MAPK1, CDKN1A, HIF1A, EP300, CDKN1B, TFRC, MAPK3, VEGFA, TCEB2, MTOR, TCEB1	2.39608e-12		KEGG_PATHWAY	hsa04914:Progesterone-mediated oocyte maturation	32	GNAI3, ADCY7, GNAI2, GNAI1, AKT1, KRAS, BUB1, PIK3CA, PRKACA, PIK3R5, PRKACB, PIK3R3, AKT3, PIK3R1, PIK3R2, AKT2, PIK3CG, CDK1, HSP90AA1, BRAF, PIK3CB, PIK3CD, MAPK11, MAPK10, MAPK1, MAPK12, PLK1, MAPK13, MAPK14, MAPK3, MAPK9, MAPK8	8.66986e-11
KEGG_PATHWAY	hsa03013:RNA transport	55	NCBP2, XPO1, NCBP1, NUP188, EIF4EBP2, RAE1, RBM8A, SEH1L, PRMT5, MAGOHB, SRRM1, NUP37, RANBP2, TPR, NUP35, TGS1, NUP133, NUP88, RAN, MAGOH, NUP85, NUPL2, EIF4G1, EIF4A3, AAAS, NUP205, THOC6, THOC7, THOC5, NUP107, THOC2, NUP43, THOC3, THOC1, NXT1, NUP98, NUP160, NUP93, SUMO3, SUMO2, NUP214, SUMO1, POM121, NUP210, NUP50, PABPC1, NUP54, POM121C, NUP153, RNPS1, NXF1, CASC3, NUP155, UPF3B, NUP62	2.66231e-12		KEGG_PATHWAY	hsa04662:B cell receptor signaling pathway	28	HRAS, GRB2, NFKB1, AKT1, FOS, KRAS, SOS1, RAC1, SOS2, PIK3CA, PIK3R5, PIK3R3, NFATC3, PIK3R1, AKT3, PIK3R2, AKT2, PIK3CG, PIK3CB, RELA, PIK3CD, NRAS, MAPK1, CD19, JUN, GSK3B, PLCG2, MAPK3	2.15727e-10
KEGG_PATHWAY	hsa04015:Rap1 signaling pathway	62	HRAS, CTNNB1, AKT1, CDC42, RAPGEF6, RRAS, PIK3CA, ANGPT1, ANGPT2, MAP2K6, AKT3, AKT2, PRKCA, EGFR, MAGI3, MAGI2, BRAF, PIK3CB, PIK3CD, GRIN2A, PRKCB, MAPK1, CRKL, VEGFA, MAPK3, NGFR, LCP2, NGF, PRKCZ, GNAI3, GNAI2, GNAI1, KITLG, CDH1, KIT, ITGB3, ITGB1, SRC, KRAS, RAC2, RAC3, TEK, RAC1, EGF, PIK3R1, GNAO1, MAP2K1, MAP2K2, MAP2K3, GRIN1, RAF1, MAPK11, KDR, LAT, NRAS, MAPK12, MAPK13, MAPK14, RAP1A,…	2.66231e-12		KEGG_PATHWAY	hsa04611:Platelet activation	39	GNA13, PRKCZ, TLN1, GNAI3, ADCY7, GNAI2, GNAI1, ITGB3, AKT1, RASGRP1, P2RY1, RASGRP2, PIK3CA, PRKACA, PIK3R5, PRKACB, PIK3R3, AKT3, PIK3R1, PIK3R2, AKT2, ACTB, PIK3CG, PIK3CB, PIK3CD, MYL12B, MAPK11, MYL12A, PPP1CC, PPP1CB, MAPK1, PPP1CA, MAPK12, GNAQ, MAPK13, MAPK14, PLCG2, MAPK3, PLA2G4F	2.42906e-10
KEGG_PATHWAY	hsa04370:VEGF signaling pathway	31	HRAS, PXN, SRC, AKT1, CDC42, KRAS, RAC2, RAC3, RAC1, PIK3CA, NFATC2, AKT3, PIK3R1, AKT2, PRKCA, MAP2K1, MAP2K2, PIK3CB, PIK3CD, RAF1, MAPK11, KDR, PRKCB, NRAS, MAPK1, MAPK12, MAPK13, MAPK14, VEGFA, MAPK3, HSPB1	3.12217e-12		KEGG_PATHWAY	hsa05222:Small cell lung cancer	31	E2F1, E2F3, XIAP, NFKB1, BCL2L1, PTEN, AKT1, CASP9, BCL2, ITGAV, PIK3CA, PIK3R5, PIK3R3, MYC, PIK3R1, AKT3, PIK3R2, AKT2, PIK3CG, PIK3CB, RXRB, RELA, RXRA, PIK3CD, CYCS, TP53, RXRG, CDK4, BIRC3, BIRC2, CCND1	2.78645e-10
KEGG_PATHWAY	hsa04931:Insulin resistance	42	PPARA, PRKCZ, CRTC2, TNF, PRKAG1, PRKAG2, NFKBIA, FOXO1, NFKB1, PTEN, AKT1, TNFRSF1A, SLC2A4, PIK3CA, PRKAA1, PRKAA2, OGT, AKT3, PIK3R1, AKT2, SREBF1, IRS2, PIK3CB, CREB1, RELA, PRKAB2, PIK3CD, MLXIPL, PRKAB1, MAPK10, PPP1CC, PRKCD, PPP1CB, PPARGC1B, STAT3, PTPN11, PPP1CA, GSK3B, MAPK9, MAPK8, MTOR, IKBKB	3.3642e-12		KEGG_PATHWAY	hsa04660:T cell receptor signaling pathway	34	HRAS, TNF, GRB2, NFKB1, AKT1, FOS, KRAS, RASGRP1, SOS1, SOS2, PIK3CA, PIK3R5, PIK3R3, NFATC3, AKT3, PIK3R1, PIK3R2, AKT2, PIK3CG, PIK3CB, RELA, PIK3CD, MAPK11, CDK4, MAPK1, NRAS, PRKCQ, PLCG1, MAPK12, MAPK13, JUN, MAPK14, GSK3B, MAPK3	4.63231e-10
KEGG_PATHWAY	hsa04662:B cell receptor signaling pathway	33	HRAS, GRB2, NFKBIA, NFKB1, AKT1, FOS, KRAS, RAC2, DAPP1, RAC3, RAC1, PIK3CA, NFATC2, NFATC3, CHUK, PIK3R1, AKT3, SYK, AKT2, NFATC1, MAP2K1, MAP2K2, PIK3CB, RELA, PIK3CD, RAF1, NRAS, MAPK1, JUN, GSK3B, IKBKG, MAPK3, IKBKB	3.4126e-12		KEGG_PATHWAY	hsa04024:cAMP signaling pathway	49	PPARA, GNAI3, ADCY7, GNAI2, GNAI1, CAMK2G, NFKB1, MYL9, AKT1, FOS, GRIN2C, GRIN2D, RAC1, CAMK2D, RRAS, PIK3CA, PIK3R5, CAMK2B, PRKACA, PRKACB, PIK3R3, CAMK2A, AKT3, PIK3R1, AKT2, PIK3R2, PIK3CG, CREB3, BRAF, PIK3CB, CREB1, RELA, CREBBP, GRIN1, PIK3CD, GRIN2A, MAPK10, BAD, PPP1CC, PPP1CB, MAPK1, PPP1CA, EP300, JUN, RRAS2, MAPK3, MAPK9, MAPK8, CALM1	5.38968e-10
KEGG_PATHWAY	hsa04210:Apoptosis	31	TRAF2, TNF, XIAP, NFKBIA, NFKB1, BCL2L1, AKT1, TNFRSF1A, CASP3, CASP7, CSF2RB, PIK3CA, PIK3R1, AKT3, CHUK, AKT2, PIK3CB, RELA, PIK3CD, TP53, FADD, ATM, TRADD, TNFRSF10A, TNFSF10, TNFRSF10B, RIPK1, IKBKG, IKBKB, IL3RA, NGF	5.49405e-12		KEGG_PATHWAY	hsa03020:RNA polymerase	19	POLR2H, POLR2G, POLR2F, POLR2E, POLR2L, POLR1E, POLR2K, POLR1D, POLR2J, POLR2I, POLR1A, ZNRD1, POLR1C, POLR1B, POLR2D, POLR2C, POLR2B, POLR2A, TWISTNB	6.89105e-10
KEGG_PATHWAY	hsa05203:Viral carcinogenesis	60	HRAS, NFKB1, TBP, CDC42, CASP3, PIK3CA, PRKACA, PRKACB, DLG1, SYK, CDK1, EGR3, PIK3CB, RELA, PIK3CD, TP53, HLA-A, SKP2, ACTN2, RB1, CDK4, GTF2B, CDK2, MAPK1, CCND1, EP300, JUN, MAPK3, MDM2, TRAF1, TRAF2, YWHAZ, GRB2, NFKBIA, CHEK1, SRF, SRC, PXN, ATF2, KRAS, HNRNPK, RAC1, PIK3R1, TRAF3, CREB1, CREBBP, SNW1, CDC20, STAT3, TRADD, NRAS, CDKN1A, HDAC3, CDKN1B, HDAC2, HDAC1, PSMC1, IKBKG, JAK1, JAK3	1.17384e-11		KEGG_PATHWAY	hsa04725:Cholinergic synapse	35	HRAS, GNAI3, ADCY7, GNAI2, GNAI1, CAMK2G, AKT1, FOS, KRAS, BCL2, CAMK2D, PIK3CA, PRKACA, CAMK2B, PIK3R5, PRKACB, PIK3R3, CAMK2A, AKT3, PIK3R1, PIK3R2, AKT2, PRKCA, PIK3CG, GNAO1, CREB3, PIK3CB, CREB1, PIK3CD, PRKCB, MAPK1, NRAS, ATF4, GNAQ, MAPK3	8.98898e-10
KEGG_PATHWAY	hsa05221:Acute myeloid leukemia	29	HRAS, GRB2, SPI1, NFKB1, KIT, AKT1, KRAS, PIK3CA, RARA, MYC, CHUK, AKT3, PIK3R1, AKT2, MAP2K1, BRAF, PIK3CB, MAP2K2, RELA, PIK3CD, RAF1, STAT3, NRAS, MAPK1, CCND1, IKBKG, MAPK3, MTOR, IKBKB	1.41103e-11		KEGG_PATHWAY	hsa05100:Bacterial invasion of epithelial cells	29	CLTA, CLTB, ARPC4, ARPC5, CLTC, PXN, CTNNB1, VCL, CTTN, ARPC3, ARPC2, GAB1, RAC1, PIK3CA, PIK3R5, SHC1, SHC3, PIK3R3, SHC2, PIK3R1, PIK3R2, ACTB, PIK3CG, PIK3CB, PIK3CD, CTNNA1, ARPC1A, WASL, CRK	9.8451e-10
KEGG_PATHWAY	hsa05131:Shigellosis	31	BTRC, NFKBIA, NFKB1, ARPC4, ARPC5, ITGB1, SRC, CDC42, CTTN, ARPC3, ARPC2, RAC1, FBXW11, CHUK, RELA, MAPK11, MAPK10, U2AF1L4, ARPC1A, MAPK1, CRKL, MAPK12, MAPK13, MAPK14, IKBKG, MAPK3, MAPK9, MAPK8, WASL, IKBKB, CRK	1.60949e-11		KEGG_PATHWAY	hsa05230:Central carbon metabolism in cancer	26	FGFR2, FGFR1, HRAS, FGFR3, ERBB2, PTEN, AKT1, KRAS, PIK3CA, PIK3R5, PIK3R3, MYC, PIK3R1, AKT3, PIK3R2, AKT2, PIK3CG, EGFR, PIK3CB, PIK3CD, TP53, MAPK1, NRAS, HIF1A, MAPK3, MTOR	1.5875e-09
KEGG_PATHWAY	hsa04310:Wnt signaling pathway	47	WNT5A, CAMK2G, BTRC, CTNNB1, RBX1, MAP3K7, CSNK2A2, CSNK2A1, RAC2, RAC3, RAC1, CAMK2D, PRKACA, CAMK2B, PRKACB, AXIN2, NFATC2, NFATC3, FBXW11, MYC, CAMK2A, AXIN1, NFATC1, APC, CSNK1A1, PRKCA, DVL2, DVL3, TBL1XR1, CTBP1, CTBP2, CREBBP, TP53, CSNK2B, SMAD4, MAPK10, FZD4, PRKCB, DVL1, CCND1, EP300, JUN, GSK3B, MAPK9, MAPK8, BAMBI, TBL1X	2.27749e-11		KEGG_PATHWAY	hsa04921:Oxytocin signaling pathway	42	MEF2C, MYL6, HRAS, GNAI3, ADCY7, GNAI2, GNAI1, CAMK2G, MYL9, FOS, KRAS, MYL6B, CAMK2D, PIK3CA, PIK3R5, CAMK2B, PRKACA, PRKACB, PIK3R3, NFATC3, CAMK2A, PIK3R1, PIK3R2, ACTB, PRKCA, PIK3CG, EGFR, GNAO1, PIK3CB, PIK3CD, PPP1CC, PPP1CB, PRKCB, MAPK1, NRAS, CCND1, PPP1CA, GNAQ, JUN, MAPK3, PLA2G4F, CALM1	2.22357e-09
KEGG_PATHWAY	hsa04064:NF-kappa B signaling pathway	36	TRAF1, TRAF2, IL1R1, TNF, XIAP, NFKBIA, NFKB1, TLR4, BCL2L1, MAP3K7, CSNK2A2, TNFRSF1A, MYD88, CSNK2A1, IL1B, TRAF6, CHUK, LTA, SYK, TRAF3, IRAK1, RELA, CSNK2B, TRIM25, CD40, TAB1, TAB2, ATM, TRADD, DDX58, LAT, CD40LG, RIPK1, LCK, IKBKG, IKBKB	3.88456e-11		KEGG_PATHWAY	hsa04720:Long-term potentiation	26	PRKCA, HRAS, BRAF, CAMK2G, CREBBP, GRIN1, GRIN2A, PPP1CC, PPP1CB, PRKCB, MAPK1, NRAS, PPP1CA, ATF4, EP300, KRAS, GNAQ, GRIN2C, GRIN2D, MAPK3, CAMK2D, PRKACA, CAMK2B, PRKACB, CAMK2A, CALM1	3.54882e-09
KEGG_PATHWAY	hsa05223:Non-small cell lung cancer	28	E2F1, HRAS, GRB2, FOXO3, AKT1, KRAS, PIK3CA, EGF, PIK3R1, AKT3, AKT2, PRKCA, EGFR, MAP2K1, BRAF, PIK3CB, MAP2K2, RXRA, PIK3CD, TP53, RAF1, RB1, CDK4, PRKCB, NRAS, MAPK1, CCND1, MAPK3	1.23773e-10		KEGG_PATHWAY	hsa04110:Cell cycle	36	E2F1, E2F3, TGFB1, RBX1, RAD21, TFDP2, BUB1, MYC, CUL1, STAG2, TFDP1, STAG1, CDK1, CREBBP, TP53, YWHAB, SMAD4, ESPL1, ATR, SKP1, CDK4, YWHAE, ATM, SMC3, YWHAG, CCND1, EP300, HDAC2, CCND3, HDAC1, CCND2, PLK1, GSK3B, YWHAQ, SMC1A, SMC1B	5.84824e-09
KEGG_PATHWAY	hsa04713:Circadian entrainment	37	GNAI3, GNAI2, GNAI1, CAMK2G, GNG11, GNG12, FOS, GRIN2C, GRIN2D, CAMK2D, PRKACA, CAMK2B, GNG2, GNG3, PRKACB, GNG4, GNG5, CAMK2A, GNG7, PRKCA, GNAO1, CREB1, GRIN1, GRIN2A, GRIA4, PRKCB, KCNJ5, MAPK1, GNGT2, GNB2, GNB1, GNG10, MAPK3, GNB5, GNB4, GNB3, CALM1	1.49816e-10		KEGG_PATHWAY	hsa04666:Fc gamma R-mediated phagocytosis	29	PIP5K1C, ARPC4, ARPC5, AKT1, ARPC3, GAB2, ARPC2, RAC1, PIK3CA, PIK3R5, PIK3R3, PIK3R1, AKT3, AKT2, PIK3R2, PRKCA, PIK3CG, PIK3CB, PIK3CD, PRKCE, PRKCD, PRKCB, ARPC1A, MAPK1, PLCG1, PLCG2, MAPK3, WASL, CRK	7.69118e-09
KEGG_PATHWAY	hsa05140:Leishmaniasis	31	TNF, TLR2, NFKBIA, NFKB1, TLR4, ITGB1, TGFB2, MAP3K7, FOS, MYD88, IFNG, IL1B, TRAF6, IFNGR1, IL1A, IRAK1, RELA, MAPK11, ITGA4, TAB1, STAT1, TAB2, MAPK1, MAPK12, MAPK13, JUN, MAPK14, MAPK3, JAK1, JAK2, IL12B	4.6985e-10		KEGG_PATHWAY	hsa04062:Chemokine signaling pathway	45	PRKCZ, HRAS, GNAI3, ADCY7, GNAI2, GNAI1, GRB2, STAT5B, NFKB1, PXN, AKT1, KRAS, SOS1, RAC1, RASGRP2, SOS2, PIK3CA, SHC1, PIK3R5, PRKACA, PRKACB, PIK3R3, SHC3, SHC2, AKT3, PIK3R1, PIK3R2, AKT2, PIK3CG, BRAF, PIK3CB, RELA, PIK3CD, STAT1, PRKCD, STAT3, MAPK1, NRAS, ARRB2, ARRB1, GSK3A, GSK3B, MAPK3, WASL, CRK	1.10532e-08
KEGG_PATHWAY	hsa05152:Tuberculosis	52	IL18, TLR2, TLR4, NFKB1, TGFB2, AKT1, CASP3, MYD88, IFNG, PIK3C3, IL1B, AKT3, IL1A, IFNGR1, SYK, AKT2, IRAK1, RELA, FADD, MAPK1, EP300, MAPK3, MAPK9, MAPK8, IL12B, KSR1, TNF, CAMK2G, SRC, TNFRSF1A, IL23A, CAMK2D, CAMK2B, TRAF6, CAMK2A, CEBPB, RFX5, CREB1, CREBBP, RAF1, MAPK11, MAPK10, STAT1, TRADD, CORO1A, MAPK12, MAPK13, CD209, MAPK14, JAK1, JAK2, CALM1	6.25426e-10		KEGG_PATHWAY	hsa04114:Oocyte meiosis	33	ADCY7, CAMK2G, BTRC, RBX1, PPP2CA, CAMK2D, BUB1, STAG3, CAMK2B, PRKACA, PRKACB, CAMK2A, CUL1, PPP2R1A, CDK1, AR, YWHAB, ESPL1, SKP1, PPP1CC, YWHAE, PPP1CB, SMC3, MAPK1, REC8, PPP1CA, YWHAG, PLK1, MAPK3, YWHAQ, SMC1A, SMC1B, CALM1	1.36175e-08
KEGG_PATHWAY	hsa04912:GnRH signaling pathway	35	HRAS, GRB2, CAMK2G, SRC, CDC42, KRAS, MAP3K1, CAMK2D, PRKACA, CAMK2B, PRKACB, CAMK2A, MAP2K7, MAP2K6, PRKCA, EGFR, MAP2K1, MAP2K2, MAP2K3, MAP2K4, RAF1, MAPK11, MAPK10, PRKCD, PRKCB, MAPK1, NRAS, MAPK12, MAPK13, JUN, MAPK14, MAPK3, MAPK9, MAPK8, CALM1	1.06038e-09		KEGG_PATHWAY	hsa05216:Thyroid cancer	17	HRAS, BRAF, RXRB, RXRA, PPARG, TP53, RXRG, LEF1, TCF7L2, TPM3, CTNNB1, NRAS, MAPK1, CCND1, KRAS, MAPK3, MYC	1.6945e-08
KEGG_PATHWAY	hsa04920:Adipocytokine signaling pathway	30	PPARA, TRAF2, TNF, PRKAG1, PRKAG2, NFKBIA, NFKB1, AKT1, TNFRSF1A, SLC2A4, PRKAA1, PRKAA2, CHUK, AKT3, AKT2, IRS2, RELA, RXRA, PRKAB2, PRKAB1, MAPK10, STAT3, PTPN11, TRADD, IKBKG, MAPK9, JAK2, MAPK8, MTOR, IKBKB	1.99976e-09		KEGG_PATHWAY	hsa04620:Toll-like receptor signaling pathway	32	TNF, NFKB1, TLR4, AKT1, FOS, CASP8, RAC1, PIK3CA, IL1B, PIK3R5, PIK3R3, AKT3, PIK3R1, MAP2K6, PIK3R2, AKT2, PIK3CG, PIK3CB, MAP2K3, RELA, PIK3CD, MAPK11, MAPK10, STAT1, MAPK1, MAPK12, MAPK13, JUN, MAPK14, MAPK3, MAPK9, MAPK8	3.03628e-08
KEGG_PATHWAY	hsa04622:RIG-I-like receptor signaling pathway	30	MAVS, TRAF2, IFIH1, TNF, NFKBIA, NFKB1, MAP3K7, ISG15, MAP3K1, TRAF6, CHUK, TRAF3, RELA, MAPK11, TRIM25, FADD, MAPK10, TANK, TRADD, DDX58, IKBKE, MAPK12, MAPK13, MAPK14, RIPK1, IKBKG, MAPK9, MAPK8, IL12B, IKBKB	1.99976e-09		KEGG_PATHWAY	hsa04330:Notch signaling pathway	21	DVL2, KAT2A, DVL3, CTBP1, KAT2B, CTBP2, MAML1, MAML2, CREBBP, SNW1, DVL1, NOTCH3, NOTCH2, NOTCH1, EP300, HDAC2, HDAC1, NOTCH4, MAML3, RBPJ, NCOR2	5.14131e-08
KEGG_PATHWAY	hsa04720:Long-term potentiation	29	HRAS, CAMK2G, KRAS, GRIN2C, GRIN2D, CAMK2D, CAMK2B, PRKACA, PRKACB, CAMK2A, PRKCA, BRAF, MAP2K1, MAP2K2, CREBBP, GRIN1, GRIN2A, RAF1, PPP1CC, PPP1CB, PRKCB, NRAS, MAPK1, PPP1CA, EP300, MAPK3, RAP1A, RAP1B, CALM1	2.29588e-09		KEGG_PATHWAY	hsa05131:Shigellosis	24	ACTB, BTRC, RELA, NFKB1, ARPC4, MAPK11, MAPK10, ARPC5, U2AF1L4, VCL, ARPC1A, MAPK1, CTTN, ARPC3, MAPK12, MAPK13, ARPC2, MAPK14, RAC1, MAPK3, MAPK9, MAPK8, WASL, CRK	8.00938e-08
KEGG_PATHWAY	hsa04510:Focal adhesion	56	HRAS, PTEN, CTNNB1, AKT1, CDC42, PAK2, PAK3, PIK3CA, SHC1, PAK1, AKT3, AKT2, PRKCA, EGFR, BRAF, PIK3CB, PIK3CD, ACTN2, PPP1CC, PPP1CB, PRKCB, MAPK1, CCND1, PPP1CA, CRKL, JUN, MAPK3, VEGFA, MAPK9, MAPK8, XIAP, GRB2, ITGB4, ITGB3, ITGB1, SRC, PXN, RAC2, RAC3, ITGAV, RAC1, EGF, PIK3R1, FN1, SPP1, MAP2K1, RAF1, ITGA4, MAPK10, KDR, ITGA6, FYN, GSK3B, RAP1A, RAP1B, CRK	2.45613e-09		KEGG_PATHWAY	hsa04930:Type II diabetes mellitus	20	PIK3CG, PRKCZ, TNF, PIK3CB, PIK3CD, MAPK10, PRKCE, PRKCD, IRS1, MAPK1, MAPK3, MAPK9, PIK3CA, PIK3R5, MAPK8, MTOR, PIK3R3, INSR, PIK3R1, PIK3R2	4.14126e-07
KEGG_PATHWAY	hsa04915:Estrogen signaling pathway	36	HRAS, GNAI3, GNAI2, GRB2, GNAI1, HSPA1B, SRC, ATF2, AKT1, FOS, KRAS, PIK3CA, PRKACA, SHC1, PRKACB, AKT3, PIK3R1, HSPA8, AKT2, EGFR, GNAO1, HSP90AA1, MAP2K1, MAP2K2, PIK3CB, CREB1, PIK3CD, RAF1, PRKCD, KCNJ5, MAPK1, NRAS, SP1, JUN, MAPK3, CALM1	3.25686e-09		KEGG_PATHWAY	hsa04530:Tight junction	35	PRKCZ, HRAS, MYL5, GNAI3, GNAI2, GNAI1, MRAS, PTEN, CTNNB1, MYL9, AKT1, CTTN, KRAS, PPP2CA, RRAS, AKT3, AKT2, ACTB, PRKCA, SYMPK, PPP2R1A, PRKCH, MYL12B, MYL12A, PRKCE, MYH9, CDK4, CTNNA1, PRKCD, PRKCB, NRAS, PRKCQ, RRAS2, MYH11, PPP2R2A	4.86071e-07
KEGG_PATHWAY	hsa05222:Small cell lung cancer	33	E2F1, TRAF1, TRAF2, XIAP, NFKBIA, NFKB1, BCL2L1, ITGB1, PTEN, AKT1, ITGAV, PIK3CA, TRAF6, MYC, CHUK, PIK3R1, AKT3, FN1, AKT2, TRAF3, PIK3CB, RELA, RXRA, PIK3CD, TP53, SKP2, RB1, CDK4, CDK2, CCND1, ITGA6, IKBKG, IKBKB	3.59405e-09		KEGG_PATHWAY	hsa04932:Non-alcoholic fatty liver disease (NAFLD)	37	BID, PPARA, TNF, FASLG, NFKB1, TGFB1, AKT1, CASP3, CASP7, CASP8, RAC1, IL1B, PIK3CA, PIK3R5, PIK3R3, INSR, AKT3, PIK3R1, PIK3R2, AKT2, SREBF1, PIK3CG, CEBPA, PIK3CB, RELA, RXRA, CYCS, PIK3CD, MAPK10, IRS1, ATF4, GSK3A, JUN, GSK3B, EIF2S1, MAPK9, MAPK8	5.29551e-07
KEGG_PATHWAY	hsa04152:AMPK signaling pathway	40	CRTC2, PPP2R5B, PPP2R5A, PRKAG1, PPP2R5D, PRKAG2, PPP2R5C, FOXO1, FOXO3, MAP3K7, AKT1, AKT1S1, SLC2A4, PPP2CA, PPP2CB, PIK3CA, PRKAA1, PRKAA2, PPP2R2B, AKT3, PIK3R1, AKT2, SREBF1, PPP2R1A, IRS2, PIK3CB, CREB1, PRKAB2, PIK3CD, PRKAB1, ELAVL1, CFTR, SIRT1, RPTOR, CCND1, TSC1, TSC2, RHEB, PPP2R5E, MTOR	7.80811e-09		KEGG_PATHWAY	hsa05014:Amyotrophic lateral sclerosis (ALS)	20	BID, TNF, MAP2K3, CYCS, GRIN1, TP53, GRIN2A, MAPK11, BAD, BCL2L1, CASP3, CASP9, MAPK12, GRIN2C, MAPK13, GRIN2D, MAPK14, BCL2, RAC1, MAP2K6	9.3305e-07
KEGG_PATHWAY	hsa05219:Bladder cancer	22	E2F1, EGFR, HRAS, MAP2K1, BRAF, MAP2K2, TP53, RAF1, CDH1, RB1, CDK4, SRC, NRAS, MAPK1, CCND1, CDKN1A, KRAS, VEGFA, MAPK3, MDM2, EGF, MYC	1.1271e-08		KEGG_PATHWAY	hsa05132:Salmonella infection	26	ACTB, RELA, NFKB1, ARPC4, TLR4, MAPK11, MAPK10, ARPC5, FLNA, ARPC1A, MAPK1, FOS, ARPC3, MAPK12, MAPK13, ARPC2, JUN, MAPK14, RAC1, MAPK3, MAPK9, IL1B, MAPK8, WASL, DYNC1H1, DYNC1I2	9.63004e-07
KEGG_PATHWAY	hsa05133:Pertussis	30	TNF, GNAI3, GNAI2, GNAI1, NFKB1, TLR4, ITGB1, FOS, CASP3, IL23A, MYD88, CASP7, PYCARD, IL1B, TRAF6, IL1A, IRAK1, RELA, MAPK11, MAPK10, MAPK1, MAPK12, MAPK13, JUN, MAPK14, MAPK3, MAPK9, MAPK8, IL12B, CALM1	1.52049e-08		KEGG_PATHWAY	hsa05152:Tuberculosis	40	BID, TNF, CAMK2G, NFKB1, TLR4, NFYB, NFYA, TGFB1, AKT1, CASP3, CASP9, BCL2, CASP8, PIK3C3, CAMK2D, IL1B, CAMK2B, CAMK2A, AKT3, HSPA9, AKT2, CEBPB, CREB1, RELA, CREBBP, CYCS, MAPK11, MAPK10, BAD, STAT1, CASP10, MAPK1, EP300, MAPK12, MAPK13, MAPK14, MAPK3, MAPK9, MAPK8, CALM1	1.27246e-06
KEGG_PATHWAY	hsa04024:cAMP signaling pathway	53	PPARA, NFKB1, AKT1, FOS, GRIN2C, GRIN2D, PIK3CA, RRAS, PRKACA, PRKACB, PAK1, AKT3, AKT2, BRAF, PIK3CB, RELA, PIK3CD, GRIN2A, CFTR, PPP1CC, PPP1CB, MAPK1, PPP1CA, ADRB2, EP300, JUN, MAPK3, MAPK9, MAPK8, GNAI3, GNAI2, GNAI1, CAMK2G, NFKBIA, RAC2, RAC3, RAC1, CAMK2D, CAMK2B, CAMK2A, PIK3R1, NFATC1, MAP2K1, MAP2K2, CREB1, GRIN1, CREBBP, RAF1, MAPK10, GRIA4, RAP1A, RAP1B, CALM1	1.79428e-08		KEGG_PATHWAY	hsa04540:Gap junction	26	HRAS, GNAI3, PDGFB, GNAI2, ADCY7, GRB2, PDGFA, GNAI1, TUBB, KRAS, SOS1, SOS2, PRKACA, PRKACB, EGF, TUBA1A, EGFR, PRKCA, CDK1, PRKCB, NRAS, MAPK1, CSNK1D, GNAQ, MAPK3, TUBA4A	3.62451e-06
KEGG_PATHWAY	hsa04921:Oxytocin signaling pathway	46	MEF2C, HRAS, GNAI3, GNAI2, GNAI1, PRKAG1, CAMK2G, PRKAG2, SRC, FOS, KRAS, CAMK2D, PIK3CA, PRKAA1, CAMK2B, PRKACA, PRKAA2, PRKACB, NFATC2, NFATC3, CAMK2A, PIK3R1, NFATC1, MAP2K5, PRKCA, EGFR, GNAO1, MAP2K1, PIK3CB, MAP2K2, PRKAB2, PIK3CD, PRKAB1, RAF1, PPP1CC, PPP1CB, PRKCB, KCNJ5, MAPK1, NRAS, CCND1, CDKN1A, PPP1CA, JUN, MAPK3, CALM1	1.92992e-08		KEGG_PATHWAY	hsa04152:AMPK signaling pathway	31	CRTC2, PPARG, AKT1, EIF4EBP1, AKT1S1, PPP2CA, PIK3CA, PIK3R5, PIK3R3, INSR, PIK3R1, AKT3, AKT2, PIK3R2, SREBF1, PIK3CG, PPP2R1A, CREB3, PIK3CB, CREB1, PIK3CD, ELAVL1, PPARGC1A, IRS1, RPTOR, CCND1, TSC1, TSC2, RHEB, MTOR, PPP2R2A	5.4411e-06
KEGG_PATHWAY	hsa05231:Choline metabolism in cancer	35	HRAS, GRB2, AKT1, FOS, KRAS, RAC2, RAC3, RAC1, PIK3CA, EGF, AKT3, PIK3R1, AKT2, PRKCA, EGFR, MAP2K1, MAP2K2, PIK3CB, PIK3CD, RAF1, MAPK10, PRKCB, MAPK1, NRAS, HIF1A, TSC1, SP1, JUN, TSC2, MAPK3, MAPK9, RHEB, MAPK8, MTOR, WASL	2.99437e-08		KEGG_PATHWAY	hsa05031:Amphetamine addiction	22	PRKCA, CREB3, CREB1, CAMK2G, GRIN1, GRIN2A, PPP1CC, PPP1CB, PRKCB, ATF2, FOS, PPP1CA, ATF4, GRIN2C, GRIN2D, JUN, CAMK2D, CAMK2B, PRKACA, PRKACB, CAMK2A, CALM1	5.71189e-06
KEGG_PATHWAY	hsa04914:Progesterone-mediated oocyte maturation	32	GNAI3, GNAI2, GNAI1, AKT1, KRAS, PIK3CA, PRKACA, PRKACB, AKT3, PIK3R1, AKT2, CDK1, HSP90AA1, BRAF, MAP2K1, PIK3CB, PIK3CD, RAF1, MAPK11, MAPK10, CDK2, CDC25B, CCNB1, MAPK1, MAD2L1, MAPK12, PLK1, MAPK13, MAPK14, MAPK3, MAPK9, MAPK8	3.85789e-08		KEGG_PATHWAY	hsa04923:Regulation of lipolysis in adipocytes	20	PIK3CG, GNAI3, ADCY7, GNAI2, PIK3CB, GNAI1, PIK3CD, IRS1, AKT1, FABP4, PIK3CA, PRKACA, PIK3R5, PRKACB, PIK3R3, INSR, PIK3R1, AKT3, AKT2, PIK3R2	8.15371e-06
KEGG_PATHWAY	hsa04666:Fc gamma R-mediated phagocytosis	31	ARPC4, ARPC5, AMPH, AKT1, CDC42, RAC2, ARPC3, ARPC2, RAC1, PIK3CA, PAK1, PIK3R1, AKT3, SYK, AKT2, PRKCA, MAP2K1, LIMK1, PIK3CB, PIK3CD, RAF1, PRKCD, PRKCB, ARPC1A, MAPK1, LAT, CRKL, MAPK3, WASL, BIN1, CRK	7.14708e-08		KEGG_PATHWAY	hsa04670:Leukocyte transendothelial migration	30	MYL5, GNAI3, GNAI2, GNAI1, PXN, CTNNB1, MYL9, VCL, RAC1, PIK3CA, PIK3R5, PIK3R3, PIK3R1, PIK3R2, ACTB, PRKCA, PIK3CG, PIK3CB, PIK3CD, MYL12B, MAPK11, MYL12A, CTNNA1, PRKCB, PTPN11, PLCG1, MAPK12, MAPK13, MAPK14, PLCG2	9.44603e-06
KEGG_PATHWAY	hsa03460:Fanconi anemia pathway	24	POLK, BLM, BRCA2, BRIP1, ATR, RMI1, BRCA1, RAD51, RPA3, RPA1, HES1, FANCL, RPA2, FANCD2, FANCI, TOP3A, FANCE, FANCF, FANCG, ATRIP, FANCA, ERCC4, ERCC1, FANCC	9.55649e-08		KEGG_PATHWAY	hsa05034:Alcoholism	38	HRAS, GNAI3, GNAI2, GRB2, GNAI1, ATF2, KRAS, GRIN2C, GRIN2D, SOS1, SOS2, H2AFX, SHC1, SHC3, SHC2, GNAO1, BRAF, CREB3, CREB1, GRIN1, HDAC10, GRIN2A, PPP1CC, PPP1CB, HDAC5, MAPK1, NRAS, ATF4, PPP1CA, HDAC3, HDAC2, HDAC1, MAPK3, H3F3A, HDAC9, HDAC8, HDAC7, CALM1	1.37538e-05
KEGG_PATHWAY	hsa04723:Retrograde endocannabinoid signaling	34	GNAI3, GNAI2, GNAI1, GNG11, GNG12, RIMS1, PRKACA, GNG2, GNG3, PRKACB, GNG4, GNG5, GNG7, PRKCA, GNAO1, MAPK11, GRIA4, MAPK10, PRKCB, KCNJ5, MAPK1, GNGT2, MAPK12, GNB2, MAPK13, GNB1, MAPK14, GNG10, MAPK3, GNB5, MAPK9, GNB4, MAPK8, GNB3	1.36841e-07		KEGG_PATHWAY	hsa04650:Natural killer cell mediated cytotoxicity	30	BID, HRAS, TNF, GRB2, FASLG, CASP3, KRAS, SOS1, RAC1, SOS2, PIK3CA, PIK3R5, SHC1, SHC3, PIK3R3, SHC2, PIK3R1, PIK3R2, PRKCA, PIK3CG, BRAF, PIK3CB, PIK3CD, PRKCB, PTPN11, NRAS, MAPK1, PLCG1, PLCG2, MAPK3	2.07506e-05
KEGG_PATHWAY	hsa04110:Cell cycle	38	E2F1, YWHAZ, CHEK1, TGFB2, RBX1, RAD21, MYC, BUB3, CDK1, CDC6, CREBBP, TP53, SKP2, SMAD4, SMAD3, CDC20, SMAD2, RB1, MCM2, ATR, CDK4, ATM, CDK2, SMC3, CDC25B, CCNB1, CCND1, CDKN1A, EP300, CDKN1B, HDAC2, MAD2L1, HDAC1, PLK1, GSK3B, PCNA, MDM2, BUB1B	2.27175e-07		KEGG_PATHWAY	hsa05162:Measles	31	STAT5A, STAT5B, FASLG, NFKB1, TLR4, AKT1, PIK3CA, IL1B, PIK3R5, PIK3R3, AKT3, PIK3R1, HSPA8, PIK3R2, AKT2, PIK3CG, IL2RA, PIK3CB, RELA, PIK3CD, TP53, CDK4, STAT1, STAT3, IRF9, PRKCQ, CCND1, CCND3, CCND2, GSK3B, EIF2S1	4.33514e-05
KEGG_PATHWAY	hsa04621:NOD-like receptor signaling pathway	24	TNF, HSP90AA1, RELA, IL18, NFKBIA, NFKB1, MAPK11, MAPK10, TAB1, TAB2, MAP3K7, MAPK1, MAPK12, MAPK13, MAPK14, IKBKG, MAPK3, PYCARD, MAPK9, IL1B, MAPK8, IKBKB, TRAF6, CHUK	2.33992e-07		KEGG_PATHWAY	hsa05133:Pertussis	22	TNF, GNAI3, GNAI2, GNAI1, RELA, NFKB1, TLR4, MAPK11, MAPK10, MAPK1, FOS, CASP3, MAPK12, MAPK13, CASP7, JUN, MAPK14, MAPK3, MAPK9, IL1B, MAPK8, CALM1	6.66965e-05
KEGG_PATHWAY	hsa05100:Bacterial invasion of epithelial cells	29	CLTA, CLTB, ARPC4, CDH1, ARPC5, CLTC, ITGB1, PXN, SRC, CTNNB1, CDC42, CTTN, ARPC3, ARPC2, RAC1, PIK3CA, SHC1, PIK3R1, FN1, PIK3CB, CBL, PIK3CD, CTNNA1, ARPC1A, CRKL, WASL, CLTCL1, CRK, DNM2	2.44895e-07		KEGG_PATHWAY	hsa05219:Bladder cancer	16	E2F1, EGFR, E2F3, HRAS, FGFR3, BRAF, ERBB2, TP53, CDK4, NRAS, MAPK1, CCND1, KRAS, MAPK3, EGF, MYC	7.2507e-05
KEGG_PATHWAY	hsa04916:Melanogenesis	33	WNT5A, HRAS, GNAI3, GNAI2, GNAI1, CAMK2G, KITLG, KIT, CTNNB1, KRAS, CAMK2D, PRKACA, CAMK2B, PRKACB, CAMK2A, PRKCA, DVL2, DVL3, GNAO1, MAP2K1, MAP2K2, CREB1, CREBBP, RAF1, FZD4, PRKCB, DVL1, MAPK1, NRAS, EP300, GSK3B, MAPK3, CALM1	4.51696e-07		KEGG_PATHWAY	hsa04022:cGMP-PKG signaling pathway	35	GNA13, MEF2C, KCNMB4, GNAI3, ADCY7, GNAI2, GNAI1, ATF2, MYL9, AKT1, PIK3CA, PIK3R5, PIK3R3, INSR, NFATC3, AKT3, PIK3R1, PIK3R2, AKT2, PIK3CG, CREB3, PIK3CB, CREB1, PIK3CD, BAD, PRKCE, PPP1CC, PPP1CB, IRS1, MAPK1, ATF4, PPP1CA, GNAQ, MAPK3, CALM1	7.90859e-05
KEGG_PATHWAY	hsa05218:Melanoma	27	E2F1, HRAS, CDH1, PTEN, AKT1, KRAS, PIK3CA, EGF, PIK3R1, AKT3, AKT2, EGFR, MAP2K1, BRAF, PIK3CB, MAP2K2, PIK3CD, TP53, RAF1, RB1, CDK4, NRAS, MAPK1, CDKN1A, CCND1, MAPK3, MDM2	5.91665e-07		KEGG_PATHWAY	hsa04320:Dorso-ventral axis formation	13	EGFR, GRB2, NOTCH3, NOTCH2, MAPK1, NOTCH1, KRAS, ETS1, SOS1, ETS2, SOS2, NOTCH4, MAPK3	9.17331e-05
KEGG_PATHWAY	hsa05132:Salmonella infection	29	IL18, NFKB1, TLR4, ARPC4, ARPC5, CDC42, FOS, MYD88, ARPC3, ARPC2, RAC1, IFNG, PYCARD, IL1B, IFNGR1, IL1A, RELA, MAPK11, MAPK10, ARPC1A, MAPK1, MAPK12, MAPK13, JUN, MAPK14, MAPK3, MAPK9, MAPK8, WASL	1.23472e-06		KEGG_PATHWAY	hsa05016:Huntington's disease	38	POLR2H, POLR2G, CLTA, POLR2F, CLTB, POLR2E, POLR2L, POLR2K, POLR2J, POLR2I, PPARG, TBP, CLTC, POLR2D, POLR2C, POLR2B, POLR2A, CASP3, CASP9, CASP8, HIP1, CREB3, HTT, CREB1, CREBBP, GRIN1, CYCS, TP53, PPARGC1A, DCTN1, DCTN2, AP2A2, EP300, HDAC2, HDAC1, SP1, GNAQ, AP2A1	0.000120469
KEGG_PATHWAY	hsa04650:Natural killer cell mediated cytotoxicity	36	HRAS, TNF, GRB2, CASP3, KRAS, RAC2, RAC3, RAC1, IFNG, PIK3CA, SHC1, PAK1, NFATC2, PIK3R1, IFNGR1, SYK, NFATC1, PRKCA, MAP2K1, BRAF, PIK3CB, MAP2K2, PIK3CD, RAF1, PRKCB, PTPN11, TNFRSF10A, LAT, MAPK1, NRAS, TNFSF10, TNFRSF10B, FYN, LCK, MAPK3, LCP2	2.03596e-06		KEGG_PATHWAY	hsa04960:Aldosterone-regulated sodium reabsorption	15	PRKCA, PIK3CG, PIK3CB, PIK3CD, IRS1, PRKCB, MAPK1, KRAS, MAPK3, PIK3CA, PIK3R5, PIK3R3, INSR, PIK3R1, PIK3R2	0.000234312
KEGG_PATHWAY	hsa04724:Glutamatergic synapse	34	GNAI3, GNAI2, GNAI1, GNG11, GNG12, GRIN2C, HOMER3, GRIN2D, DLG4, GNG2, PRKACA, GNG3, PRKACB, GNG4, GNG5, GNG7, PRKCA, GNAO1, GRIN1, GRIN2A, GRIA4, HOMER1, HOMER2, SHANK3, PRKCB, MAPK1, GNGT2, GNB2, GNB1, GNG10, MAPK3, GNB5, GNB4, GNB3	4.25412e-06		KEGG_PATHWAY	hsa04630:Jak-STAT signaling pathway	31	GRB2, STAT5A, STAT5B, BCL2L1, AKT1, STAT6, STAT4, SOS1, SOS2, PIK3CA, PIK3R5, PIK3R3, MYC, AKT3, PIK3R1, PIK3R2, AKT2, PIK3CG, IL2RA, PIK3CB, CREBBP, PIK3CD, PIM1, STAT1, STAT3, PTPN11, IRF9, CCND1, EP300, CCND3, CCND2	0.000309217
KEGG_PATHWAY	hsa04144:Endocytosis	57	CLTA, HRAS, CLTB, LDLR, AP2S1, EPS15L1, CLTC, TGFB2, CDC42, DAB2, AP2B1, ZFYVE16, DNAJC6, STAM, EGFR, HLA-A, LDLRAP1, ARPC1A, ADRB2, ARRB2, ARRB1, IGF2R, SH3KBP1, MDM2, WASL, BIN1, SH3GL2, EPN1, EPN2, PRKCZ, STAM2, ARPC4, KIT, HSPA1B, ARPC5, SRC, AMPH, ARPC3, ARPC2, IL2RG, TRAF6, EGF, HSPA8, AP2M1, CBL, SMAD3, SMAD2, KDR, EPS15, AP2A2, TFRC, AP2A1, HGS, SMURF2, SMURF1, CLTCL1, DNM2	6.93004e-06		KEGG_PATHWAY	hsa05206:MicroRNAs in cancer	48	E2F1, E2F3, HRAS, FGFR3, PDGFB, PDGFA, ERBB3, GRB2, ERBB2, VIM, NFKB1, ITGB3, PTEN, SPRY2, CASP3, KRAS, HNRNPK, BCL2, SOS1, SOS2, SHC1, MYC, APC, PRKCA, EGFR, CREBBP, TP53, PIM1, UBE2I, PRKCE, IRS1, RPTOR, BRCA1, ATM, STAT3, PRKCB, NOTCH3, NOTCH2, NRAS, NOTCH1, CCND1, EP300, PLCG1, CCND2, PLCG2, NOTCH4, MTOR, CRK	0.000429124
KEGG_PATHWAY	hsa04261:Adrenergic signaling in cardiomyocytes	39	GNAI3, GNAI2, PPP2R5B, GNAI1, PPP2R5A, PPP2R5D, CAMK2G, PPP2R5C, ATF2, AKT1, PPP2CA, PPP2CB, CAMK2D, PIK3CA, CAMK2B, PRKACA, PRKACB, PPP2R2B, CAMK2A, AKT3, PIK3R1, AKT2, PRKCA, PPP2R1A, PIK3CB, CREB1, PIK3CD, MAPK11, PPP1CC, PPP1CB, MAPK1, PPP1CA, ADRB2, MAPK12, MAPK13, MAPK14, MAPK3, PPP2R5E, CALM1	8.78596e-06		KEGG_PATHWAY	hsa04520:Adherens junction	20	ACTB, EGFR, FGFR1, NLK, ERBB2, CREBBP, SMAD4, LEF1, SNAI2, CTNNA1, TCF7L2, VCL, CTNNB1, MAPK1, EP300, SORBS1, RAC1, MAPK3, WASL, INSR	0.000516238
KEGG_PATHWAY	hsa04114:Oocyte meiosis	32	YWHAZ, PPP2R5B, PPP2R5A, PPP2R5D, CAMK2G, BTRC, PPP2R5C, AURKA, RBX1, PPP2CA, PPP2CB, CAMK2D, PRKACA, CAMK2B, PRKACB, CAMK2A, FBXW11, PPP2R1A, CDK1, MAP2K1, CDC20, PPP1CC, PPP1CB, CDK2, SMC3, MAPK1, PPP1CA, MAD2L1, PLK1, MAPK3, PPP2R5E, CALM1	1.80318e-05		KEGG_PATHWAY	hsa03420:Nucleotide excision repair	16	DDB1, CETN2, RBX1, RPA3, RFC5, RPA1, ERCC8, RPA2, RFC3, RFC4, ERCC6, CUL4A, RFC2, CUL4B, ERCC4, ERCC1	0.000540012
KEGG_PATHWAY	hsa04750:Inflammatory mediator regulation of TRP channels	30	IL1R1, CAMK2G, SRC, CAMK2D, PIK3CA, IL1B, CAMK2B, PRKACA, PRKACB, CAMK2A, PIK3R1, MAP2K6, PRKCA, PIK3CB, MAP2K3, PIK3CD, MAPK11, MAPK10, PPP1CC, PRKCD, PPP1CB, PRKCB, PPP1CA, MAPK12, MAPK13, MAPK14, MAPK9, MAPK8, NGF, CALM1	1.82726e-05		KEGG_PATHWAY	hsa04730:Long-term depression	18	PRKCA, GNA13, GNAZ, PPP2R1A, HRAS, GNAI3, GNAO1, GNAI2, BRAF, GNAI1, PRKCB, NRAS, MAPK1, KRAS, GNAQ, PPP2CA, MAPK3, PLA2G4F	0.000744161
KEGG_PATHWAY	hsa04726:Serotonergic synapse	32	HRAS, GNAI3, GNAI2, GNAI1, GNG11, GNG12, CASP3, KRAS, PRKACA, GNG2, GNG3, PRKACB, GNG4, GNG5, GNG7, PRKCA, GNAO1, MAP2K1, BRAF, RAF1, PRKCB, KCNJ5, MAPK1, NRAS, GNGT2, GNB2, GNB1, GNG10, MAPK3, GNB5, GNB4, GNB3	2.84738e-05		KEGG_PATHWAY	hsa05030:Cocaine addiction	16	GNAI3, CREB3, GNAI2, GNAI1, RELA, CREB1, GRIN1, GRIN2A, NFKB1, ATF2, ATF4, GRIN2C, GRIN2D, JUN, PRKACA, PRKACB	0.000969721
KEGG_PATHWAY	hsa05230:Central carbon metabolism in cancer	23	EGFR, HRAS, MAP2K1, MAP2K2, PIK3CB, PIK3CD, TP53, RAF1, KIT, PTEN, AKT1, MAPK1, NRAS, HIF1A, KRAS, GCK, MAPK3, PIK3CA, MTOR, MYC, AKT3, PIK3R1, AKT2	3.69736e-05		KEGG_PATHWAY	hsa04621:NOD-like receptor signaling pathway	17	TNF, HSP90AA1, RELA, NFKB1, MAPK11, MAPK10, BIRC3, BIRC2, MAPK1, MAPK12, MAPK13, MAPK14, CASP8, MAPK3, IL1B, MAPK9, MAPK8	0.000985239
KEGG_PATHWAY	hsa05216:Thyroid cancer	15	MAPK1, NRAS, HRAS, CCND1, KRAS, MAP2K1, BRAF, MAP2K2, RXRA, MAPK3, TP53, CDH1, TPR, MYC, CTNNB1	5.1904e-05		KEGG_PATHWAY	hsa04713:Circadian entrainment	23	PRKCA, GNAI3, GNAO1, ADCY7, GNAI2, GNAI1, CREB1, CAMK2G, GRIN1, GRIN2A, PRKCB, FOS, MAPK1, GNAQ, GRIN2C, GRIN2D, MAPK3, CAMK2D, CAMK2B, PRKACA, PRKACB, CAMK2A, CALM1	0.00116092
KEGG_PATHWAY	hsa05031:Amphetamine addiction	23	PRKCA, STX1A, CREB1, CAMK2G, GRIN1, GRIN2A, GRIA4, PPP1CC, SIRT1, PPP1CB, PRKCB, ATF2, FOS, PPP1CA, GRIN2C, GRIN2D, JUN, CAMK2D, CAMK2B, PRKACA, PRKACB, CAMK2A, CALM1	6.8603e-05		KEGG_PATHWAY	hsa04920:Adipocytokine signaling pathway	19	PPARA, TNF, RXRB, RXRA, RELA, RXRG, NFKB1, MAPK10, PPARGC1A, IRS1, STAT3, PTPN11, AKT1, PRKCQ, MAPK9, MAPK8, MTOR, AKT3, AKT2	0.00174949
KEGG_PATHWAY	hsa04390:Hippo signaling pathway	38	WNT5A, PRKCZ, YWHAZ, BTRC, BMPR2, CDH1, GLI2, CTNNB1, TGFB2, PPP2CA, PPP2CB, DLG4, YAP1, AXIN2, PPP2R2B, MYC, FBXW11, AXIN1, DLG1, APC, DVL2, BMP4, PPP2R1A, DVL3, SMAD4, SMAD3, SMAD2, SMAD1, PPP1CC, CTNNA1, FZD4, PPP1CB, DVL1, CCND1, PPP1CA, GSK3B, BMPR1B, BMPR1A	7.06437e-05		KEGG_PATHWAY	hsa04710:Circadian rhythm	12	NPAS2, CSNK1D, NR1D1, CSNK1E, BTRC, CREB1, BHLHE40, ARNTL, SKP1, CLOCK, CUL1, RBX1	0.00381886
KEGG_PATHWAY	hsa05034:Alcoholism	42	HRAS, GNAI3, GNAI2, GNAI1, GRB2, GNG11, GNG12, ATF2, KRAS, GRIN2C, GRIN2D, GNG2, SHC1, GNG3, GNG4, GNG5, GNG7, GNAO1, MAP2K1, BRAF, CREB1, GRIN1, GRIN2A, RAF1, PPP1CC, PPP1CB, MAPK1, NRAS, GNGT2, PPP1CA, HDAC3, HDAC2, GNB2, HDAC1, GNB1, GNG10, MAPK3, GNB5, H3F3A, GNB4, GNB3, CALM1	8.38537e-05		KEGG_PATHWAY	hsa05217:Basal cell carcinoma	16	DVL2, WNT5A, DVL3, WNT10B, TP53, LEF1, GLI2, TCF7L2, FZD7, DVL1, CTNNB1, WNT1, GSK3B, AXIN2, AXIN1, APC	0.00460137
KEGG_PATHWAY	hsa04810:Regulation of actin cytoskeleton	47	HRAS, ITGB4, ARPC4, GNG12, ITGB3, ARPC5, ITGB1, SRC, PXN, CDC42, KRAS, RAC2, PAK2, ARPC3, RAC3, PAK3, ARPC2, ITGAV, RAC1, RRAS, PIK3CA, PAK1, EGF, PIK3R1, FN1, APC, EGFR, BRAF, MAP2K1, LIMK1, PIK3CB, MAP2K2, PIK3CD, RAF1, ACTN2, ITGA4, PPP1CC, PPP1CB, ARPC1A, MAPK1, NRAS, PPP1CA, CRKL, ITGA6, MAPK3, WASL, CRK	0.000107527		KEGG_PATHWAY	hsa04270:Vascular smooth muscle contraction	25	MYL6, GNA13, KCNMB4, ADCY7, MYL9, ACTG2, MYL6B, PRKACA, PRKACB, PRKCA, BRAF, ACTA2, PRKCH, PPP1CC, PRKCE, PPP1CB, PRKCD, PRKCB, PRKCQ, MAPK1, PPP1CA, GNAQ, MAPK3, PLA2G4F, CALM1	0.00540464
KEGG_PATHWAY	hsa05321:Inflammatory bowel disease (IBD)	22	TNF, RELA, IL18, TLR2, SMAD3, NFKB1, SMAD2, TLR4, STAT1, STAT3, TGFB2, IL12RB1, IL23A, JUN, IL4R, IFNG, IL1B, IL2RG, IL12B, IFNGR1, IL1A, NFATC1	0.000171553		KEGG_PATHWAY	hsa05168:Herpes simplex infection	33	TNF, FASLG, NFKB1, TBP, POLR2A, FOS, CASP3, HNRNPK, CASP8, IL1B, CUL1, CDK1, RELA, CREBBP, CYCS, TP53, ARNTL, SKP1, MAPK10, NXF1, PPP1CC, STAT1, PPP1CB, PTPN11, IRF9, PPP1CA, EP300, JUN, MED8, EIF2S1, MAPK9, MAPK8, CLOCK	0.00570541
KEGG_PATHWAY	hsa04520:Adherens junction	23	EGFR, CREBBP, SMAD4, CSNK2B, SMAD3, CDH1, ACTN2, SMAD2, CTNNA1, SRC, CTNNB1, MAP3K7, CSNK2A2, CDC42, MAPK1, EP300, CSNK2A1, RAC2, RAC3, FYN, RAC1, MAPK3, WASL	0.000283803		KEGG_PATHWAY	hsa04922:Glucagon signaling pathway	21	PPARA, CRTC2, CREB3, CREB1, CAMK2G, CREBBP, PPARGC1A, ATF2, AKT1, ATF4, EP300, GNAQ, CAMK2D, PRKACA, CAMK2B, PRKACB, SIK1, CAMK2A, AKT3, AKT2, CALM1	0.0242861
KEGG_PATHWAY	hsa04611:Platelet activation	33	PRKCZ, GNAI3, GNAI2, GNAI1, ITGB3, ITGB1, SRC, AKT1, GP5, PIK3CA, GP1BA, PRKACA, PRKACB, AKT3, PIK3R1, SYK, AKT2, PIK3CB, PIK3CD, MAPK11, PPP1CC, PPP1CB, MAPK1, PPP1CA, MAPK12, VAMP8, FYN, MAPK13, MAPK14, MAPK3, RAP1A, RAP1B, LCP2	0.00039937		KEGG_PATHWAY	hsa05130:Pathogenic Escherichia coli infection	14	ACTB, PRKCA, TLR4, ARPC4, ARPC5, CTNNB1, ARPC1A, TUBB, CTTN, ARPC3, ARPC2, TUBA4A, WASL, TUBA1A	0.0338367
KEGG_PATHWAY	hsa05120:Epithelial cell signaling in Helicobacter pylori infection	22	EGFR, RELA, MAP2K4, NFKBIA, NFKB1, MAPK11, MAPK10, SRC, PTPN11, CDC42, CASP3, MAPK12, MAPK13, JUN, MAPK14, IKBKG, RAC1, MAPK9, MAPK8, PAK1, IKBKB, CHUK	0.000400987		KEGG_PATHWAY	hsa05202:Transcriptional misregulation in cancer	29	CCNT2, MEF2C, FUS, PDGFA, PPARG, SPI1, NFKB1, BCL2L1, MEN1, RARA, MYC, CEBPA, CEBPB, RXRB, RELA, RXRA, TP53, RXRG, SMAD1, DDX5, ATM, JUP, HDAC2, HDAC1, SP1, CCND2, PRCC, H3F3A, NCOR1	0.0414294
KEGG_PATHWAY	hsa04530:Tight junction	34	PRKCZ, HRAS, GNAI3, GNAI2, GNAI1, PTEN, SRC, CTNNB1, AKT1, CSNK2A2, CDC42, CTTN, CSNK2A1, KRAS, PPP2CA, PPP2CB, RRAS, PPP2R2B, AKT3, AKT2, PRKCA, PPP2R1A, SYMPK, MAGI3, MAGI2, CSNK2B, ACTN2, CDK4, CTNNA1, PRKCD, PRKCB, NRAS, EPB41L1, MYH11	0.000463608
KEGG_PATHWAY	hsa04932:Non-alcoholic fatty liver disease (NAFLD)	36	TRAF2, PPARA, TNF, PRKAG1, PRKAG2, NFKB1, AKT1, TNFRSF1A, CDC42, CASP3, CASP7, RAC1, PIK3CA, IL1B, PRKAA1, PRKAA2, AKT3, IL1A, PIK3R1, AKT2, SREBF1, IRS2, PIK3CB, RELA, RXRA, PRKAB2, PIK3CD, MLXIPL, PRKAB1, MAPK10, JUN, GSK3B, MAPK9, MAPK8, IKBKB, MAP3K11	0.000591855
KEGG_PATHWAY	hsa04727:GABAergic synapse	24	PRKCA, GNAI3, GNAO1, GNAI2, GNAI1, GNG11, GNG12, SRC, PRKCB, GNGT2, GNB2, GNB1, GNG10, GNB5, GNG2, GNB4, PRKACA, GNB3, GNG3, PRKACB, GNG4, GAD1, GNG5, GNG7	0.00213684
KEGG_PATHWAY	hsa05032:Morphine addiction	25	PRKCA, GNAI3, GNAO1, GNAI2, GNAI1, GNG11, GNG12, PRKCB, KCNJ5, GNGT2, ARRB2, GNB2, ARRB1, GNB1, GNG10, GNB5, GNG2, GNB4, PRKACA, GNB3, GNG3, PRKACB, GNG4, GNG5, GNG7	0.00221976
KEGG_PATHWAY	hsa04930:Type II diabetes mellitus	17	PRKCZ, IRS2, TNF, PIK3CB, PIK3CD, MAPK10, PRKCD, MAPK1, GCK, SLC2A4, MAPK3, MAPK9, PIK3CA, MAPK8, MTOR, IKBKB, PIK3R1	0.00282781
KEGG_PATHWAY	hsa05014:Amyotrophic lateral sclerosis (ALS)	17	TNF, MAP2K3, GRIN1, TP53, GRIN2A, MAPK11, BCL2L1, TNFRSF1A, CASP3, MAPK12, GRIN2C, MAPK13, GRIN2D, MAPK14, RAC1, NEFL, MAP2K6	0.00506188
KEGG_PATHWAY	hsa04721:Synaptic vesicle cycle	19	RAB3A, SYT1, CLTA, STX1A, CLTB, CPLX1, AP2S1, STXBP1, CLTC, STX1B, RIMS1, AP2B1, AP2A2, AP2A1, VAMP2, CLTCL1, SNAP25, DNM2, AP2M1	0.00889382
KEGG_PATHWAY	hsa04922:Glucagon signaling pathway	25	PPARA, CRTC2, CAMK2G, PRKAG1, PRKAG2, FOXO1, ATF2, AKT1, CAMK2D, PRKAA1, CAMK2B, PRKACA, PRKAA2, PRKACB, CAMK2A, AKT3, AKT2, CREB1, PRKAB2, CREBBP, PRKAB1, SIRT1, EP300, GCK, CALM1	0.0100714
KEGG_PATHWAY	hsa04623:Cytosolic DNA-sensing pathway	19	POLR2H, MAVS, POLR2F, POLR2E, POLR2L, POLR2K, RELA, IL18, NFKBIA, TREX1, NFKB1, DDX58, IKBKE, RIPK1, IKBKG, PYCARD, IL1B, IKBKB, CHUK	0.0111932
KEGG_PATHWAY	hsa04630:Jak-STAT signaling pathway	32	GRB2, STAM2, BCL2L1, AKT1, IL12RB1, IL23A, IL4R, IFNG, CSF2RB, PIK3CA, STAM, IL2RG, MYC, PIK3R1, CSF2RA, IFNGR1, AKT3, AKT2, PIK3CB, CREBBP, PIK3CD, STAT1, STAT3, PTPN11, TYK2, CCND1, EP300, JAK1, JAK2, IL12B, JAK3, IL3RA	0.0118386
KEGG_PATHWAY	hsa04730:Long-term depression	18	PRKCA, PPP2R1A, HRAS, GNAI3, GNAO1, GNAI2, BRAF, MAP2K1, GNAI1, MAP2K2, RAF1, PRKCB, NRAS, MAPK1, KRAS, PPP2CA, PPP2CB, MAPK3	0.0162238
KEGG_PATHWAY	hsa03020:RNA polymerase	12	POLR2H, POLR2G, POLR2F, POLR2E, POLR2L, POLR2K, POLR2J, POLR2I, POLR2D, POLR2C, POLR2B, POLR2A	0.0463584

## Sheet: Table S6
Table S6. Complete lists of enriched GO terms and KEGG pathways in good and poor L-groups of CESC
Good L-group (CESC)						Poor L-group (CESC)
Category	Term	Count	Genes	Pvalue (Bonferroni)		Category	Term	Count	Genes	Pvalue (Bonferroni)
GOTERM_BP	GO:0038061~NIK/NF-kappaB signaling	51	PSMB10, NFKB1, NFKB2, PSMA7, PSMB5, PSMB4, PSMF1, PSMB7, PSMB6, PSMB1, PSMB3, PSMB2, PSMD1, PSMD2, PSMD3, PSMD4, PSMD5, PSMD6, PSMD7, RPS27A, CHUK, PSMD8, PSMD9, BIRC3, PSMB8, PSMB9, PSMA2, PSMA1, PSMD14, PSMC6, PSMD13, PSMC5, PSMA6, PSMC4, PSME1, PSMD12, PSMA5, PSMC3, PSME2, PSMD11, PSMA4, PSMC2, PSMD10, PSMA3, PSMC1, UBC, PSME3, UBB, PSME4, MAP3K14, UBA52	4.34739e-73		GOTERM_BP	GO:0045944~positive regulation of transcription from RNA polymerase II promoter	82	MEF2C, E2F1, PPARA, HRAS, WNT3A, PPARG, SPI1, CTCF, NFKB1, NFKB2, GLI2, CTNNB1, AKT1, FOS, WNT1, RAD21, HSF1, CREB3L2, CREB3L1, CREB3L4, YAP1, FGF1, MYC, RPS27A, EGFR, TBL1XR1, AR, RELA, RXRA, RB1, CDK7, NCOA1, EP300, NCOA2, HES5, JUN, MAPK3, NCOA6, UBC, UBB, UBA52, MED1, FGFR2, HMGB1, TNF, SRF, ATF1, ARNT, ATF2, LIF, BCL11A, JUND, POU2F2, TRAF6, PIK3R2, CEBPA, SREBF1, CEBPB, CREB3, CREB1, CREBBP…	4.59124e-29
GOTERM_BP	GO:0002223~stimulatory C-type lectin receptor signaling pathway	57	NFKB1, MAP3K7, PSMD1, PSMD2, PSMD3, PSMD4, PRKACA, PSMD5, PSMD6, PSMD7, PSMD8, CHUK, RPS27A, PSMD9, RELA, PSMA2, PSMA1, EP300, PSMA6, PSME1, PSMA5, PSME2, PSMA4, PSMA3, UBC, PSME3, PSME4, UBB, UBA52, PSMB10, PSMA7, SRC, PSMB5, PSMF1, PSMB4, PSMB7, PSMB6, PSMB1, PSMB3, PSMB2, TRAF6, PSMB8, PSMB9, PSMC6, PSMD14, PSMC5, PSMD13, PSMC4, PSMD12, PSMC3, PSMD11, FYN, PSMC2, PSMD10, IKBKG, PSMC1, IKBKB	5.68022e-69		GOTERM_BP	GO:0006283~transcription-coupled nucleotide-excision repair	30	POLR2H, USP7, POLR2G, POLR2F, POLR2E, POLR2L, POLR2K, POLR2J, POLR2I, POLR2D, POLR2C, POLR2B, RPA3, POLR2A, RPA1, RPA2, ERCC4, ERCC1, RPS27A, CDK7, RFC5, POLD3, RFC3, RFC4, EP300, RFC2, UBC, PCNA, UBB, UBA52	2.37233e-28
GOTERM_BP	GO:0033209~tumor necrosis factor-mediated signaling pathway	59	PSMD1, PSMD2, PSMD3, PSMD4, PSMD5, PSMD6, PSMD7, PSMD8, RPS27A, PSMD9, CD40, PSMA2, PSMA1, TNFSF13B, PSMA6, PSME1, PSMA5, PSME2, PSMA4, RIPK1, PSMA3, UBC, PSME3, PSME4, UBB, MAP3K14, UBA52, PSMB10, TRAF2, TNF, PSMA7, PSMB5, PSMF1, TNFRSF1A, PSMB4, PSMB7, PSMB6, PSMB1, PTK2B, PSMB3, PSMB2, TRAF3, TNFRSF13B, BIRC3, PSMB8, PSMB9, TRADD, PSMC6, PSMD14, PSMC5, PSMD13, PSMC4, PSMD12, PSMC3, PSMD11, PSM…	8.70428e-69		GOTERM_BP	GO:0008543~fibroblast growth factor receptor signaling pathway	27	FGFR2, POLR2H, FGFR1, POLR2G, FGFR4, POLR2F, FGFR3, POLR2E, POLR2L, POLR2K, GRB2, POLR2J, POLR2I, FGF12, POLR2D, POLR2C, POLR2B, POLR2A, FGF1, FGFBP1, RPS27A, PTPN11, MAPK1, MAPK3, UBC, UBB, UBA52	2.38084e-22
GOTERM_BP	GO:0038095~Fc-epsilon receptor signaling pathway	66	NFKB1, MAP3K7, FOS, PSMD1, PSMD2, PSMD3, PIK3CA, PSMD4, PSMD5, PSMD6, PSMD7, RPS27A, PSMD8, CHUK, PSMD9, PIK3CB, RELA, PSMA2, PSMA1, MAPK1, PSMA6, PSME1, PSMA5, PSME2, PSMA4, PSMA3, MAPK3, UBC, MAPK9, MAPK8, PSME3, PSME4, UBB, UBA52, PSMB10, PSMA7, PSMB5, PSMB4, PSMF1, PSMB7, PSMB6, PSMB1, PSMB3, PSMB2, RAC1, TRAF6, PIK3R1, PIK3R2, MAPK10, PSMB8, PSMB9, PSMC6, PSMD14, PSMC5, PSMD13, PSMC4, PSMD12…	4.67459e-67		GOTERM_BP	GO:0006366~transcription from RNA polymerase II promoter	54	MEF2C, SPI1, NFKB1, CTCF, TBP, NFKB2, GLI2, FOS, RAD21, CREB3L2, CREB3L1, CREB3L4, NFIL3, MYC, SNAPC5, SNAPC2, SNAPC4, RELA, SNAPC3, CDK7, ZNF143, EP300, JUN, POLR2H, POLR2G, POLR2F, POLR2E, POLR2L, POLR2K, POLR2J, POLR2I, POLR2D, POLR2C, SRF, ATF1, POLR2B, ATF2, POLR2A, JUND, POU2F2, CEBPA, CEBPB, CREB3, CREB1, FOXA1, SMAD2, CREB5, TP73, ATF4, DBP, ETS1, EBF1, IRF4, TCF12	3.72691e-22
GOTERM_BP	GO:0050852~T cell receptor signaling pathway	62	BCAR1, NFKB1, MAP3K7, PSMD1, PSMD2, PSMD3, PIK3CA, PSMD4, PSMD5, PSMD6, PSMD7, PSMD8, CHUK, RPS27A, PSMD9, PIK3CB, RELA, PSMA2, PSMA1, MAPK1, PSMA6, PSME1, PSMA5, PSME2, PSMA4, NCK1, PSMA3, UBC, PSME3, PSME4, UBB, UBA52, PSMB10, PSMA7, PSMB5, PSMB4, PSMF1, PSMB7, PSMB6, PSMB1, PSMB3, PSMB2, TRAF6, PIK3R1, PIK3R2, PSMB8, PSMB9, PSMC6, PSMD14, PSMC5, PSMD13, PSMC4, PSMD12, PLCG1, PSMC3, PSMD11, FYN…	1.48309e-66		GOTERM_BP	GO:0045893~positive regulation of transcription, DNA-templated	54	E2F1, MEF2C, PPARA, WNT3A, PPARG, SPI1, NFKB1, CTCF, TBP, GLI2, CTNNB1, FOS, WNT1, SMARCD3, CREB3L2, PLCB1, MYC, RHOG, TBL1XR1, AR, RELA, RB1, CDK7, CDK2, MAPK1, NCOA1, HES5, JUN, MAPK3, NCOA6, MED1, TNF, ERBB4, CDH1, ARNT, AXIN1, CREB3, CREB1, TGFBR1, CREBBP, IGF1, CREB5, SMAD2, TP73, BRCA1, STAT3, ATF4, YWHAH, HDAC2, SP1, ETS1, ETS2, IRF4, TBL1X	4.49202e-22
GOTERM_BP	GO:0060071~Wnt signaling pathway, planar cell polarity pathway	53	CLTC, CDC42, PSMD1, RHOA, PSMD2, PSMD3, PSMD4, PSMD5, PSMD6, PSMD7, PSMD8, RPS27A, PSMD9, PSMA2, PSMA1, PSME1, ARRB2, PSMA6, PSME2, PSMA5, PSMA4, PSMA3, UBC, PSME3, PSME4, UBB, UBA52, PSMB10, PSMA7, PSMB5, PSMF1, PSMB4, PSMB7, PSMB6, PSMB1, PSMB3, RAC1, PSMB2, DVL2, FZD2, PSMB8, PSMB9, PSMC6, PSMD14, PSMC5, PSMD13, PSMC4, PSMD12, PSMC3, PSMD11, PSMD10, PSMC2, PSMC1	1.33853e-65		GOTERM_BP	GO:0042795~snRNA transcription from RNA polymerase II promoter	24	POLR2H, SNAPC5, POLR2G, POLR2F, POLR2E, POLR2L, SNAPC2, POLR2K, SNAPC1, SNAPC4, POLR2J, SNAPC3, POLR2I, TBP, CDK7, ZNF143, POLR2D, POLR2C, POLR2B, POLR2A, PHAX, SP1, POU2F2, POU2F1	6.57097e-20
GOTERM_BP	GO:0031145~anaphase-promoting complex-dependent catabolic process	50	AURKB, PSMD1, PSMD2, PSMD3, PSMD4, PSMD5, PSMD6, PSMD7, PSMD8, RPS27A, PSMD9, CDK1, PSMA2, PSMA1, PSME1, PSMA6, PSME2, PSMA5, PSMA4, PSMA3, UBC, PSME3, PSME4, UBB, UBA52, PSMB10, PSMA7, PSMB5, PSMF1, PSMB4, PSMB7, PSMB6, PSMB1, PSMB3, PSMB2, PSMB8, PSMB9, CCNB1, PSMC6, PSMD14, PSMC5, PSMD13, PSMC4, PSMD12, PSMC3, PLK1, PSMD11, PSMD10, PSMC2, PSMC1	1.64517e-64		GOTERM_BP	GO:0000086~G2/M transition of mitotic cell cycle	29	CHEK1, AKAP9, LATS1, PRKAR2B, DYNLL1, ACTR1A, PRKACA, DYNC1H1, PLCB1, RPS27A, PPP2R1A, CDK1, BIRC5, CDK7, DCTN3, YWHAE, PPP1CB, DCTN1, CDK2, DCTN2, CDKN1A, YWHAG, CSNK1D, CSNK1E, PLK1, UBC, UBB, UBA52, DYNC1I2	1.84066e-18
GOTERM_BP	GO:0051436~negative regulation of ubiquitin-protein ligase activity involved in mitotic cell cycle	48	PSMB10, PSMA7, PSMB5, PSMB4, PSMF1, PSMB7, PSMB6, PSMB1, PSMB3, PSMB2, PSMD1, PSMD2, PSMD3, PSMD4, PSMD5, PSMD6, PSMD7, RPS27A, PSMD8, PSMD9, CDK1, PSMB8, CDK2, PSMB9, PSMA2, CCNB1, PSMA1, PSMC6, PSMD14, PSMD13, PSMC5, PSMA6, PSMD12, PSMC4, PSME1, PSMA5, PSMD11, PSMC3, PSME2, PSMA4, PSMC2, PSMD10, PSMA3, PSMC1, UBC, PSME3, UBB, UBA52	8.55773e-64		GOTERM_BP	GO:0000165~MAPK cascade	35	FGFR2, MEF2C, FGFR1, FGFR4, HRAS, FGFR3, TNF, ERBB4, ERBB3, GRB2, ERBB2, AKAP9, FGF13, KRAS, SOS1, DLG4, SHC1, FGF1, MYC, CAMK2A, RPS27A, EGFR, YWHAB, MAPK11, IRS1, MAPK1, NRAS, RASGRF2, MAPK3, UBC, JAK1, JAK2, UBB, MAP3K14, UBA52	2.59345e-16
GOTERM_BP	GO:0006521~regulation of cellular amino acid metabolic process	43	PSMB10, PSMA7, PSMB5, PSMB4, PSMF1, PSMB7, PSMB6, OAZ1, PSMB1, PSMB3, PSMB2, PSMD1, PSMD2, PSMD3, PSMD4, PSMD5, PSMD6, PSMD7, PSMD8, PSMD9, PSMB8, PSMB9, PSMA2, PSMA1, PSMC6, PSMD14, PSMD13, PSMC5, PSMA6, PSMD12, PSMC4, PSME1, PSMA5, PSMD11, PSMC3, PSME2, PSMA4, PSMC2, PSMD10, PSMA3, PSMC1, PSME3, PSME4	1.00427e-63		GOTERM_BP	GO:0008284~positive regulation of cell proliferation	42	FGFR2, FGFR1, FGFR4, HRAS, FGFR3, ERBB4, WNT3A, BCL2L1, ALDH3A1, LIF, WNT1, KRAS, BCL2, SHC1, YAP1, FGF1, FGFBP1, MYC, RHOG, DLG1, SHC4, EGFR, AR, TGFBR1, RELA, TGFBR2, IGF1, BIRC5, IGF2, IL6R, WWTR1, CDK4, IRS1, STAT3, CDK2, MAPK1, HDAC2, HES5, ETS1, MDM2, CARM1, CTSH	6.09186e-14
GOTERM_BP	GO:0051437~positive regulation of ubiquitin-protein ligase activity involved in regulation of mitotic cell cycle transition	49	PSMB10, PSMA7, PSMB5, PSMB4, PSMF1, PSMB7, PSMB6, PSMB1, PSMB3, PSMB2, PSMD1, PSMD2, PSMD3, PSMD4, PSMD5, PSMD6, PSMD7, RPS27A, PSMD8, PSMD9, CDK1, PSMB8, PSMB9, PSMA2, CCNB1, PSMA1, PSMD14, PSMC6, PSMD13, PSMC5, PSMA6, PSMD12, PSMC4, PSME1, PSMA5, PLK1, PSMC3, PSME2, PSMD11, PSMA4, PSMC2, PSMD10, PSMA3, PSMC1, UBC, PSME3, UBB, PSME4, UBA52	1.07704e-63		GOTERM_BP	GO:0006297~nucleotide-excision repair, DNA gap filling	14	POLE, RPA3, RPA1, POLD3, RFC5, RPA2, RFC3, RFC4, RFC2, PCNA, UBC, UBB, UBA52, RPS27A	8.74602e-14
GOTERM_BP	GO:0090263~positive regulation of canonical Wnt signaling pathway	56	NFKB1, PSMD1, PSMD2, PSMD3, PSMD4, PSMD5, PSMD6, PSMD7, PSMD8, RPS27A, PSMD9, PSMA2, PSMA1, PSMA6, PSME1, PSME2, PSMA5, PSMA4, PSMA3, UBC, PSME3, PSME4, COL1A1, UBB, UBA52, PSMB10, CAV1, PSMA7, SRC, PSMB5, PSMF1, PSMB4, PSMB7, PSMB6, PSMB1, PSMB3, PSMB2, AXIN1, DVL2, PSMB8, PSMB9, PSMC6, PSMD14, PSMC5, PSMD13, CSNK1D, PSMD12, PSMC4, SFRP1, CSNK1E, PSMD11, PSMC3, PSMD10, PSMC2, PSMC1, BAMBI	8.47711e-63		GOTERM_BP	GO:0018105~peptidyl-serine phosphorylation	24	PRKCA, CDK1, TGFBR1, TGFBR2, PRKCI, PRKCE, STK4, CDK2, LATS2, PRKCB, AKT1, MAPK1, PRKCQ, CSNK1D, CSNK1E, PLK1, BCL2, GSK3B, MAPK14, MAPK3, PRKACA, CAMK2A, AKT3, AKT2	1.10318e-13
GOTERM_BP	GO:0002479~antigen processing and presentation of exogenous peptide antigen via MHC class I, TAP-dependent	43	PSMB10, ITGB5, PSMA7, PSMB5, PSMB4, PSMF1, PSMB7, PSMB6, PSMB1, PSMB3, PSMB2, PSMD1, PSMD2, PSMD3, PSMD4, PSMD5, PSMD6, PSMD7, PSMD8, PSMD9, PSMB8, PSMB9, PSMA2, PSMA1, PSMC6, PSMD14, PSMD13, PSMC5, PSMA6, PSMD12, PSMC4, PSME1, PSMA5, PSMD11, PSMC3, PSME2, PSMA4, PSMC2, PSMD10, PSMA3, PSMC1, PSME3, PSME4	7.65512e-57		GOTERM_BP	GO:0010628~positive regulation of gene expression	32	E2F1, MEF2C, FGFR4, HRAS, TNF, STAR, ERBB3, WNT3A, ERBB2, MST1, CTCF, CDH3, ACTG2, CDC42, KRAS, NFIL3, MYC, CDK1, AR, ACTC1, ACTA1, ACTA2, TGFBR1, MAPK11, BRCA1, STAT3, ATF4, MAPK14, MDM2, CTSH, NGF, MED1	3.08864e-13
GOTERM_BP	GO:0043488~regulation of mRNA stability	50	PSMB10, YWHAZ, PSMA7, PSMB5, AKT1, PSMB4, PSMF1, PSMB7, PSMB6, PSMB1, PSMB3, PSMB2, PSMD1, PSMD2, PSMD3, PSMD4, PSMD5, PSMD6, PSMD7, RPS27A, PSMD8, PSMD9, PRKCA, YWHAB, PSMB8, PSMB9, PSMA2, PSMA1, PSMD14, PSMC6, PSMD13, PSMC5, PSMA6, PSMD12, PSMC4, PSME1, PSMA5, PSMD11, PSMC3, PSME2, PSMA4, PSMC2, PSMD10, PSMA3, PSMC1, UBC, PSME3, UBB, PSME4, UBA52	1.48929e-56		GOTERM_BP	GO:0000122~negative regulation of transcription from RNA polymerase II promoter	51	E2F1, MEF2C, PPARA, PPARG, SPI1, WWC1, NFKB1, CTCF, NFKB2, GLI2, CTNNB1, HSF1, NFIL3, MYC, RPS27A, DLG1, TBL1XR1, RELA, RXRA, RB1, CCND1, NCOA2, EP300, HES5, UBC, MDM2, UBB, UBA52, MED1, FGFR2, HMGB1, FGFR1, TNF, ATF2, BCL11A, JUND, TRAF6, SREBF1, CEBPA, FOXA1, CREBBP, SMAD2, WWTR1, STAT3, TP73, SREBF2, SNAI3, HDAC2, PLK1, ETS2, TBL1X	3.08864e-13
GOTERM_BP	GO:0000165~MAPK cascade	63	MEF2C, PSMD1, PSMD2, PSMD3, PSMD4, PSMD5, PSMD6, PSMD7, PSMD8, RPS27A, PSMD9, PSMA2, PSMA1, MAPK1, PSMA6, PSME1, PSMA5, PSME2, PSMA4, PSMA3, MAPK3, UBC, PSME3, PSME4, UBB, MAP3K14, UBA52, PSMB10, CAV1, TNF, CAMK2G, PSMA7, RBX1, PSMB5, PSMB4, PSMF1, PSMB7, PTK2, PSMB6, PSMB1, PTK2B, PSMB3, PSMB2, CAMK2D, CAMK2B, CAMK2A, YWHAB, PSMB8, PSMB9, PSMC6, PSMD14, PSMC5, PSMD13, PSMC4, PSMD12, MAPK12, PSMC…	1.91444e-50		GOTERM_BP	GO:0006296~nucleotide-excision repair, DNA incision, 5'-to lesion	15	RPA3, RFC5, RPA1, POLD3, RPA2, RFC3, RFC4, RFC2, UBC, PCNA, UBB, ERCC4, UBA52, ERCC1, RPS27A	3.08864e-12
GOTERM_BP	GO:0090090~negative regulation of canonical Wnt signaling pathway	52	PSMD1, PSMD2, PSMD3, PSMD4, PSMD5, PSMD6, PSMD7, PSMD8, RPS27A, PSMD9, PSMA2, PSMA1, PSME1, PSMA6, PSME2, PSMA5, PSMA4, PSMA3, UBC, PSME3, PSME4, UBB, UBA52, PSMB10, CAV1, PSMA7, RBX1, PSMB5, PSMF1, PSMB4, PSMB7, PSMB6, PSMB1, PSMB3, PSMB2, AXIN1, DVL2, PSMB8, PSMB9, PSMC6, PSMD14, PSMC5, PSMD13, PSMD12, PSMC4, SFRP1, PSMD11, PSMC3, PSMD10, PSMC2, GSK3B, PSMC1	1.20549e-47		GOTERM_BP	GO:0007165~signal transduction	64	GNA14, HRAS, FGF14, GNA11, TLR1, PPARG, FGF11, NFKB1, FGF13, FGF12, AKT1, ATF6B, DLG4, SHC1, FAS, PRKACB, PLCB1, FGF1, AKT3, IFNGR1, AKT2, EGFR, AR, BCR, PRKCE, CDK4, IRS1, STK4, STK3, PRKCB, MAPK1, CCND3, GNB1, AKAP5, TRAF2, YWHAZ, ERBB4, ERBB3, ERBB2, SAV1, AKAP9, NPHP4, SOS1, BCL11A, LIMD1, CALML5, FGFBP1, TRAF3, AXIN1, PIK3R2, GDI1, GDI2, CREB1, TGFBR1, CREBBP, IGF1, MAPK11, STAT3, SMC3, CSNK…	3.3975e-12
GOTERM_BP	GO:0043161~proteasome-mediated ubiquitin-dependent protein catabolic process	52	CTNNB1, PSMD1, PSMD2, PSMD3, PSMD4, PSMD5, PSMD6, PSMD7, PSMD8, RPS27A, PSMD9, CDK1, PSMA2, PSMA1, PSME1, ARRB2, PSMA6, PSME2, PSMA5, PSMA4, PSMA3, UBC, PSME3, PSME4, UBB, UBA52, PSMB10, PSMA7, RBX1, PSMB5, PSMF1, PSMB4, PSMB7, PSMB6, PSMB1, PSMB3, PSMB2, AXIN1, PSMB8, PSMB9, PSMC6, PSMD14, PSMC5, PSMD13, PSMC4, PSMD12, PSMC3, PSMD11, PSMD10, PSMC2, GSK3B, PSMC1	3.34532e-42		GOTERM_BP	GO:0038128~ERBB2 signaling pathway	15	EGFR, HRAS, ERBB4, ERBB3, GRB2, ERBB2, AKT1, NRAS, KRAS, SOS1, UBC, SHC1, UBB, UBA52, RPS27A	4.63296e-12
GOTERM_BP	GO:0000209~protein polyubiquitination	49	PSMB10, PSMA7, RBX1, PSMB5, PSMB4, PSMF1, PSMB7, PSMB6, PSMB1, PSMB3, BCL2, PSMB2, PSMD1, PSMD2, PSMD3, PSMD4, PSMD5, TRAF6, PSMD6, PSMD7, RPS27A, PSMD8, PSMD9, PSMB8, PSMB9, PSMA2, PSMA1, PSMD14, PSMC6, PSMD13, PSMC5, PSMA6, PSMC4, PSME1, PSMD12, PSMA5, PSMC3, PSME2, PSMD11, PSMA4, PSMC2, PSMD10, PSMA3, PSMC1, UBC, PSME3, UBB, PSME4, UBA52	2.27246e-40		GOTERM_BP	GO:0033683~nucleotide-excision repair, DNA incision	15	RPA3, RFC5, RPA1, POLD3, RPA2, RFC3, RFC4, RFC2, UBC, PCNA, UBB, ERCC4, UBA52, ERCC1, RPS27A	4.63296e-12
GOTERM_BP	GO:0030198~extracellular matrix organization	43	TNF, COL3A1, ITGB4, ITGB5, CDH1, COL2A1, ITGB2, NFKB2, ITGB3, ITGB1, PTK2, COL9A2, COL9A3, COL7A1, ITGB8, ITGB7, ITGB6, COL6A3, COL6A2, COL6A1, COL8A1, COL11A1, COL8A2, SPP1, FN1, COL10A1, COL4A4, COL4A3, COL4A2, COL4A1, COL13A1, COL5A3, COL16A1, COL5A2, COL4A6, COL5A1, COL4A5, COL14A1, ITGA5, ITGA8, COL1A2, ITGAD, COL1A1	4.6342e-31		GOTERM_BP	GO:0043065~positive regulation of apoptotic process	32	HMGB1, LDHA, TNF, ERBB4, SAV1, AKAP13, BCL2L1, LATS1, LATS2, CTNNB1, AKT1, SOS1, RAC1, SOS2, FAS, TRAF6, BMF, RPS27A, CREB1, CDK4, STK4, TP73, STK3, NCOA1, ATF4, RASGRF2, UBC, NGFR, UBB, ABL1, UBA52, NGF	8.95706e-12
GOTERM_BP	GO:0030574~collagen catabolic process	25	COL4A4, COL4A3, COL4A2, COL4A1, COL13A1, COL3A1, COL15A1, COL2A1, COL5A3, COL5A2, COL4A6, COL5A1, COL4A5, COL7A1, COL6A3, COL1A2, COL6A2, COL12A1, COL6A1, COL1A1, COL8A1, COL11A2, COL8A2, COL11A1, COL10A1	3.40015e-23		GOTERM_BP	GO:0042276~error-prone translesion synthesis	12	RFC5, RPA1, RPA2, RFC3, RFC4, RFC2, PCNA, UBC, UBB, UBA52, RPS27A, RPA3	9.26592e-12
GOTERM_BP	GO:0030168~platelet activation	26	F2RL2, YWHAZ, GNA11, COL3A1, GNA12, ITGB3, SRC, AKT1, RAC1, RHOA, PIK3CA, GNG2, PIK3R1, PRKCA, PIK3CB, ACTN1, CD40, FLNA, MAPK1, ARRB2, GNAQ, GNB1, FYN, MAPK3, COL1A2, COL1A1	1.22506e-17		GOTERM_BP	GO:0070987~error-free translesion synthesis	12	RFC5, RPA1, RPA2, RFC3, RFC4, RFC2, PCNA, UBC, UBB, UBA52, RPS27A, RPA3	9.26592e-12
GOTERM_BP	GO:0042769~DNA damage response, detection of DNA damage	16	ZBTB32, RBX1, RPA3, RFC5, RPA1, RPA2, RFC3, RFC4, RFC1, RFC2, POLD1, UBC, PCNA, UBB, UBA52, RPS27A	1.64013e-14		GOTERM_BP	GO:0006367~transcription initiation from RNA polymerase II promoter	24	POLR2H, PPARA, POLR2G, AR, POLR2F, POLR2E, POLR2L, POLR2K, POLR2J, RXRA, CREBBP, PPARG, POLR2I, TBP, CDK7, WWTR1, POLR2D, POLR2C, POLR2B, POLR2A, MED26, NCOA6, YAP1, MED1	1.05014e-11
GOTERM_BP	GO:0016032~viral process	34	PSMB10, TLN1, TBP, PSMA7, RBX1, PSMB5, TNFRSF1A, PSMB4, PSMB7, PSMB6, PSMB1, PSMB3, PSMB2, RHOA, PIK3R1, CEBPA, CREB1, YWHAB, RB1, CDC25C, YWHAE, PSMB8, STAT3, PSMB9, MAPK1, EP300, SP1, PLCG1, PSMC3, FYN, PSMA4, PSMC2, PSMA3, MAPK3	1.83496e-14		GOTERM_BP	GO:0000722~telomere maintenance via recombination	14	RFC5, POLD3, RPA1, PRIM1, RPA2, RFC3, RFC4, RFC2, POLE, PRIM2, POLA1, PCNA, POLA2, RPA3	1.08102e-11
GOTERM_BP	GO:0006297~nucleotide-excision repair, DNA gap filling	14	RPA3, RPA1, RFC5, RPA2, RFC3, RFC4, RFC1, RFC2, POLD1, PCNA, UBC, UBB, UBA52, RPS27A	3.32142e-14		GOTERM_BP	GO:1901796~regulation of signal transduction by p53 class mediator	22	CHEK1, MAPK11, TBP, TP73, CDK2, BRCA1, RPA3, RFC5, RPA1, AKT1, RPA2, RFC3, RFC4, HDAC2, EP300, RFC2, MAPK14, UBC, MDM2, UBB, UBA52, RPS27A	1.63698e-11
GOTERM_BP	GO:0070987~error-free translesion synthesis	13	RPA3, RPA1, RFC5, RPA2, RFC3, RFC4, RFC1, RFC2, UBC, PCNA, UBB, UBA52, RPS27A	4.4129e-14		GOTERM_BP	GO:0006468~protein phosphorylation	38	FGFR1, ERBB2, AKAP13, LATS1, LATS2, AKT1, HSF1, PIK3C3, PRKACA, PRKACB, CSK, CAMK2A, AKT3, PRKCA, BCR, CREB1, TGFBR1, TGFBR2, PRKCI, SMAD2, BIRC5, CDK7, PRKCE, CDK4, STK4, STK3, PRKCB, MAPK1, CCND1, CSNK1D, CSNK1E, PLK1, GSK3A, GSK3B, NTRK1, MAPK3, JAK1, JAK2	3.89169e-11
GOTERM_BP	GO:0042276~error-prone translesion synthesis	13	RPA3, RPA1, RFC5, RPA2, RFC3, RFC4, RFC1, RFC2, UBC, PCNA, UBB, UBA52, RPS27A	4.4129e-14		GOTERM_BP	GO:0030168~platelet activation	21	PRKCA, GNA14, YWHAZ, GNA15, GNA11, PRKCE, SRF, FLNA, PRKCB, PTPN11, AKT1, PRKCQ, MAPK1, GNAQ, GNB1, PLCG2, RAC1, MAPK3, RHOA, GNG2, RHOG	4.35498e-11
GOTERM_BP	GO:0007249~I-kappaB kinase/NF-kappaB signaling	18	TRAF2, TNF, NFKB1, NFKB2, BIRC3, TRADD, MAP3K7, TNFRSF1A, RIPK1, IKBKG, UBC, UBB, IKBKB, MAP3K14, TRAF6, UBA52, RPS27A, CHUK	2.5091e-13		GOTERM_BP	GO:0038095~Fc-epsilon receptor signaling pathway	24	HRAS, GRB2, RELA, NFKB1, MAP3K7, FOS, PRKCQ, NRAS, MAPK1, KRAS, PLCG1, JUN, SOS1, PLCG2, RAC1, IKBKG, MAPK3, UBC, SHC1, UBB, TRAF6, UBA52, RPS27A, PIK3R2	3.36971e-10
GOTERM_BP	GO:0048010~vascular endothelial growth factor receptor signaling pathway	19	ACTB, PIK3CB, BCAR1, ITGB3, PXN, SRC, ACTG1, CDC42, PTK2, MAPK12, FYN, PTK2B, NCK1, RAC1, RHOA, PIK3CA, CRK, PIK3R1, PIK3R2	2.5091e-13		GOTERM_BP	GO:0006370~7-methylguanosine mRNA capping	13	POLR2H, POLR2G, POLR2F, POLR2E, POLR2L, POLR2K, POLR2J, POLR2I, CDK7, POLR2D, POLR2C, POLR2B, POLR2A	6.23905e-10
GOTERM_BP	GO:0006296~nucleotide-excision repair, DNA incision, 5'-to lesion	15	RBX1, RPA3, RPA1, RFC5, RPA2, RFC3, RFC4, RFC1, RFC2, POLD1, UBC, PCNA, UBB, UBA52, RPS27A	1.00364e-12		GOTERM_BP	GO:0000082~G1/S transition of mitotic cell cycle	19	CDK1, POLE, POLA1, POLA2, RB1, CDK7, CDK4, LATS1, CDK2, LATS2, RPA3, RPA1, PRIM1, RPA2, CDKN1A, CCND1, PRIM2, PCNA, CAMK2A	7.13785e-10
GOTERM_BP	GO:0033683~nucleotide-excision repair, DNA incision	15	RBX1, RPA3, RPA1, RFC5, RPA2, RFC3, RFC4, RFC1, RFC2, POLD1, UBC, PCNA, UBB, UBA52, RPS27A	1.75637e-12		GOTERM_BP	GO:0051092~positive regulation of NF-kappaB transcription factor activity	21	ICAM1, TRAF2, AR, TNF, RELA, PRKCI, NFKB1, ITGB2, NFKB2, PRKCB, MAP3K7, PRKCQ, KRAS, NTRK1, IKBKG, UBC, UBB, TRAF6, CAMK2A, UBA52, RPS27A	7.68763e-10
GOTERM_BP	GO:0007179~transforming growth factor beta receptor signaling pathway	20	PRKCZ, CREB1, COL3A1, SMAD3, ITGB5, SMAD2, ITGB1, PXN, SRC, MAP3K7, FOS, PTK2, ARRB2, COL1A2, RHOA, UBC, UBB, BAMBI, UBA52, RPS27A	2.00728e-12		GOTERM_BP	GO:0035019~somatic stem cell population maintenance	16	POLR2H, POLR2G, POLR2F, POLR2E, POLR2L, POLR2K, POLR2J, POLR2I, SPI1, SMAD2, YAP1, POLR2D, POLR2C, POLR2B, STAT3, POLR2A	1.15361e-09
GOTERM_BP	GO:0051603~proteolysis involved in cellular protein catabolic process	16	PSMB10, PSMA7, PSMB8, PSMB9, PSMA2, PSMB5, PSMA1, PSMB4, PSMB7, PSMB6, PSMB1, PSMA6, PSMA4, PSMB3, PSMA3, PSMB2	2.76001e-12		GOTERM_BP	GO:0048015~phosphatidylinositol-mediated signaling	19	EGFR, FGFR2, FGFR1, FGFR4, FGFR3, ERBB4, ERBB3, GRB2, ERBB2, IGF1, IRS1, PTPN11, AKT1, NTRK1, PIK3C3, RHOA, FGF1, PIK3R2, NGF	1.42603e-09
GOTERM_BP	GO:0051092~positive regulation of NF-kappaB transcription factor activity	22	PRKCZ, TRAF2, TNF, RELA, PRKCI, NFKB1, ITGB2, NFKB2, CD40, TRADD, MAP3K7, PSMA6, RIPK1, IKBKG, UBC, UBB, IKBKB, TRAF6, CAMK2A, UBA52, CHUK, RPS27A	1.80655e-11		GOTERM_BP	GO:0019985~translesion synthesis	13	RPA3, RPA1, POLD3, RFC5, RPA2, RFC3, RFC4, RFC2, UBC, PCNA, UBB, UBA52, RPS27A	2.0975e-09
GOTERM_BP	GO:0019985~translesion synthesis	14	RPA3, RPA1, RFC5, RPA2, RFC3, RFC4, RFC1, RFC2, POLD1, PCNA, UBC, UBB, UBA52, RPS27A	2.60947e-11		GOTERM_BP	GO:0042769~DNA damage response, detection of DNA damage	13	RPA3, RPA1, POLD3, RFC5, RPA2, RFC3, RFC4, RFC2, UBC, PCNA, UBB, UBA52, RPS27A	2.0975e-09
GOTERM_BP	GO:0018105~peptidyl-serine phosphorylation	21	PRKCA, PRKCZ, CDK1, PRKCI, CDK2, SRC, AKT1, MAPK1, CSNK1D, MAPK12, CSNK1E, PLK1, BCL2, GSK3B, MAPK3, CAMK2D, PRKACA, MAPK8, CAMK2A, AKT3, AKT2	6.19749e-11		GOTERM_BP	GO:0016032~viral process	29	USP7, POLR2E, GRB2, WASF2, CD247, POLA1, TBP, MMP1, DYNLL1, RHOA, SHC1, DLG1, CEBPA, CREB3, CREB1, CREBBP, YWHAB, RB1, YWHAE, STAT3, TP73, MAPK1, EP300, PLCG1, SP1, MAPK3, MDM2, CARM1, DYNC1I2	2.4079e-09
GOTERM_BP	GO:0010803~regulation of tumor necrosis factor-mediated signaling pathway	13	TRAF2, TNFRSF1A, TNF, RIPK1, IKBKG, UBC, UBB, BIRC3, IKBKB, UBA52, RPS27A, CHUK, TRADD	6.47349e-11		GOTERM_BP	GO:0001934~positive regulation of protein phosphorylation	20	EGFR, HRAS, TNF, ERBB4, ERBB2, WNT3A, IGF2, STK4, AKT1, WNT1, CCND1, KRAS, CCND3, CSNK1D, NTRK1, MAPK3, RAC1, ABL1, AXIN1, AKT2	3.37774e-09
GOTERM_BP	GO:0007155~cell adhesion	36	BCAR1, ITGB4, ITGB5, ARF6, ITGB2, ITGB3, PXN, ITGBL1, CTNNB1, VCL, COL7A1, ITGB8, ITGB7, RAC1, ITGB6, COL6A3, COL6A2, COL12A1, COL6A1, COL8A1, SPP1, FN1, PRKCA, SELP, COL4A3, COL15A1, CTNNA1, COL16A1, COL4A6, COL5A1, ITGA5, ITGA8, ITGAD, COL1A1, PARVB, PARVA	1.88183e-10		GOTERM_BP	GO:0050434~positive regulation of viral transcription	12	POLR2H, POLR2G, POLR2F, POLR2E, POLR2L, POLR2K, POLR2J, POLR2I, POLR2D, POLR2C, POLR2B, POLR2A	3.6971e-09
GOTERM_BP	GO:0043123~positive regulation of I-kappaB kinase/NF-kappaB signaling	22	TNF, RELA, FADD, CD40, BIRC3, FLNA, TRADD, CTNNB1, MAP3K7, TNFRSF1A, FYN, RIPK1, IKBKG, RHOA, UBC, UBB, IKBKB, MAP3K14, TRAF6, UBA52, CHUK, RPS27A	8.85714e-10		GOTERM_BP	GO:0043066~negative regulation of apoptotic process	35	YWHAZ, ERBB4, NFKB1, BCL2L1, GLI2, AKT1, BCL2, FAS, ITCH, TRAF6, MYC, RPS27A, EGFR, CDK1, ACTC1, RELA, PRKCI, IGF1, BIRC5, BIRC3, BIRC2, FLNA, STAT3, CDKN1A, HDAC2, PLK1, GSK3B, UBC, MDM2, NGFR, UBB, CTSH, UBA52, NGF, MED1	5.12931e-09
GOTERM_BP	GO:0045893~positive regulation of transcription, DNA-templated	37	MEF2C, TNF, SPI1, NFKB1, NFYB, CDH1, CTCF, TBP, SRC, CTNNB1, FOS, AXIN1, PSMD9, DVL2, CREB1, RELA, SMAD3, SMAD2, RB1, FZD2, CDK2, STAT3, MAPK1, INHBA, HDAC2, PSMC5, YWHAH, SFRP1, RFC1, SP1, ETS1, MAPK3, TFAP2A, COL1A1, IRF4, BAMBI, IKBKB	1.09447e-09		GOTERM_BP	GO:1900740~positive regulation of protein insertion into mitochondrial membrane involved in apoptotic signaling pathway	12	E2F1, YWHAZ, YWHAG, YWHAH, DYNLL1, DYNLL2, BCL2, YWHAB, YWHAQ, BMF, YWHAE, TP73	5.74549e-09
GOTERM_BP	GO:0045944~positive regulation of transcription from RNA polymerase II promoter	52	MEF2C, EDN1, STAT5B, SPI1, RHOQ, PAX5, NFKB1, CTCF, NFKB2, ZEB1, CTNNB1, AKT1, BATF, FOS, RAD21, RPS27A, CHUK, RELA, FADD, RB1, CD40, INHBA, EP300, RIPK1, NCK1, MAPK3, UBC, TFAP2A, UBB, UBA52, TNF, ATF1, TNFRSF1A, POU2F2, TRAF6, PIK3R1, PIK3R2, CEBPA, CEBPB, CREB1, SMAD3, SMAD2, USF1, STAT3, HDAC2, SP1, ETS1, GSK3B, IKBKG, IRF4, IKBKB, TCF12	1.1705e-09		GOTERM_BP	GO:0007249~I-kappaB kinase/NF-kappaB signaling	15	TRAF2, TNF, NFKB1, NFKB2, BIRC3, BIRC2, MAP3K7, IKBKG, UBC, UBB, MAP3K14, TRAF6, UBA52, RPS27A, CD14	6.02161e-09
GOTERM_BP	GO:0007229~integrin-mediated signaling pathway	18	BCAR1, COL3A1, ITGB4, ITGB5, ITGB2, ITGB3, COL16A1, ITGB1, SRC, ITGBL1, PTK2, ITGA5, ITGB8, PTK2B, ITGB7, ITGA8, ITGB6, ITGAD	1.68863e-09		GOTERM_BP	GO:0006915~apoptotic process	39	FGFR2, MEF2C, POLR2G, SAV1, NFKB1, ITGB2, MAP3K7, RAD21, DYNLL1, BCL2, FAS, ITCH, BMF, AXIN1, SHC4, AKT2, TRAF3, PPP2R1A, CDK1, ACTC1, TGFBR1, TGFBR2, BIRC5, RB1, PRKCE, BIRC3, STK4, TP73, BRCA1, STK3, PRKCB, MAPK1, EP300, MAPK14, IKBKG, MAPK3, JAK2, CTSH, CD14	6.54977e-09
[truncated: 206 more rows]

## Sheet: Table S7
Table S7. Complete lists of enriched GO terms and KEGG pathways in good and poor L-groups of LAML
Good L-group (LAML)						Poor L-group (LAML)
[truncated: 246 more rows]
